# Supplementary material for: Pre-stage perfusion and ultra-high seeding cell density in CHO fed-batch culture: a case study for process intensification guided by systems biotechnology
Source: Bioprocess Biosyst Eng. 2020 Apr 7;43(8):1431–43. doi: 10.1007/s00449-020-02337-1 (PMC7320070; doi:10.1007/s00449-020-02337-1)
Supplement: Supplementary file 2 — Supplementary file2 (XLSX 10547 kb) [file 449_2020_2337_MOESM2_ESM.xlsx]

## Sheet: Information
Electronic Supplementary Material
Pre-stage perfusion and ultra-high seeding cell density in CHO fed-batch culture: A case study for process intensification guided by systems biotechnology
Bioprocess and Biosystems Engineering
Lisa Stepper1, Florian Alois Filser1, Dr. Simon Fischer1, Dr. Jochen Schaub1, Dr. Ingo Gorr1, Dr. Raphael Voges1*
1Bioprocess Development Biologicals, Boehringer Ingelheim Pharma GmbH & Co. KG, Biberach an der Riß, Germany
*Corresponding Author
Dr. Raphael Voges:
raphael.voges@boehringer-ingelheim.com

## Sheet: Raw Data PCA
Row Names	day 0, control	day 0, control	day 0, control	day 1, control	day 1, control	day 1, control	day 4, control	day 4, control	day 4, control	day 11, control	day 11, control	day 11, control	day 0, uHSD	day 0, uHSD	day 0, uHSD	day 1, uHSD	day 1, uHSD	day 1, uHSD	day 4, uHSD	day 4, uHSD	day 4, uHSD	day 11, uHSD	day 11, uHSD	day 11, uHSD	day 0, uHSD v0.1	day 0, uHSD v0.1	day 1, uHSD v0.1	day 1, uHSD v0.1	day 4, uHSD v0.1	day 4, uHSD v0.1	day 11, uHSD v0.1	day 11, uHSD v0.1	d0, perfusion	d0, perfusion	d0, perfusion	d3, perfusion	d3, perfusion	d3, perfusion	d6, perfusion	d6, perfusion	d6, perfusion
0610007P14Rik	373380	406337	433936	535688	486842	296810	341086	326189	332730	364612	344816	335910	503095	535300	526498	330050	295978	312358	299974	280802	305714	239236	237783	233641	459949	458989	312358	327114	310300	306161	337634	263692	510117	486920	476762	544495	561208	568518	730105	698240	771452
0610007P22Rik	181647	157177	183915	200315	195212	201814	161633	165406	190481	174619	148786	149587	214680	174004	173526	152013	158180	162188	114199	142930	125759	122408	128329	112556	176214	184099	162188	162851	145005	121408	138423	110916	207534	238523	208354	211698	233587	252028	196638	205912	227729
0610009D07Rik	932172	773533	834153	830848	786705	641560	653134	613180	644237	554031	562030	516117	930564	879116	820604	609663	607225	665788	497884	478123	441382	397364	413236	423600	914105	930731	665788	680161	621569	435344	471229	391979	893931	859043	838348	774250	817608	957361	751852	747973	795006
0610011F06Rik	181359	152980	179626	239366	252386	266744	235013	234617	247380	208506	236528	231943	175712	170843	154587	202761	192999	217525	245845	185890	150817	184010	222223	193379	158765	155083	217525	206851	223436	226583	257989	207353	266860	257790	216665	260020	233362	294135	195683	191501	240784
0610012H03Rik	5542.48	0	0	19282.1	4664.66	3141.41	9426.6	8154.01	19952.6	16162	16806.2	6681.26	7431.54	1422.54	0	20259.7	12391.5	6739.51	12146.8	6831.83	9185.24	3533.69	12548.2	5376.65	2773.98	0	6739.51	5039.15	13048.8	10576.4	15812.8	8110.02	8165.19	2693.67	5422.24	4469.86	4275.97	10112.6	11506.8	5630.41	7089.21
0610031J06Rik	1.86782e+06	1.67841e+06	1.76338e+06	1.09601e+06	1.08209e+06	1.30118e+06	1.06047e+06	1041412	1.36822e+06	1.3101e+06	1.31854e+06	1.22865e+06	2.01054e+06	1.88416e+06	1773718	1.22787e+06	1182093	1104460	1230879	1188615	1.09582e+06	1.2729e+06	1.2011e+06	1.16106e+06	1.83514e+06	1.90056e+06	1104460	1.00779e+06	1.25184e+06	1.13707e+06	1.85887e+06	1.40912e+06	1.74499e+06	1.46894e+06	1.48114e+06	1.56006e+06	1.59718e+06	1.70514e+06	1.96818e+06	2245052	2.5317e+06
0610037L13Rik	234336	218963	239348	203707	227547	149755	150404	154560	142352	163265	117506	120956	194681	202475	195690	148091	172547	141364	155990	137640	122604	113507	110914	81368.9	191432	189548	141364	153857	123300	128848	112873	94352.6	258879	258350	240172	214437	226814	233498	214519	209615	247581
1110003E01Rik	246619	293501	213113	176372	224468	415910	358375	276731	442621	542160	433524	630115	221062	219954	263504	400230	360130	417851	693507	701415	468640	648071	578010	555248	266359	202184	417851	332386	300968	491534	554008	578461	205691	169873	163538	233774	257747	204165	253544	241976	212764
1110004E09Rik	368995	361822	367911	472034	461503	398859	393038	379087	408907	303811	322850	296425	405612	387038	395388	364693	383116	373398	281840	283039	255965	253467	236009	217211	362499	348911	373398	398843	317370	255783	318685	304234	651876	618504	593154	576743	558189	572908	483835	504828	521359
1110004F10Rik	1.52987e+06	1.40976e+06	1489497	1.42104e+06	1.30031e+06	1.4879e+06	1.51124e+06	1.41313e+06	1.35949e+06	1.37176e+06	1.17535e+06	1.29197e+06	1.52011e+06	1.59479e+06	1.45862e+06	1.36808e+06	1.44532e+06	1.44866e+06	1156453	1.16927e+06	1.13709e+06	937595	912743	967328	1.52748e+06	1.48883e+06	1.44866e+06	1.47618e+06	1231402	1.07742e+06	1.12541e+06	912191	1.42544e+06	1.50185e+06	1.46362e+06	1438180	1.4404e+06	1.61977e+06	1.46163e+06	1.50617e+06	1.42445e+06
1110008L16Rik	252636	258282	232406	291669	280612	237539	251951	245895	233529	227918	258313	274532	288940	267168	282940	230067	241259	256099	247447	254741	250565	352167	359963	310014	293678	301079	256099	241895	281399	253543	272038	286505	244958	270660	266051	227694	229380	230498	223695	219849	208486
1110018G07Rik	250277	232024	225170	292541	305877	221531	247196	248420	249702	273551	281825	286551	254035	236994	243412	262594	238305	251084	303307	304572	307176	348476	341019	357601	269482	260739	251084	248657	297768	288444	333064	331512	252064	264261	268271	263032	257631	240150	245102	247415	257184
1110034G24Rik	20919.3	15337	11511.8	31723.5	29343.4	21737.4	37273.6	32485.9	41240.2	63034.3	33830.7	65144.9	14959.6	14317.8	12955.4	37384	35857	28828.9	50212.4	40827.4	76270.3	40012.1	73015.3	58625.2	10470	16134.2	28828.9	23774.4	28729.5	28830.3	64103.9	53567.6	25681.9	23722.6	18302.4	28118	17932.2	29080.8	36192.1	30105.8	23189.6
1110057K04Rik	42848.8	35885.1	49224.1	163712	168291	109101	150238	140947	137980	147246	175104	141449	79550.4	59218.1	66137.1	112450	123506	126971	168412	181202	168241	136174	146261	140687	83142.7	67789.9	126971	125863	176927	181142	148369	133596	151823	147695	131184	148149	125788	151550	122831	116857	139293
1110059G10Rik	430925	381400	379263	349047	343927	291263	260915	252006	222207	232502	218012	223620	300332	254621	322940	254950	308093	305990	236642	190313	247469	174836	218470	198211	306213	302141	305990	301700	237358	194950	176781	165224	201428	202711	223242	236642	302231	326754	275689	248143	287676
1110059M19Rik	2562.9	0	2603.74	0	0	0	0	0	1318.04	0	1554.28	4634.22	0	1315.6	2720.95	0	1145.99	0	3209.59	0	6795.76	1634.01	2901.21	0	3848.15	3953.33	0	1165.08	0	0	4874.66	0	0	0	2446.15	4133.82	2636.34	1336.05	3990.63	3905.34	3933.75
1190005F20Rik	234873	221451	241275	304469	301161	395809	387344	379600	349268	410733	418217	382837	300981	267288	261955	391622	443499	424029	435744	438354	455754	418312	466568	453660	297986	287469	424029	438907	497916	433098	448722	432023	281529	308016	323469	315980	300478	318382	324960	336273	307829
1190007F08Rik	9503.43	0	0	0	0	0	0	0	9774.8	0	0	0	15291	0	0	4631.79	0	0	0	0	0	0	0	6146.05	0	14659.2	0	0	0	0	0	0	0	0	0	0	0	0	14797.6	9654.2	0
1300014I06Rik	363180	371080	360903	45200.3	40418	52954.4	79807.8	75327.1	76854.7	185788	180154	187065	203350	232937	205494	46870.5	53302.8	59654.5	228270	214144	190646	164347	159284	153183	215632	226024	59654.5	65080	178341	171665	199441	180412	56052.6	41127.2	44621.7	50530	44170.1	49623.1	47456.5	49595.1	61751.7
1300018I17Rik	31619	30719.8	34779.5	37409.4	39083	39480.6	38816.6	52463.1	61375.8	67660.6	65167.4	64767.6	35446.7	29288.6	26501.7	42176	39403.1	42437.2	58949.4	59487.4	55315.8	74270.4	90961.9	64882	30936.3	30070.5	42437.2	45234.7	52892.4	53834	67970.1	78618	52535	52455.5	45683.8	44225.3	54412.1	43211.4	60003.4	49509.2	63492.2
1500011H22Rik	199590	214240	203309	351161	331191	246708	268266	247818	256065	234660	230494	253396	188470	162401	204008	249917	240204	265933	243969	261724	233649	278193	284222	245455	186503	204156	265933	314345	285563	243105	282024	257873	323231	325573	328050	360170	361474	385195	289286	307370	328616
1500015O10Rik	12147.7	8015.47	7404.75	7802.12	0	11016.2	18889.8	11914.3	12494.6	28338.3	20627.6	29287.2	10424.3	7482.84	10317.4	11841.1	9001.28	21270.6	12170.3	11978.9	12884.3	0	8250.72	3142.46	0	14990.5	21270.6	8835.61	34319.4	15453.8	24645.3	7110.03	4772.26	4723.06	2318.86	0	17494.1	7599.18	20175.9	4936.17	4972.07
1520402A15Rik	0	0	1304.98	4125.04	0	2912.19	2496.79	5039.36	3963.59	4494.81	6231.98	6193.75	1377.86	3956.24	0	1252.1	1148.74	6247.76	3217.27	4750	3406.01	4913.77	8724.45	8307.22	2571.57	1320.93	6247.76	2335.73	1512.08	6536.43	8143.87	3759.13	10092.5	0	3678	4143.71	2642.65	5524.4	2666.79	3914.69	2628.78
1600002H07Rik	32031.5	28180.7	25220	107151	96151.3	48110.9	35022.1	46338.8	43928.2	27087.3	28652.7	27028.9	33500.1	27952.3	25505.1	43712.3	47981.4	53750.3	16045.6	26651	24418.6	19401	30820.7	24858.5	32864.7	32198.4	53750.3	52420.7	24509	20374.5	27415.9	27184.6	150305	119869	121525	86969.5	91434.4	104364	88944.6	87857.1	108981
1600012H06Rik	160814	159394	151260	141602	136922	163415	184736	154235	133360	157890	184937	175996	146826	170943	145379	142952	154589	130993	167538	158044	188822	160879	170378	159513	124989	142640	130993	141969	172959	158629	166741	167527	105203	105773	108814	109852	123111	128488	116080	110036	109062
1600014K23Rik	0	0	0	0	0	0	973.563	0	0	0	0	0	0	0	0	0	0	0	0	0	0	0	0	0	0	1030.13	0	0	0	0	0	0	0	0	0	0	0	0	0	0	0
1600016N20Rik	0	0	0	0	3055.37	617.29	529.239	534.09	2240.4	1270.34	660.488	1312.87	194.707	745.417	0	0	0	0	3409.79	1342.46	1443.93	5230.94	7397.2	2113.03	0	0	0	990.198	1282.05	692.755	7595.44	3984.07	0	0	0	585.555	560.155	567.755	0	614.657	557.215
1600027N09Rik	121824	106828	119154	98586.4	99625.5	120045	121752	130070	140317	162374	160316	177249	118833	124662	120179	112614	113509	136397	139268	137896	155532	181739	155781	145042	124114	116998	136397	122319	175764	180978	202655	190453	114043	117038	113614	119296	111118	119543	130454	129554	112979
1700001C02Rik	1813.95	0	3685.7	1941.74	10177.7	12337.5	3525.88	10674.6	3731.48	6347.4	6600.42	13119.9	3891.52	5586.85	0	3536.33	6488.81	3529.14	6814.96	13415.5	9619.68	9252.05	10266.9	7038.69	0	1865.37	3529.14	8246.07	8541.21	11538.1	6900.28	15925.5	7126.15	1763.17	1731.31	3901.06	1865.92	3782.47	11297.8	11056.3	7424.51
1700001K19Rik	0	0	0	0	1604.58	0	0	0	0	0	0	0	1533.81	0	0	1393.81	0	0	0	0	0	0	0	0	0	0	0	0	1683.22	0	0	0	1404.35	0	0	0	0	1490.83	2968.62	0	0
1700001O22Rik	67155.8	54206.6	48076.7	21599	23173.6	27730	22167.3	26459.7	35276.2	46731.7	51500.5	49945.7	64457.7	54970.2	59281.2	33976.6	35007.6	25827.8	46936.4	49045.3	53697.7	48798.4	47268.5	56188.9	69800.9	60109.9	25827.8	35358.2	56458.3	57410.5	60134.5	66659.4	46293.8	40558.5	33337	41568	37771.6	38084.8	50110.2	45864.6	61270.7
1700003M02Rik	5150.39	7080.01	11773	13783.1	14448.9	31381.1	22525	23362.9	13905.8	18773.3	17179	20954	7596.39	3965.73	8202	26984.6	23605.6	27556	18543.7	37297.6	11949.6	16418.5	22592.2	21650.6	4725.85	8606.63	27556	21072	29556.3	20475.3	17143.1	10362.4	7587.55	10638.2	8602.57	4153.65	5960.21	8054.76	9356.14	8502.16	9881.55
1700006E09Rik	0	2439.97	0	0	7469.23	0	6468.96	0	13692.4	2587.92	2691.08	2674.57	2379.94	0	2355.53	0	9920.9	6474.95	0	2734.85	2941.55	2829.14	5023.17	0	0	2281.61	6474.95	4034.44	0	0	0	6493.04	0	4313.2	0	0	11411.4	0	2303.14	2253.91	0
1700007K13Rik	0	0	1363.71	0	3012.59	12173	5218.3	7899.2	2761.3	6262.77	0	11326.8	1439.86	4134.27	0	23552	6002.15	14363.6	6724.1	6618.34	8898.2	10269.8	0	12153.5	0	0	14363.6	6102.1	22121.8	11953.5	22126.9	17677.3	10546.7	2609.49	2562.34	8660.36	8284.7	5598.06	8360.38	0	5494.14
1700009N14Rik	6152.3	10302.5	8239.07	8082.51	8472.91	5706.07	7066.44	4388.44	11505.4	5545.16	3052.69	2696.86	7199.31	11484.1	15141.7	4361.47	7002.5	5440.75	3852.35	3447.05	741.517	713.179	633.128	3617.1	7837.93	1725.46	5440.75	5339.33	1975.16	0	4255.17	818.394	9063.57	4077.33	8007.31	7216.96	2876.63	5452.28	7257.27	2272.69	4292.3
1700010I14Rik	4443.54	0	5266.74	6342.13	9972.71	7555.63	2159.3	2179.09	5332.16	863.83	0	7142.03	3177.63	1520.65	2358.78	1443.8	3973.83	2881.72	0	912.874	4909.35	11332.2	7545.14	5747.45	2965.29	761.584	2881.72	2020	3487.17	942.147	3756.29	5418.33	4364.15	11517.7	8482.22	2389.06	2285.43	2316.44	2306.31	3761.7	3031.25
1700011F03Rik	0	0	0	0	0	0	0	0	0	0	0	0	0	0	0	0	1805.16	0	0	0	0	0	0	0	0	0	0	0	0	0	0	0	0	0	0	0	0	0	0	0	0
1700011L22Rik	0	0	0	0	0	0	0	0	0	0	0	0	1894.57	0	0	0	0	0	0	0	0	0	0	0	0	0	0	0	0	0	0	0	0	0	0	542.632	0	0	0	0	0
1700013D24Rik	0	0	0	0	0	0	0	0	6275.69	0	0	0	0	0	0	0	2728.25	0	3820.52	0	0	0	0	0	0	0	0	0	0	0	3868.35	0	0	0	0	0	0	0	0	0	0
1700013F07Rik	12719.1	7992.87	9229.84	17505.3	16311.8	10298.6	17659.2	12474.8	29902.4	50865.1	39669.5	63520	21439.6	5596.3	9645.32	12398.1	21124.3	14140.4	29581.5	30236	48179.8	6950.78	12341.2	28202.4	18188.1	18685.2	14140.4	13216	62028.6	25426.8	29951.8	42539.9	16061	14129.2	8671.2	13676.8	11214.5	9472.18	24520	20304.3	16733.4
1700013H16Rik	2939.39	1077.51	3981.63	4195.3	0	2221.34	2856.73	2882.92	1007.77	1142.84	3565.19	0	2101.99	3017.71	2080.43	0	876.226	1906.25	1227.03	4830.9	6495.04	13743	14418.7	3801.92	2942.29	2015.14	1906.25	890.817	9227	3739.36	9939.09	5734.73	0	0	0	0	0	2043.09	1017.08	1493.01	3007.74
1700015E13Rik	3103.63	0	0	0	0	0	3016.36	9132.02	3192.25	5430.14	1882.2	5611.96	0	1593.17	1647.51	4537.95	1387.78	4528.72	4534.56	0	2057.39	9893.81	15809.9	0	0	1595.81	4528.72	2821.78	0	1974.15	3935.42	4541.38	0	3016.75	2962.24	0	0	1617.94	3221.73	0	4763.71
1700015G11Rik	719.918	2687.02	930.859	980.812	685.459	1731.08	1484.16	1198.21	5968.68	3918.68	6482.78	2945.38	1474.26	627.117	764.313	893.134	955.973	1782.64	8742.53	3388.23	3644.31	4673.39	1728.68	4740.5	1834.33	942.233	1782.64	833.05	5033.39	777.084	15491	4915.95	1499.82	1187.48	3498.07	2955.75	2890.38	477.65	317.041	0	2864.79
1700016C15Rik	0	29834.4	6890.32	9680.1	7610.75	12813.6	15380.2	11086.6	6975.91	29006.5	16452.4	19076.7	24250.3	23209.9	16801.1	15425.8	14152.4	19792.9	8493.6	5573.33	14986.4	8648.23	0	0	13577.9	20923.5	19792.9	0	15967.6	11504.1	5733.29	0	17762.9	46146.7	23735.3	14585.9	11627.6	16499.5	9387.09	2296.62	11566.6
1700019B03Rik	0	2384.14	734.163	928.273	810.926	0	4389.55	708.766	4459.7	5057.41	2629.51	871.126	1550.32	0	767.212	0	646.261	702.978	904.993	2672.27	958.084	0	0	934.702	723.362	0	702.978	2628.09	3402.69	0	0	0	0	0	689.728	0	0	1506.88	0	734.114	0
1700020N15Rik	3455.48	0	0	0	745.691	0	0	0	0	0	0	0	0	0	0	0	0	0	0	0	293.67	0	0	0	0	0	0	0	1564.48	0	842.608	0	0	0	0	0	0	0	0	0	0
1700020O03Rik	317206	303184	321894	131094	125282	150285	152953	147907	146029	165767	157003	162597	219502	228652	216798	148386	165109	159028	162463	165173	173126	184910	172215	175550	228653	225223	159028	153422	164613	157517	172803	176489	129998	134583	136237	125562	120995	112986	142647	139888	142945
1700023A16Rik	115056	120830	106359	29958.3	26752.7	63449.8	95702.4	106746	93820.2	184981	230072	202421	113410	103224	85835.9	44456.7	66742	63524.5	184329	179513	142921	71372.9	84775.6	111949	94418.4	106592	63524.5	62198.9	335548	258454	172178	148638	22396.5	24180.6	19786.4	42354.4	54378.3	58358.2	134498	159001	156975
1700023E05Rik	0	0	0	1608.83	843.272	1703.7	2556.2	3685.19	772.932	876.524	2734.39	0	806.081	0	0	0	0	0	1882.18	2037.84	3985.2	0	3402.68	971.985	752.216	0	0	683.23	1769.21	2867.98	4764.36	1099.59	0	0	0	0	773.007	1958.73	780.068	0	0
1700025E21Rik	1401.9	3083.41	0	3001.34	1573.15	0	4087.44	6874.85	8651.59	0	0	0	0	5757.03	0	1366.52	2507.42	5454.96	0	0	0	1787.6	0	0	4560.68	1441.64	5454.96	3823.77	1650.26	0	5332.85	0	5507.42	6813.29	1338.04	4522.38	4326.21	4384.9	0	2848.28	0
1700025G04Rik	144479	128491	146781	249134	241430	216522	250155	235967	215800	258277	260192	224899	118592	113826	132214	246457	269930	245192	303263	281845	310495	256119	286924	302250	122928	125320	245192	255578	343107	320451	269756	255988	215456	221490	222734	286399	270745	286698	249418	240099	240720
1700025K23Rik	352955	356682	340581	393868	492413	577752	580105	561364	574687	499114	459506	532254	362524	363760	332764	563228	572794	532918	491508	537530	549250	396194	472050	539371	327386	414812	532918	470822	635258	481954	660092	450657	382787	378840	413616	454266	524277	562648	413068	373783	435069
1700026D08Rik	1191.85	0	0	0	1337.44	0	2316.67	3506.86	7355.29	4170.54	13010.4	4310.19	0	0	0	1161.77	0	4637.62	5970.34	7345.54	6320.59	9118.56	14840.9	7707.92	0	0	4637.62	0	12627	13646	21157.8	17439.7	0	0	0	1281.59	0	1242.63	0	0	1219.56
1700026L06Rik	1629.52	0	1655.49	5232.98	2285.73	0	4751.1	1598.22	1676.05	1900.69	0	5892.99	3495.87	1672.95	0	3176.79	0	1585.17	0	2008.6	4320.83	6233.55	5533.87	6323.07	1631.13	0	1585.17	4444.62	9591.04	0	2066.24	14306.4	1600.41	11087.4	1555.29	8761.11	3352.43	3397.91	0	3310.75	6669.67
1700029H14Rik	0	0	1558.52	3284.32	0	1738.99	1490.94	0	0	0	0	0	0	0	0	0	1371.92	0	0	0	0	5868.44	0	0	0	0	0	0	3611.71	3903.18	1945.22	2244.74	0	0	0	0	0	0	1592.45	0	1569.75
1700029I15Rik	12378.8	0	9432.01	0	3472.73	10524.2	3007.67	9105.72	6366.12	7219.34	11260.7	0	3319.57	3177.16	13142.1	0	2767.57	0	23253.4	0	0	19730.6	0	0	9293.25	3182.42	0	0	10928.8	15747.7	0	9056.59	6078.8	12032.2	5907.42	9983.14	6366.74	6453.11	9637.35	9431.37	0
1700029J07Rik	28049.6	33759.3	29644.1	74401.7	72617.1	84057.8	95939.7	101025	83307.4	96368.2	92199.9	89029.1	30066.1	41225	31605.9	95515.2	94989.5	73963.9	119963	116471	104368	224741	195391	182048	43086	35354.3	73963.9	86867.7	133229	95756.5	175683	150753	60534.7	65773.6	51192.7	61736.4	73255	84011.2	62292.9	75591.2	77365.5
1700030J22Rik	147313	141753	134603	95672.5	109869	132879	131494	137875	138123	159778	168871	148344	117550	106973	113006	119079	135356	131506	171547	197083	167916	111102	122527	126639	119585	121468	131506	144143	178697	162837	149207	132750	108070	113940	107166	122667	123814	117065	128209	133225	140168
1700034F02Rik	50921.3	53533.6	52747.4	92831.3	92139.6	88887.7	134534	118071	88460.6	99205.6	98603.2	103459	43431.6	50593.4	54811.8	80254.9	96820.5	99879.6	107204	108164	126055	97886.8	111573	86061.8	56990	48736.6	99879.6	104761	124308	121432	104458	93188	74544.3	84670.2	84687.4	72925.8	102077	98355.1	88594.2	84681.6	83112.9
1700034J05Rik	2407.75	2647.86	1223.06	0	0	0	1170.02	0	3714.75	0	1460.18	0	0	2471.91	3834.34	2346.98	0	1171.1	0	0	1596.09	10745.7	0	1557.14	1205.06	1238	1171.1	0	5668.61	1531.52	1526.52	0	1182.37	0	0	3883.57	2476.74	0	0	0	0
1700054O13Rik	0	0	0	0	0	0	0	0	0	0	0	0	0	0	0	0	0	0	0	0	0	0	3544.05	0	0	0	0	0	0	0	0	0	0	0	0	0	0	0	0	0	0
1700066M21Rik	42540.2	46995.9	46437.1	48228.5	46320.8	60411.5	59301.5	64533.5	63524	65166	66721.5	68008.6	50258.2	46764.4	47038.6	64997.3	72487.7	65803.6	73522.2	71272.2	82128.1	79114.8	79986.3	83791	62373.5	46618	65803.6	77578.3	79292.2	61104.8	68820.9	78482.3	52675.5	59885.4	58402.7	56030.6	48712.2	58341.5	55219.3	61676.8	37493.1
1700067K01Rik	111.096	0	1015.8	0	0	0	0	980.658	3085.25	1166.25	1212.74	0	0	1026.51	2123.05	974.63	894.174	0	3756.48	1232.46	1325.62	0	1131.85	2586.53	0	0	0	909.064	0	0	0	731.525	982.002	971.877	1060.35	1075.15	2057.03	1042.47	1037.91	0	0
1700088E04Rik	128795	171633	173652	108990	108157	131612	161983	157048	112646	131577	142062	131130	94961.7	122330	123883	133684	153980	130330	120490	115351	136066	128194	129914	131850	90132.4	100963	130330	133565	163609	136680	159877	143100	75308.4	96871.7	96976.5	87542.5	111880	124529	109834	100700	89513.2
1700093K21Rik	0	0	0	0	0	0	0	0	0	0	0	0	0	0	0	0	0	0	0	0	0	0	2032.79	0	0	0	0	0	0	0	2277.02	0	0	0	0	0	0	0	0	0	0
1700094D03Rik	13991.7	7693.51	7107.32	22466.2	35327	23790.9	16997.8	27445.8	32380.2	61200	63639.6	50599.4	18760.5	10773.4	18568.1	30686.8	18769	40832.5	61327.6	51739.7	27825.2	227475	249458	180974	10504.1	17985.4	40832.5	47704	65881.8	40049.2	172980	189378	24048	40800.1	20031.4	26329.1	39579.7	32822.7	21786.1	28427.3	32213.4
1700102P08Rik	26438.2	32495.3	44239.1	15815.2	16579.1	21155	26450.5	25930.3	23993.9	52605.4	41498.4	47805.3	30027.5	19957.8	11557.6	15917.3	17384.9	24962.1	60808.5	46007.2	62886.6	99153	104088	84484.6	21015.8	27987.3	24962.1	24744.2	58582.5	64299.3	123249	134262	28256.9	27209.7	21522.9	20186.9	21596.6	26753.9	29865.7	22118	24665.9
1700106J16Rik	19048.4	10474	19352	12744	29391.1	43185.7	32397.4	21017.8	31837.6	47213.8	40431.8	57405.5	20432.6	22000.5	15167.3	34814.4	36199.2	9264.96	29818.6	41089.4	15783.9	42506.1	45821.1	46196.2	14300.4	9794.21	9264.96	23813.1	22423.1	24232.6	72460.6	55745.1	35077.7	13886.4	27271	15362.1	26942.1	42202.7	51904.8	43539	48728.5
1700110M21Rik	0	0	0	0	0	0	0	0	0	1050.8	1092.69	3257.95	0	0	0	0	0	0	0	0	0	3446.23	0	0	0	0	0	0	0	0	0	0	0	1751.33	0	1937.44	0	0	0	0	0
1810009A15Rik	208078	194691	216321	287638	273229	155048	186671	145092	148666	95044.7	98245.1	83610	235685	207149	192845	149874	144876	163252	70460.3	82505	73372	69887.6	55454.5	81556.3	232316	208989	163252	164927	113621	81448.5	68882.3	53228.9	312971	293479	265724	266773	267525	320106	208544	208423	242199
1810010H24Rik	0	6524.96	0	0	0	0	5766.42	0	0	0	0	0	0	0	0	0	0	0	0	0	0	0	0	0	0	0	0	0	0	0	0	0	0	0	0	0	0	0	0	0	0
1810011H11Rik	0	0	2972.66	0	0	0	0	14349.1	3009.59	13651.8	17745	14108.9	0	0	0	0	7850.23	0	14657.5	0	7758.66	3731.08	9936.85	26492.6	0	0	0	0	0	11167.2	33392.1	21407.6	0	0	0	0	0	0	0	0	0
1810011O10Rik	169739	152381	175963	55621.9	108843	78535.6	94266.5	129106	85511.6	278796	218482	246373	226663	234721	202273	91169.3	90613.5	70765.3	303671	251925	206669	154600	105876	179223	256594	199487	70765.3	97634	232432	246783	245978	136857	51032.7	50506.5	42981.4	63323.4	49886.6	75845.1	104281	105571	88615.7
1810019J16Rik	0	718.337	1327.21	0	0	740.447	0	0	0	0	792.265	0	2101.99	0	0	0	0	0	0	0	0	0	0	844.871	1307.68	671.714	0	0	0	0	0	1911.58	1283.05	634.912	623.44	0	0	0	0	0	0
1810020D17Rik	113815	157651	134753	139504	116994	179246	154522	145713	220725	253911	213919	297440	164955	137066	138359	170224	178705	199459	285067	273087	233830	219354	260628	268579	140887	160820	199459	184050	323184	222896	405963	274599	141647	101621	105313	140135	168018	173015	175866	216237	196473
1810033B17Rik	9516.06	3363.21	4590.89	0.00380151	3463.24	0.00372199	7567.33	3103.9	3307.51	3590.95	5767.79	9647.06	1671.7	3270.43	3260.01	0.00314815	1436.7	4647.95	0.00447333	1996.16	4049.75	1924.4	6765.3	2063.88	1583.04	1635.45	4647.95	2820.43	0.00379106	3950.61	1960.3	2200.73	6225.91	1536.86	3004.41	3340.74	3293.87	4935.37	6590.51	6531.73	0.00417301
1810041L15Rik	0	0	0	0	0	2077.3	0	898.657	0	0	0	0	0	0	0	0	0	0	0	0	1214.77	4673.39	9334.86	0	0	0	0	0	2157.17	2331.25	2323.64	1340.71	0	0	1749.04	0	3770.06	955.301	951.124	930.796	2812.7
1810055G02Rik	326154	289527	305222	370114	373078	393644	332331	327875	409456	339754	355128	309377	397488	346006	355812	357673	374701	350659	309888	322022	308596	226263	232815	246688	399566	363585	350659	368785	345152	320425	295927	284532	502154	499137	482898	437467	412228	424375	391280	370932	455521
1810065E05Rik	0	0	0	0	0	1855.63	0	0	0	0	0	0	0	0	0	0	0	0	0	0	0	0	0	0	0	0	0	0	0	0	0	0	0	0	0	0	0	0	0	0	0
2010001M09Rik	0	0	0	0	2215.14	2237.68	0	3872.16	2030.37	2302.49	0	4759.17	2117.44	0	0	0	0	0	19776.8	9732.84	0	47824.9	46926	33192.2	0	1014.98	0	0	13942.3	5022.48	22527.4	28884.5	3877.46	3837.48	0	0	4061.13	2058.11	0	0	0
2010003K11Rik	0	0	0	0	0	0	0	0	3164.82	0	0	3709.16	0	0	0	0	0	0	0	0	0	0	0	0	0	0	0	0	0	3914.37	0	0	0	5981.65	0	0	0	0	1064.68	0	0
2010003K15Rik	0	0	0	0	0	0	0	0	0	0	0	0	0	0	0	0	0	3402.71	0	0	0	0	0	0	0	0	3402.71	0	0	0	0	0	0	0	0	0	0	0	0	0	0
2010012O05Rik	66164.2	55971.1	41365.2	21792.5	34267.7	34616.4	44518	14975.3	36644.2	19788.3	18519.4	30676.4	16378.2	47026.6	37823.9	34727.7	27309.4	19804.1	0	0	0	0	11522.8	6583.03	21652	36636.8	19804.1	13882.1	5991.22	25898.9	51628.7	7447.28	39989	69259.2	19430.8	82091.8	31412.4	31838.5	63398.6	41362.4	15623.7
2010106G01Rik	334466	353841	329424	323227	286857	358552	521328	469021	355554	821838	853270	807460	348806	320701	343014	423619	419526	434228	848283	814134	905688	730006	726194	761161	355156	331886	434228	407835	770907	866258	631063	691292	334611	381577	379002	370762	347551	354441	380197	399764	336038
2010107E04Rik	1.02742e+06	960916	1.03907e+06	1.01038e+06	972225	773314	881317	874936	843298	889956	885058	869334	954306	924306	1.02433e+06	801964	793424	853311	897712	816016	870015	648050	746101	756470	1.01229e+06	1.04994e+06	853311	969649	1.31809e+06	913725	1.01295e+06	661577	819404	917931	902803	855187	934226	979790	839578	815398	863490
2010111I01Rik	28274.6	17768.1	25207.7	34590.4	32376	22239.7	22432.2	21506	27894.9	25576	30794.9	22258.9	26615.4	20141.9	22666.8	18561.4	21157.5	19646.4	17343.2	22760.5	21420.7	17658.9	18942.8	14180.8	37544.1	27889.3	19646.4	17837.4	29208.1	16883.7	20487	18575.5	25502.5	20752.5	22580.5	18614.4	14839.2	21658.3	20365.6	18758	35427
2010317E24Rik	42592	46839.5	43270.7	81851.6	101611	50942.4	46283.5	52628.4	57606.1	5085.32	5288.03	6064.15	45687.1	54917	39699.8	50866.6	51586.2	44042.6	1259.98	4753.96	2712.26	6842.24	9490.99	5639.15	41627	44489.2	44042.6	44212.6	4737.41	2133.22	6378.77	8833.13	126152	108878	100189	126939	116603	133221	103047	95904.5	120796
2200002J24Rik	0	0	0	0	0	0	0	0	3220.18	0	0	0	3358.29	0	0	0	0	0	0	0	0	0	0	0	0	0	0	0	3685.43	0	0	0	0	0	0	0	0	0	0	0	0
2210009G21Rik	37280.8	42329.6	26171	83145.3	76365.7	43809.6	82823.6	50531.7	52654	73620	48659.6	73702.5	51556.8	53572.5	35563.5	62022.9	80059.6	91941.7	61531	63823.3	61266.1	44982.3	49557.1	61284.7	47643	45304.1	91941.7	85890.4	59169.9	51146.8	49698.1	45968.8	104001	50165	80572.4	105027	98388.4	101994	99719.7	67009	99378.6
2210016F16Rik	383388	359695	337235	535462	525007	399700	414420	397186	354009	448108	449481	457799	417034	412920	411151	415392	413576	426003	463761	456278	462331	360528	375763	447288	456596	471647	426003	394505	425961	458356	343834	380797	561965	559656	571362	491718	487554	457977	468267	481827	483043
2300002M23Rik	2730.14	3002.41	1849.1	3896.65	3063.65	7221.25	4532.84	4462.82	8611.51	21229.7	14349.4	12341.6	3904.71	10370.7	5893.62	12596.5	9054.08	8852.75	9231.39	8974.01	3619.61	10443.8	14525.5	4708.36	5465.68	5615.07	8852.75	7529.36	6427.62	3473.17	9231.56	7989.74	6345.9	3538.29	5211.54	8929.46	2808.37	5692.94	2928.49	8568	4656.05
2300009A05Rik	28690.8	29861.7	27066	34002.7	37369.9	67369.4	53776.3	60299.2	57966.2	87248.4	67237	80905.8	37736.8	30507.3	27196.5	59429.2	57272.4	64292.3	84051.2	63783.6	66566.7	88455.9	79020.2	65936.2	33847.6	25552.7	64292.3	79187.5	96496.1	84730.3	76658.1	75717	31309.1	37847.5	29339.8	33054.8	35837.1	50745.8	27655.2	37473.4	25164
2310008H04Rik	32421.1	32754.1	36145	72097.9	73955.3	72031.4	80132.3	87969.7	70187.3	64267.7	58457.4	55605.9	25764.7	30040.5	25082.1	75477	66708.4	74835.5	62488.9	57954.5	58861.7	59615.8	43395.2	60812	19481.9	23873.6	74835.5	67849.6	57383.1	61058.9	65902.2	60694.9	74298	80226.6	79765.5	81720.1	84144	85835.9	87712.7	88576.2	87246.4
2310010M20Rik	0	0	1720.77	0	0	0	0	0	0	1975.64	2054.39	0	0	1738.91	0	4953.09	3029.47	0	2121.17	0	0	6479.35	11504.2	13144.8	0	0	0	0	0	4309.51	2147.72	12392.1	0	3292.73	0	0	0	1765.95	3516.46	0	0
2310022A10Rik	93770.7	80674.5	88927.9	141083	139991	146113	123338	130485	165827	136326	130701	138892	97154.1	102120	84482.8	132511	108970	112956	126126	97065.5	116491	112039	91487.2	107215	99464	93054.8	112956	121222	91477.7	87699.8	117719	127415	176253	165271	148341	142612	129605	168957	158754	156624	181088
2310022B05Rik	155539	179778	168337	270643	254757	172717	178931	179948	182835	233998	244942	223638	140283	131386	137227	167858	168905	172920	259682	237188	248368	329353	310950	324993	130274	112726	172920	179654	272288	259331	365872	318722	188753	186498	187873	279889	267749	285281	381952	393083	411939
2310045N01Rik	112733	81343.2	95063.5	91579.4	117337	97989.8	71020.8	67301.6	113660	87314.9	58368.5	84867.2	94636.6	85087	75689.8	96422.9	70132.9	75421	45757.3	77992	43715.6	60226.6	55484.1	66854.9	88312.7	79729.4	75421	72111.1	60844.6	58952.6	96163.4	62591.8	197805	152455	135240	142782	148506	172820	116560	123122	139519
2310047M10Rik	52209.6	52849	49425	33659.7	35285.6	65236.3	51894.7	52370.4	72007.3	63665.7	56848.7	75810.1	63003.9	40200.6	52909.7	45976.2	49078.3	43862.7	76528.4	65817.7	63713.1	67330.4	47684	43741	44540.8	42707.6	43862.7	52862.3	85204.5	50568.8	103817	61637.3	42536.4	38061	39701.3	42105.6	46382.1	56289.9	51116.9	41586.5	59494.6
2310057M21Rik	249322	261079	252357	186989	199189	182594	194692	191753	186233	162607	142258	141357	249232	229795	244887	186632	206280	191827	172625	164462	184508	173816	149668	155247	238121	231537	191827	203586	162406	161805	141921	152419	193080	205015	199702	178515	170895	164980	175206	166447	190570
2310061I04Rik	177710	189248	179636	171496	212846	249633	225264	218661	275876	227918	242237	207793	151992	186474	176192	217447	209286	226794	220837	208969	196560	224907	213247	213019	173763	194550	226794	212659	271434	234751	292053	259337	246194	231404	246206	233741	239651	245406	216325	214416	292675
2410002F23Rik	660906	612058	575816	462244	502312	413094	333669	320201	417717	237275	223942	217015	611445	567042	545816	368878	388235	314755	197404	196254	182625	167878	175978	154922	581872	552947	314755	330331	190286	200028	182850	159917	542133	486335	447591	418190	422912	436608	436906	440397	516624
2410003K15Rik	405257	418965	436515	411468	376414	261525	302403	281232	224026	292557	292713	268962	383420	378658	394797	250037	256544	297515	277518	272217	273675	296118	293807	283683	363876	415185	297515	293522	388833	298324	410421	315374	318264	384508	416493	355799	392669	397205	358443	336134	309070
2410022L05Rik	434303	429329	429938	695370	626856	798738	698172	676555	803633	522000	569114	505044	547006	585450	489728	793057	742728	738956	446507	432963	405372	611127	590437	532323	481859	501558	738956	775778	607764	497992	651985	568151	782430	793902	791674	802043	770518	915545	711662	711498	714509
2410042D21Rik	303000	310430	309304	335828	285969	212611	251691	237778	182733	172736	151356	141366	315288	275779	299684	243306	238657	260569	128559	157833	166440	177813	170835	155896	313031	301778	260569	262338	188044	190266	113296	159065	288678	349499	334709	305654	314337	312718	289116	297828	255765
2410076I21Rik	7037.06	1547.77	4289.52	0	1579.34	1595.41	1367.84	2760.75	1447.6	1641.62	0	0	3019.37	0	2988.41	4115.67	3775.92	8214.61	1762.54	5204.46	0	5383.89	0	0	1408.8	0	8214.61	0	0	3580.9	1784.61	4118.78	0	2736.03	0	7566.94	4584.51	0	2191.45	0	0
2410089E03Rik	180470	183772	182270	177509	175605	160384	156612	171048	154712	162181	178865	171896	178498	194337	190848	171528	179208	177339	187802	190626	177879	172942	170621	172041	208177	194869	177339	172699	157571	193210	130233	169845	195409	200173	215426	201237	196628	167833	210860	210903	198622
2410091C18Rik	227334	194905	199048	271368	252588	398418	369932	364522	339201	440487	418439	444869	204663	193470	196894	352441	347757	435018	446712	439686	428303	421471	409717	407211	224565	224551	435018	411339	531696	410024	486757	347966	246041	257314	246479	307977	314619	325904	281784	282726	278533
2410131K14Rik	86003.8	91126.1	83247.6	103078	94443.5	100193	97797	96781.2	106285	103095	106810	105764	108404	115578	127531	101782	107458	93988.8	116522	112954	127953	97373.3	93310.1	98071.1	103762	101808	93988.8	91783.8	102005	99681.9	85292.3	84953.1	107871	101237	94129.9	101681	92367.9	99945.2	85048.6	79819.8	90996.4
2510039O18Rik	228515	198512	202761	227720	253109	196422	174476	196392	219483	266158	260417	264368	254996	231988	222081	183486	163782	154007	267646	249657	221011	290966	261285	264525	201141	193108	154007	160530	246218	241768	481332	343755	298759	288274	251683	257742	260091	285285	239941	248841	260153
2610019F03Rik	0	0	0	0	0	0	0	0	0	0	0	0	0	0	0	2097.7	3849.07	0	0	0	0	0	2436.08	0	2154.14	0	0	3913.17	0	0	5457.54	3148.93	0	0	0	0	0	0	0	0	0
2610020H08Rik	111303	115558	122748	156769	153249	152318	131658	146152	138583	81994.6	81266.4	86946.9	124104	112766	111559	128123	155037	149944	68318.5	72659.5	82034.6	73764	73359.1	85005	105183	117847	149944	151516	80164.5	86633.8	68709.5	79289	143655	120643	140129	142518	128051	152692	137962	143010	130188
2610027L16Rik	726063	779049	766860	886374	835215	575067	542038	543934	622867	525275	480226	527412	821905	812963	763882	524765	527399	538845	450176	473992	466011	578231	544282	490375	730487	806108	538845	540739	521399	486293	704304	527662	1.07705e+06	972917	949900	834028	899523	948849	816671	805004	924531
2610028H24Rik	0	2956.06	0	0	0	1523.52	3918.62	0	1382.38	0	0	0	1441.66	1379.81	0	2620.16	1802.9	0	0	0	0	0	0	0	2690.66	0	0	2443.89	1582.1	0	0	0	0	653.189	1282.77	4335.6	4147.53	7006.33	697.57	0	8251.53
2610029G23Rik	395434	391435	413661	334779	355663	351003	352488	354640	354512	284642	284548	276932	387625	436570	382119	333218	340242	346972	230812	229618	260522	233381	224594	221024	431366	399014	346972	374150	323223	302326	253293	189175	305959	289732	323295	276106	332354	360381	351331	330619	339497
2610318N02Rik	0	1289.24	2382.02	0	0	0	0	0	0	0	0	0	1257.52	0	0	0	0	0	1468.14	0	0	0	0	0	0	0	0	0	0	0	0	0	2302.77	2848.79	1118.92	0	1205.92	0	0	0	1199.59
2700029M09Rik	636923	657808	642654	1.02308e+06	1.03103e+06	987307	933096	884795	715478	512178	445586	508364	637348	686627	672353	850398	889711	885323	523590	494812	507233	674488	657838	574519	580977	611015	885323	949983	597078	495009	676234	543917	843309	857856	917047	947458	938411	1.001e+06	849953	893202	786678
2700049A03Rik	55398.3	55868.2	58492.9	94390	107636	111473	108034	107956	93432.5	108024	105631	106732	66300.5	54701.4	57787.2	118494	110118	118841	123606	139106	118669	132643	128708	139241	62112.2	67541.5	118841	103484	94828.8	126948	115951	130736	110718	100993	105287	108604	108870	86890.4	103838	101250	93446.2
2700050L05Rik	292844	309434	297794	168335	173132	141782	166529	175121	158774	185100	191080	203455	249160	264103	269983	172539	169949	152235	209795	209649	209554	239253	238227	226557	265460	261068	152235	165819	197504	190318	230193	247681	171729	162978	167461	153622	149283	126723	150336	156533	146114
2700062C07Rik	408123	335291	372477	376974	371363	270146	219422	251809	229736	157554	138089	141894	447095	304096	365685	289668	276757	271246	135328	164715	131754	135331	155091	131035	380841	387943	271246	292111	170364	150972	162714	163767	368613	393885	369271	288419	329502	345541	321495	296982	309015
2700097O09Rik	79595.3	86029.3	92150.4	166626	204899	175794	201182	215621	199866	209357	206487	168254	94526.8	103555	107580	213547	179017	187123	211171	198299	166795	193780	215041	193275	89361	109334	187123	211256	248784	229739	204130	188313	182746	201939	183435	168816	172974	185533	155939	164316	147874
2810006K23Rik	91094.4	92779.7	99202	137974	144214	207810	194217	210015	197509	200162	162124	184993	79874.1	79551.8	93902.9	207987	213804	229442	223305	219742	195608	193274	203756	199020	90806	95620.2	229442	216344	210154	175032	195217	181596	124363	135004	134205	151198	163314	176159	151062	148217	161285
2810407C02Rik	2.94269e+06	2.71005e+06	2.70649e+06	2.89358e+06	2.48719e+06	2.19445e+06	2.60935e+06	2375834	1.89868e+06	2.28791e+06	2193416	2056607	3070847	2.88237e+06	2.98799e+06	2.44679e+06	2521534	2.60028e+06	2.254e+06	2.28172e+06	2460792	1.58391e+06	1.60341e+06	1.7754e+06	3.1565e+06	3.12179e+06	2.60028e+06	2713002	2.28288e+06	2.37653e+06	1.62942e+06	1.61818e+06	2.32794e+06	2655627	2.66749e+06	2.68443e+06	2.6851e+06	2.64836e+06	2770909	2.84322e+06	2.39344e+06
2810408A11Rik	12559.7	14675.5	11164.9	24368.3	23783.6	21356.1	27464.7	32335.9	24221.9	37540	49509.6	44474.5	11066.6	11282.6	13334.2	23108.1	18954.1	29017.4	33423.9	32898.2	35384.7	50047.6	30434.6	50766.3	14929.4	17759.2	29017.4	24265.6	39734.1	40943.4	36828.4	35607.3	16961.1	22127.2	20229	24478.6	19379.4	26189.8	22815.9	35087.2	34539.2
2810428I15Rik	380021	337829	425087	347263	441302	534724	309678	405187	535236	423181	308356	386539	471550	394225	327544	431092	359981	314547	232483	249718	273858	339371	265305	294578	287837	347674	314547	365975	347588	262779	396240	290626	595609	529234	417051	491928	547773	695098	558046	543429	612417
2810432D09Rik	228371	224337	225492	247207	240431	194884	163345	173650	180788	161620	88699.6	156205	305519	225236	217936	150072	146863	129798	109257	72746.3	88450.5	55622.8	33403.8	58081.1	209333	174154	129798	156307	86085.6	76711.2	87848.7	69460.8	384318	254402	243070	229011	287704	327724	295660	264577	290133
2810453I06Rik	16668.6	17133.1	26701	15414.2	11963	32417.5	29116.9	35600.2	27757.9	35261.8	41379.1	44102.2	9181.55	16257	18982.8	28923.1	35334.6	27401.8	38992.5	42435.8	45198.6	73217.3	96965.7	67326.3	8419.07	19139.8	27401.8	29816.5	52438.8	46319.3	63637.6	71104.6	18253.9	27613.1	25011.4	22593.7	23878.5	17822.2	18367.7	13101.8	13267
2900010M23Rik	1173586	1.14067e+06	1.21961e+06	1.26734e+06	1.22796e+06	1.21554e+06	1044866	1.06459e+06	1.29031e+06	1.33437e+06	1.09594e+06	1.26157e+06	1.20094e+06	1.09206e+06	1.17764e+06	1.08064e+06	1.05138e+06	1.11024e+06	1.08518e+06	1049242	1.02787e+06	960887	1.00621e+06	1001448	994557	1.06344e+06	1.11024e+06	1.16502e+06	1.38272e+06	1.10763e+06	1.53639e+06	1.0318e+06	1.2398e+06	1.33722e+06	1126244	1.07907e+06	1.27064e+06	1.35734e+06	1.08121e+06	1.11275e+06	1.25317e+06
2900011O08Rik	1.18269e+06	1.08409e+06	1.11613e+06	2070233	1993981	4.12325e+06	3.08629e+06	3.03207e+06	3.86445e+06	1.90509e+06	1.4088e+06	1.80119e+06	1.51769e+06	1.412e+06	1.42975e+06	3.88569e+06	3887316	3.64742e+06	1.10032e+06	1.09483e+06	1.13645e+06	652110	567231	700632	1.43155e+06	1.46688e+06	3.64742e+06	3803359	1.3825e+06	1254074	836599	760397	1711914	1564396	1.53764e+06	1.46465e+06	1.51848e+06	1.55629e+06	882528	867902	1.03508e+06
2900053A13Rik	376052	243653	317773	318359	327017	255677	281284	274270	317650	443435	361486	384861	327043	362709	323076	237886	253473	224156	335181	314819	344020	335185	317589	294316	323674	365362	224156	243176	568610	353801	495897	303891	350802	315601	264459	262978	287449	400830	376942	366280	353780
3110001I22Rik	52107.6	65469.4	33060	12096.7	27087.1	24471.7	10602.8	27867.9	30903.2	12575.2	17769.9	17640.3	39112.6	30572.9	46720.5	37257.1	27516.2	19248.1	10165	14563.1	16281	10861.5	0.0304886	9337.89	27116.2	26367.4	19248.1	11634.7	12579.2	24141.5	46942.2	11695.3	46806.6	57585.3	29157.2	28195.5	32870.7	36623.1	26782.9	34732.6	33179.7
3110002H16Rik	133817	140648	145542	146027	126413	151022	147248	138695	155792	186103	191386	202025	128730	107526	121191	143917	136654	142790	198472	215512	196470	188574	216955	203952	125959	127464	142790	155370	224695	187398	257988	216111	131826	129777	128841	119924	131826	139583	127465	121188	134100
3110003A17Rik	1.22203e+06	1.18936e+06	1.27539e+06	924760	727685	1.09086e+06	1.22136e+06	1.13796e+06	945365	1.46429e+06	1.36416e+06	1328767	1.34837e+06	1.33487e+06	1.26314e+06	1.05208e+06	1.04249e+06	1.05579e+06	1.32702e+06	1.32501e+06	1.42081e+06	701384	765015	920792	1.2517e+06	1.32808e+06	1.05579e+06	1.04891e+06	1.83693e+06	1.30351e+06	1.08156e+06	804059	706693	800385	807841	1.03125e+06	947144	1.13671e+06	1286125	1.3564e+06	1.14694e+06
3110040N11Rik	89488	80220.2	90205.2	121288	120101	166734	166486	150712	139295	179468	174776	165776	105344	106503	93948.5	135215	154264	141629	188320	156614	156561	144478	140106	148486	103542	103912	141629	161998	196255	164299	159972	164043	123515	122629	114278	135660	140846	145874	133133	134236	105845
3110043O21Rik	30794.8	34643	32627.3	41186.9	37833.5	99970.4	78068.8	79376.4	76361.1	76703.5	68603.5	68103.5	36089.8	37452.2	33112	96252.8	95128.1	96767.1	79393.8	80791.7	84512.2	95212.3	98831.1	81460.7	43161.3	43796.4	96767.1	94833.7	89003	74725.9	82209.4	78389.5	30886.4	30709.8	31481.9	40834	30318.6	33773.9	34436	30577.2	29181.4
3110056O03Rik	243165	202192	225621	259503	300323	309821	219395	266851	412193	329460	343043	340938	277933	219771	192046	263043	223428	228613	298952	277344	226064	350716	310091	306848	214093	199742	228613	217375	261372	281051	518200	426864	464587	390568	322128	381118	371768	406183	397866	369028	521725
3110057O12Rik	30739.2	32142.1	34300.7	42075	45803.8	78258.8	83257.7	74136.1	73081.8	122845	110629	100231	30810.7	53804.3	52429.6	79083.6	80216.4	73530.6	165973	134168	139632	135581	118081	133617	37831.4	40420.1	73530.6	90257.2	125757	142958	117571	142311	47512.1	36246.3	46653.6	60688.9	54946.2	45183.8	60679.1	50167.8	42282.4
3200002M19Rik	373731	347541	402128	351803	392067	260119	230464	231692	270334	162485	104986	134775	382512	360085	308232	241254	216904	173227	117996	91134.1	101608	83928.7	95942.1	92131.3	314984	333484	173227	227484	140367	126747	157202	114781	430369	411033	392849	375209	411337	446999	358001	362868	395800
3230401D17Rik	795420	714473	742637	598978	634365	534306	556743	525861	582634	687115	635426	604713	579922	595728	563117	513657	548653	577155	584036	555940	571010	570706	585228	550626	612319	596715	577155	548142	618416	558155	616149	575214	685536	645289	637656	596843	588608	616986	608715	612069	617698
3425401B19Rik	99.5686	0	0	0	142.204	0	246.32	276.198	1042.74	1478.11	2459.26	1833.13	0	0	0	0	453.313	0	2221.79	2186.85	1008.06	3554.95	2295.22	3387.46	0	521.264	0	230.431	596.696	2579.4	642.745	4079.41	0	0	0	90.8437	0	0	0	0	0
3830403N18Rik	0	0	0	0	0	0	0	0	1082.86	0	0	1269.11	0	0	0	0	0	1024.14	0	0	0	0	3575.31	0	0	0	1024.14	0	0	0	6674.78	4621.52	0	0	0	0	0	0	0	0	0
4430402I18Rik	49130.7	45209	33615.2	26832.7	32066.8	43190.7	34106.5	48186.8	53627.5	78357.7	85129.6	90650.8	61305	41175.4	45773.4	56849.8	49317.3	37064.2	71573	82806.4	65137.2	49862.6	78316.4	60953.7	58212.1	41243.6	37064.2	42845.7	69637.6	72706.3	80097.4	57218.8	23634.1	36060.2	15311.8	57142.7	20627.9	35543.2	63490	73337.3	67714.9
4632415K11Rik	14361.6	9332.71	13927.2	33542	31499.4	27379.9	28550	35854.5	42972.2	36548.7	46319.3	39346.3	18206.2	16084.7	19405.6	30543.6	42617.1	26671.3	44963.6	37819.1	39812	24139.7	34731.6	22797.6	15682.7	15440	26671.3	23740.7	30738	46506	33937.9	41073.9	30133.4	19670.3	24922.4	32289.9	31560.8	27905.2	38625.5	34484.1	33399
4632434I11Rik	25009.8	31631.4	35664	47932.7	48377.9	43460.1	32042.1	28977	39595.6	0.00759225	10535.3	3923.91	34841.9	52174.1	20989.3	33948.1	33537	30204.4	4075.07	501.355	2309.22	0.00703375	9156.26	6276.76	29746.2	38769.1	30204.4	28335.2	3821.69	8237.85	0.00786878	4761.33	34470.5	37106.7	65015.2	42662.8	40478.3	34510.8	30964.6	28955	41079.8
4732415M23Rik	26846.4	20666.6	40911.3	22990.2	30125.9	51735.1	39137.2	31596.8	33135.6	53233.5	61868	74433.4	31677	33074.2	11400.8	47103.9	60021.5	57454.4	33620.5	59565	74744.9	47925.6	54702.3	104173	16123.8	38650.4	57454.4	34171.7	107449	68305.7	102124	51067.8	23730.1	20875.9	30748.1	43301.8	46946.6	36387.4	58522.7	43635.7	32964.9
4732418C07Rik	325719	289891	294138	304570	332653	313841	316283	328926	305065	474709	498595	458775	285055	286890	292435	299110	315288	316468	483724	460791	438016	381605	383401	415559	295149	281106	316468	278551	330118	473028	378982	415402	266316	239129	282809	309443	290355	225447	291681	310703	295633
4833439L19Rik	755594	670373	716841	683023	662820	644611	692030	713660	652232	874082	858966	851390	762771	698824	697247	609698	639625	694199	870892	874334	846116	682895	616444	715001	781299	747904	694199	702428	945239	875329	852323	714366	628417	648309	660532	647139	613680	639901	654198	615831	651145
4921501E09Rik	723.534	1085.03	245.021	422.459	1107.16	671.056	1150.67	1483.78	1623.7	920.656	1675.37	2200.31	529.166	202.586	921.782	577.041	952.932	1535.65	0	2918.78	0	754.853	1675.31	765.693	131.682	284.09	1535.65	358.815	232.286	753.094	1801.53	2021.17	1065.91	1150.82	565.014	1273.11	405.963	493.765	696.442	481.099	605.749
4921506M07Rik	4037.05	887.93	1640.55	0	0	3661.04	2354.12	4751.4	830.466	941.769	2937.93	5839.82	0	828.926	0	1574.06	2888.25	0	3033.43	995.238	4281.84	7206.86	1827.98	3133.01	808.208	0	0	3670.43	3801.8	4108.61	4095.2	2362.88	792.985	0	0	1736.41	0	0	1676.27	820.22	0
4921517D22Rik	0	0	0	0	1399.58	176.727	0	0	2565.67	0	0	0	0	0	0	0	0	0	0	0	0	0	0	0	0	0	0	0	0	0	0	3649.98	0	1212.31	0	0	0	0	0	0	0
4921517L17Rik	0	684.21	90.2969	665.998	1496.07	1410.54	86.3813	711.914	639.93	90.7121	1742.82	749.996	667.375	638.744	110.089	0	79.4855	0	2337.46	2410.25	0	0	2817.16	3218.93	1245.56	1371	0	2262.65	0	113.07	2479.43	2991.25	1309.39	604.748	593.821	669.012	0	0	92.2626	632.035	636.633
4921530D09Rik	11488.4	13706.7	11799.8	10068	13883.5	19176.8	14500.2	17337.7	17919.5	23560.8	28787.5	25567.2	8124.89	10628.1	8578.05	16244	22891.2	21123.4	35573.1	27422.9	34145	57855.6	58879.6	48163.8	7203.18	6491.28	21123.4	22368.1	23778	24412.1	53227.2	47660.4	14135	18406.9	13463.3	18733.9	16362.9	19480.7	15493.4	11850.3	19119
4921530L21Rik	0	0	0	0	1474.95	0	0	0	1351.92	0	1594.23	3168.89	0	0	0	2562.43	1175.45	0	3292.09	3240.31	0	1676.01	1487.89	0	0	0	0	0	0	0	0	0	1290.91	0	0	0	0	0	1364.4	0	0
4921536K21Rik	12608.9	4622.1	12809.8	15746.7	21223.7	26204	30635.8	22672.2	30260.8	34316.5	12744.5	32932.3	18033.5	10787.4	6693.21	20484.4	16914.1	24531.3	26317.4	12951.7	27861.3	18757.6	19031	16308.8	12621.3	10805.3	24531.3	13374.5	14842.7	26734.1	15988.1	0	24767.2	12255.9	20057.4	18077.7	17293.6	21910.2	13088.7	10674.1	15052.4
4922501C03Rik	48321.5	41831.6	41608.3	152933	153935	107194	110421	117634	94131.3	72200	74714.8	71568.6	56866.2	41716.8	44588.4	105298	106070	116738	76018.1	77283.6	86301.6	75874.4	81598	72056.9	51367.4	54311.4	116738	107836	73884.1	83346.4	61778.3	64570.6	166888	154298	172506	171447	164420	163737	146957	145912	129436
4922502D21Rik	22807.6	18811.5	15447.3	26448.9	19195.3	21545.1	31402.1	13048.8	5864.7	11084.5	0	4582.28	12232.5	11707.7	26231.9	16673.9	20396.7	12942.3	11901.1	11713.9	0	0	2151.52	7375.05	22830.1	11727.1	12942.3	19008.3	8949.38	4835.8	0	0	24266.7	18474.3	14512.4	20437.4	7820.36	11889.7	9864.75	23169.4	21393.1
4930412F15Rik	841.58	1851.01	854.99	1801.74	944.386	11447.9	1772.15	9079.54	4328.05	13742.7	12249.1	10144.9	902.735	864.006	6254.34	13125.4	2257.86	4912.03	12647.2	10373.6	14504.9	9658.09	6668.69	15239.5	1684.82	2596.31	4912.03	2295.46	8916.06	7494.35	14939.8	16008.7	1653.09	2454.06	2409.72	904.948	2597.08	877.439	6115.22	6839.45	10333.8
4930427A07Rik	31702.7	31060.9	31622.2	150553	152651	139176	137810	132855	151182	121356	109764	120903	46372.4	40240.5	35493.6	129791	107220	113546	106113	90944.4	68778.4	68354.9	50242.4	52934.3	52505.3	36157.9	113546	88043.1	86851.7	106327	68704	61570.6	172948	145112	133137	156193	158905	162263	151980	132921	157481
4930435E12Rik	0	0	0	0	1031.71	0	0	0	0	0	0	0	0	0	0	0	0	0	0	0	0	0	0	0	0	0	0	0	0	0	0	0	0	0	0	0	0	0	0	0	0
4930443G12Rik	2619.16	960.119	3547.86	0	3918.82	7917.37	12727.6	9419.1	8979.83	20366.7	20119.7	19996.2	2809.49	7170.55	3707.57	5106.11	3123.07	5095.73	24053.7	13990	17362.3	28944.6	29648.9	28231	2621.75	1795.61	5095.73	5556.38	39053.5	33319.8	43174.4	56209.7	5144.73	4243.07	4999.68	3755.17	898.07	3641.02	3625.1	6208.33	4466.78
4930447C04Rik	1242.17	1366.05	1892.94	664.842	0	2816.18	3018.1	1827.46	0	5795.5	3013.26	5240.86	0	1275.27	659.385	1210.82	2221.73	3020.89	8555.82	7655.68	7410.88	7919.62	4218.41	4820.01	0	638.691	3020.89	1129.36	8042.28	7111.06	9450.47	18176	0	0	592.791	2003.55	1916.65	647.549	1289.44	630.939	635.528
4930471M23Rik	403755	327912	394966	403130	356044	535039	392057	433116	557471	574987	551174	625516	393787	401199	347966	453498	386881	397371	504674	477344	464051	534899	410605	428723	352743	351333	397371	382724	513229	494414	692101	558745	510170	414497	414237	420458	430814	422147	450389	495120	508805
4930502E18Rik	1108.21	1218.73	1125.87	0	0	0	0	0	0	0	1344.15	0	1188.74	3413.22	1176.55	0	0	0	0	0	0	0	6272.48	4300.21	3327.92	4558.5	0	0	2609.08	0	1405.22	8107.93	3265.23	1077.19	0	0	0	0	0	0	0
4930505A04Rik	0	0	0	0	0	0	5626.2	0	0	0	0	0	0	0	0	0	0	5631.41	3624.85	0	0	0	0	0	0	0	5631.41	0	0	0	0	0	0	0	0	0	0	0	0	0	0
4930506M07Rik	20454.4	16870.7	16451.1	30106.3	29647.7	69559.8	65849.9	72722.8	73634.6	90604.2	84764.8	83217.4	18284	20124.5	14477.2	66460.5	58306.6	60521.9	57635.1	82991.8	93784.2	49990.4	63674.6	70550.7	23033.9	20157.8	60521.9	82911	84273.3	86737.3	49711.2	59859.7	31807.5	30651.1	29283.9	32075.4	51724.6	24880.3	37157.2	30302.6	37499.7
4930525F21Rik	4643.7	3830.1	3538.27	1864.07	3908.23	7895.97	1128.28	4554.49	2388.15	2708.22	8448.54	8396.71	6226.43	1191.86	3697.55	4526.5	4152.84	2258.65	4361.58	4292.97	6156.59	0	0	0	2324.14	2387.67	2258.65	8443.98	8199.56	5907.52	2944.12	8493.6	4560.74	1128.43	4432.15	4993.36	8359.33	8472.74	7230.6	10614.1	7127.53
4930550L24Rik	8058.96	7754.81	5117.1	17253.5	25999.8	11419.3	6853.3	19760.3	9325.21	16450	15883.9	20643.9	12966.9	9307.92	9625.42	17675	9909.73	12739.3	12615.6	17384	5342.26	20552.4	11403.4	26059.4	7058.55	3107.78	12739.3	13738.3	17787.5	19223	19160.3	17688.4	27702.4	19583.4	24036.9	21664.4	15543.5	22056.2	21959.7	25583.8	11338.8
4930562C15Rik	41112.1	29882.6	32744.5	26442.9	36828.2	45603.6	36697.9	45283.3	58438.3	56391.6	61635.7	75295.9	35961.1	33693.7	25101.9	47470.2	39554.1	37418.4	63639.2	53503.5	58483.1	64122.8	46738.7	67325.9	29319.1	34898.7	37418.4	48447.8	58780.8	55219.2	75622.7	88299.4	31193	33615.5	25261.3	25424.2	32670.5	31642	36632.2	31547.3	32860.1
4930579F01Rik	0	0	0	0	1839.75	3716.93	6373.49	0	0	0	0	0	0	0	1740.58	0	0	0	0	0	0	2090.54	0	4241.12	0	0	0	1490.59	1929.92	0	6236.59	2398.96	4830.55	0	0	0	0	0	0	1665.49	1677.6
4930579G24Rik	356089	424796	439567	707375	616005	597558	644885	588293	406217	214518	163404	183291	329197	354099	317512	692568	639396	650919	177116	172952	226786	291538	320908	271864	292930	327093	650919	676472	200045	172809	288492	255342	318707	388503	404959	506127	507892	550772	430181	459981	375047
4931406C07Rik	69601.8	90211.2	65660	117080	133893	132437	176359	173100	168746	281245	370846	380557	87991.5	66352.5	79172	159921	173395	191031	295736	288020	326267	187011	346110	305444	126900	92024.8	191031	194363	441850	398450	299438	290984	134275	140139	154215	114937	115065	108851	167724	133836	216205
4931414P19Rik	20574.5	14597.6	15508.2	48310.8	47665.2	56425.9	30961.5	46867.9	57683.5	56124.9	48299.7	40002.9	27053	17034.5	21843.3	42698.2	42932.5	48422	54025.5	44176.8	52795.3	60933.1	50337.2	48073	24580.9	23887.8	48422	40429.2	35157.3	49815	45444.6	41759.3	56709.7	51609.2	48142.8	58520.7	58030.4	70581.2	68205.8	56634.7	66554.5
4931417G12Rik	4083.1	4490.29	6222.24	6556.15	9163.77	11571.3	7936.57	6006.99	4199.69	0	4952.41	4922.03	2189.9	6287.86	4334.89	2274.31	1825.75	1985.98	5113.38	5032.95	0	7809.71	0	2640.62	4087.14	2099.42	1985.98	1856.15	4806.46	2597.17	5177.4	2987.29	4010.15	3968.8	3897.09	0	2100.05	4257.08	2119.23	4147.88	8356.11
4931428F04Rik	35670	73293	66596	59786.7	61094.5	104811	101264	105875	113686	174087	147440	150496	55379.3	78059.6	86701.7	82806.9	79748.8	102499	161049	154466	144985	123285	124058	125056	67652.1	64192.1	102499	88331	123206	157181	133309	125678	93113.4	83029.2	74958.8	93871	93178.7	96889.5	115954	111139	112380
4931429I11Rik	0	0	0	3493.96	1046.49	1585.71	1359.52	4573.28	1918.4	4351.03	565.559	2810.45	0	0	495.04	454.517	1250.99	2267.97	1167.89	574.758	0	594.574	527.836	603.112	466.746	79.9173	2267.97	1271.82	3293.36	2372.75	0	2046.87	457.955	453.233	0	0	0	0	0	947.367	477.129
4931431F19Rik	8662.68	19049.3	11265.8	8143.93	20856.2	10582.2	7378.27	20988.9	27387.6	9840.18	26302	22465.3	3354.47	3346.94	2483.25	22398.2	5070.55	20880.8	22274.7	34971.1	28935.5	14799.2	22965.2	25457.5	2651.89	5944.68	20880.8	13212.6	17950.5	25769.9	0.014911	21170.9	3005.32	3008.25	7067.96	10407.1	7228.7	9419.4	6417.73	24527.8	9377.89
4933403O08Rik	811.07	1783.91	2471.98	0	910.148	0	1576.52	2386.46	834.229	1892.07	3934.99	977.714	1740.01	1665.36	5166.51	790.599	1450.67	0	0	999.748	4301.25	1034.22	918.132	2098.14	1623.74	0	0	2949.65	1909.52	1031.81	0	5933.97	0	0	2322.36	872.141	3337.24	845.629	841.932	823.937	829.931
4933406J08Rik	0	0	0	0	0	0	0	0	0	0	0	0	0	0	0	0	0	0	0	0	0	0	0	4300.21	0	427.36	0	0	0	0	0	0	0	0	0	0	0	0	0	0	0
4933407H18Rik	106084	100730	98294.3	90741.3	104473	114965	117182	110549	132856	127890	134091	136909	117744	100087	110019	114178	120894	103674	147367	157702	147320	202593	200979	174058	106681	94192.3	103674	102702	119964	158385	147904	188644	111906	93686.2	107462	99812.9	103567	98570.9	116493	120989	109870
4933411K16Rik	2306.89	6342.35	8202.76	8642.95	5177.38	15690.2	5605.05	11312.8	15422.9	10763.1	5596.06	4171.3	11135.3	7105.08	8572.01	8994.66	8252.14	13464.6	15889.4	5687.08	3058.46	16914.1	6528.5	5967.64	5772.91	3558.42	13464.6	10487	0	8987.59	2925.15	10126.6	5664.18	11211.6	6605.38	7596.8	3559.48	10823.3	5986.67	11717.4	11802.7
4933426M11Rik	203673	211724	198193	271786	260936	331237	320635	336898	318722	464782	475093	455808	207506	199725	195834	327086	297831	334972	562190	533745	543427	520751	486657	535156	223110	211997	334972	336438	491709	515737	589041	581686	226106	226816	236939	277957	254052	224160	306955	302074	326605
4933430I17Rik	4162.23	4577.31	8457.11	12029.8	16814.5	16985.5	14562.7	9797.45	13699.5	17477.5	13125.8	14048.8	8929.38	10255.5	7954.03	18663	14889	17005.5	17722.4	8208.79	13243.8	5307.38	20731.3	9690.47	7499.42	12840.7	17005.5	18921.2	9799.22	9531.02	9499.92	7308.45	13081.2	8900.58	8739.76	9846.4	14557.1	7811.25	12097.7	11839.1	11925.3
4933432B09Rik	5228.12	5749.5	6373.71	10073.6	14080.3	13038.2	11178.4	19485.2	18283.2	14635.5	21560.1	21427.8	8972.85	5367.44	11101	14269.3	18701.9	20343.2	13094.6	36088.3	24953.1	14666.3	21305.7	27049	5233.28	6451.59	20343.2	7605.34	13539.5	45226.7	6629.29	22950.1	13350.3	7114.48	10977.9	15741	9680.27	5450.89	14110.3	10622.1	14979.2
4933434I20Rik	319.6	2108.83	0	684.233	3586.42	5796.65	3106.13	5015.36	1314.9	5964.54	6202.3	1541.06	685.648	0	1357.23	2492.27	4573.06	3855.16	3201.95	3151.59	5084.69	8965.68	10130.1	8267.66	0	0	3855.16	2324.61	1881.1	6505.3	4863.05	3741.23	627.78	1242.61	1830.24	0	2630.06	666.436	3981.13	1948.02	5232.51
5031414D18Rik	0	925.869	0	0	0	477.184	2091.05	412.868	0	2455.02	4595.2	2537.23	0	0	0	410.33	376.458	409.496	2635.87	3113.29	3348.6	2147.08	1429.56	1088.96	0	0	409.496	765.453	1982.12	5355.21	4270.19	3079.8	68.9057	818.342	0	452.652	0	877.783	873.945	0	430.744
5033411D12Rik	80202.2	87953.3	111379	92345.7	81680.3	150761	135370	151594	143264	166658	191830	178738	100248	101483	77436.2	141903	119742	139866	196940	177227	203728	89377.1	77310.5	126692	105243	93333.9	139866	140527	216325	180624	116225	103878	55601.9	60269.4	57465	97595.1	83193.6	89943.7	83020.8	99504	98388.8
5430407P10Rik	159090	167191	173073	78940.2	79901.8	98811.3	99051	96058.1	123918	140719	124486	137040	126794	151760	135120	87067.9	81955.2	83183.1	104182	79665.1	98429.5	61703.2	56653.3	64732.7	116615	101398	83183.1	85730.7	103586	107940	98762	93600	55663.1	47679.5	58838.9	50429.6	49605.9	49069.4	47478.7	37878.2	50023.8
5430435G22Rik	28387.8	39883.4	19233	202204	179072	94859.4	153875	121396	140122	262228	173948	227913	49698.7	30371.2	29653.3	100688	116494	130386	168103	203467	212619	233849	249098	227852	39288.5	30647.3	130386	115523	196766	240271	258326	308337	153856	107432	126938	159566	133055	119008	135134	134249	157194
5730403B10Rik	221785	218869	235944	246794	231791	171994	215922	196807	230016	228014	223485	240284	223768	235748	238564	178257	189538	193679	235950	205318	246869	254563	251060	258218	241197	238511	193679	185562	243876	219337	282394	277940	255271	211091	221198	222442	218014	212465	231022	227386	254012
5730409E04Rik	74304.4	57373.9	62036.9	104078	115314	117832	108771	95360.2	112403	100499	80176.8	96479.5	90726.7	86428.6	91894.3	121357	131486	112107	92629.1	89641	82268.2	79376.2	71585.2	73103.5	102863	104862	112107	110678	86770.2	74917.5	71916.6	62459.4	71035.9	76258.1	72522.6	76074.3	84158.1	100409	107902	102786	102320
5730455P16Rik	26962	15248.9	19565.4	24738.4	26797.8	13098.6	8984.16	14355.3	7923.38	8086.78	14949.6	2785.85	24789.6	22935.2	17992.6	10512.6	16533.9	17235.6	12541.4	7596.37	8170.51	3929.13	7848.25	7971.12	33157.4	26141.9	17235.6	12606.9	9974.96	6859.97	2930.39	2254.4	34046	25084	19851.7	14081.9	19018	19276	27987.9	20346.6	38624.5
5730469M10Rik	0	3478.49	3213.45	0	0	0	1537.05	1551.14	1626.69	1844.7	0	0	0	4871.01	3358.11	0	0	0	0	0	0	4033.29	5370.87	2045.61	1583.09	0	0	1437.9	3723.42	0	12032.3	23141.6	6213.08	1537.25	3018.96	0	1626.84	1648.91	0	8033.08	11328.1
5730494N06Rik	90867.7	97708.4	95880.9	92723.8	90136.4	111336	128741	127335	112237	129295	133259	133578	88138	94290.3	89761.5	119841	116472	110782	131270	124898	132073	187483	178899	174929	93932.2	95828.4	110782	124569	142772	138077	202551	207471	76933.2	79867.1	81978.7	88023.8	88155.2	85201.9	75170.1	84640.9	87889
5830433M19Rik	491645	433567	425269	427412	334531	340989	393992	375926	311247	425063	404084	384059	536045	503086	515381	432841	394358	396454	320002	398695	404529	428251	453411	474843	509938	485070	396454	384751	409944	398548	449784	432270	384912	514562	483911	416787	462479	486177	494684	500266	336488
6030422M02Rik	28858.1	22689.9	13529.7	20846	22411.9	44313.5	47685.8	44720.3	31450.1	69940	56873.9	39582.1	12684.3	17426.8	10217.5	33915.9	51344.7	49412.9	57527.5	50449.2	73751.1	44222.1	59736	72493.4	9593.76	15869.6	49412.9	39976	67313.6	50209.4	79607.4	54929.3	20855.1	23055.6	17071.1	12626.9	20133.3	17893.1	17026.3	12295.9	15952.4
6030498E09Rik	75980.4	74008.1	61017.7	56546.1	61713.4	91051.1	106194	106458	116853	89468.1	119365	85485.4	72187.1	80233.8	80665.8	114268	111954	103477	96058.5	113279	104572	60898.9	50786.8	99211.9	81850.1	60275	103477	113818	120106	127037	88085.5	54000.8	72490.8	56269.3	68375.1	70141	89322.9	106378	89387.7	77920.9	77747.3
6330403K07Rik	0	0	0	0	3482.77	0	0	0	0	0	0	0	0	0	0	0	0	0	0	0	0	0	0	0	0	0	0	0	3653.48	0	0	9082.77	0	0	0	0	0	0	0	0	0
6330416G13Rik	335766	405875	389825	474182	480488	350065	332499	348447	379966	380814	337179	372984	393387	399898	413223	376494	350741	306855	309925	326512	357047	560860	569570	488796	386326	368099	306855	288081	360662	319934	381762	328701	367887	345906	335108	436567	462788	485703	551640	558833	619805
6430548M08Rik	55124.2	55732.7	54738	106121	98618.4	112664	145108	150811	142076	184197	176518	196963	46413.8	34868.7	33792.6	92350.8	97444.4	120623	149771	157984	143472	95480.2	91229.5	99705.2	46278.9	43886.6	120623	124468	92758.3	187626	104003	159150	73088.1	56416.7	66869.1	112385	105443	97254.2	109642	95045.2	107220
6430571L13Rik	33698.4	37059	47929.5	163529	121008	155345	150654	160848	203342	151983	117169	178738	77113.9	69192.8	52472.2	159860	74336.2	104900	92843.2	99690.4	77440.4	20052.6	48319.1	31963.7	78707.3	66997.1	104900	122553	121650	162905	42729.8	52596.3	123560	137571	126777	137696	140967	128826	144587	109546	126434
6430573F11Rik	0	0	0	0	0	0	0	0	0	3792.74	0	0	0	0	0	0	0	0	0	0	0	0	1840.43	0	0	0	0	0	0	0	0	0	0	790.155	0	0	0	0	0	0	0
6530401N04Rik	140464	121388	119530	267573	317235	322895	269480	288457	266691	371774	343698	326575	208245	179748	165843	298279	288190	329931	310569	317261	321356	251216	270308	242271	207845	127111	329931	319944	435535	371254	332010	313819	210122	241355	238260	282757	302685	293128	317176	297730	302349
6530418L21Rik	99228	79416.1	78799.6	78733.7	79235.2	37595.2	39510.9	41709.3	38513.8	22212.1	22708.3	29339.7	77175.1	66724.9	67297.2	44581.5	39466.2	39469.4	17417.3	27363.5	21630.5	19780.7	21799.2	21448.6	77908	84988.3	39469.4	46445.8	25817.2	22116.4	24757.4	25829.9	65145.3	56934.3	52587	41989.6	50347.9	48521.2	39424.6	38582	42420.5
8030462N17Rik	338715	317286	321355	234886	222082	239377	270370	264534	223072	295234	283137	323332	327052	315726	364965	253361	271803	266091	345253	346644	333772	368452	378056	370221	398928	391269	266091	255964	275620	334404	327076	360921	219216	217724	246446	238546	214916	197226	204746	220231	201969
8430406I07Rik	81552.5	62486.1	57884.8	188049	182472	128144	165406	143151	91353.1	88327.4	101530	105710	82998.5	83274.5	75707.5	132570	136315	138400	95894.7	94394.8	100256	115441	123762	124563	98819.9	83164	138400	148118	86952	107687	131821	119987	169877	183137	198005	199594	164106	166957	158800	181497	155938
8430410K20Rik	490135	449800	435767	701249	659402	766047	804906	781966	696588	861007	818970	851823	559941	541663	531700	773744	763544	846497	811478	850123	822669	656764	669984	665318	587522	594863	846497	814794	907861	817209	744299	645495	567963	589298	639492	646086	625036	640763	690231	674445	699128
8430427H17Rik	1409.88	2584.13	2440.29	5030.69	3164.21	11187.4	10048.4	15671.6	18368.4	24667.3	19950.5	20961.2	5545.2	4885.13	4989.4	15117.2	11347.6	7314.66	20599	15061.4	18692.1	9588.12	9575.89	18843.8	4233.81	1933.12	7314.66	12391.1	7191.81	10761.5	16685.5	11690.3	9231.25	4111.23	7176.79	12128.3	9668.5	8819.7	10732.5	8116.05	18754.6
9030617O03Rik	59626.3	70370.6	51711.6	57911.5	54833.7	73363.5	61341.8	62760	92143	77523.9	76201.6	74331.7	69887.1	68680.5	69788	68976.2	71791.6	57343.1	70826.8	83257	56496.5	23471.7	18730.9	34969.6	55609.2	52044.4	57343.1	52889.2	73178.8	64465.7	52295.2	34169.6	47787.4	39580.5	46440.1	60050.1	57445.4	68232.1	89370.6	122917	110867
9030624J02Rik	583583	605358	597088	566404	557133	473092	465190	489756	526656	528026	510062	529327	627185	603875	571053	462740	455109	458650	503510	516395	461271	548493	510769	547019	598185	589810	458650	451309	488658	459220	595623	510491	705407	664290	653837	640366	621762	672863	642318	661265	725220
9130008F23Rik	87093.7	97753.9	103988	40848	39294.7	72773.1	45594.7	66927.4	60951.7	37702.3	38116.1	24894.1	59713.3	68213.1	66726.9	64765.7	62631.1	73368.3	25861.9	29882.1	30950.3	22898	23377	23226.9	74597.1	78482.7	73368.3	62857.7	40163.7	34267.1	31878.2	32845.2	51146.2	51491.6	38563.6	33791.8	31402.4	33700.7	26097.1	14593.9	28481.3
9130011J15Rik	870246	824009	851526	537946	560545	586080	649062	667142	752066	802197	777099	772332	760053	745717	687569	620407	621526	642620	761561	765942	686261	602340	519023	643763	712068	752535	642620	652444	867826	670777	813423	631175	566540	536558	553350	570870	574033	626480	627498	621441	687694
9230110C19Rik	0	0	0	0	0	2022.09	5200.96	10497.3	5504.25	58258.3	64907.8	32254.8	1913.44	0	0	3477.58	1595.25	0	55848	92348.9	40204.5	15922.1	2019.28	36916.1	1785.58	0	0	1621.82	83993.3	104387	85951.7	73084.5	1751.94	1733.88	1702.55	0	0	0	0	1812.11	7301.18
9530008L14Rik	1574.57	1731.59	0	0	0	1784.89	3060.58	1544.32	8097.65	7346.35	3819.6	3796.17	0	6466.11	3343.33	1534.83	1408.13	3063.42	5915.63	9704.3	8350.22	6023.33	5347.24	10183	0	0	3063.42	11452.6	1853.52	4006.2	9982.81	4607.96	6185.75	4591.48	1502.84	3386.26	0	0	0	3199.1	1611.18
9830001H06Rik	44238.8	49158.5	47442	55036.8	60043.6	56214.5	43360.2	44045.9	65075.2	38478.6	46739.9	47873.4	38978	40982.4	43173.4	50106.1	50015.8	37370.1	40495.4	38944.9	33666.9	39552.9	35114.8	29794.2	42626.1	28566.5	37370.1	37870	19277.5	41145.1	28152.4	40434	74026.9	49070.5	57184.8	75467.7	61715.9	44919.7	83692.5	79279.9	88322
9930012K11Rik	0	3351.79	5160.67	6525.14	6840.32	5758.26	8886.41	5978.58	10598.8	39105.2	27109.4	56335.6	3269.32	1043.02	1078.6	13864.3	5451.33	6918.04	45802.7	35064	26938.7	36272.9	39101.8	43364.2	2033.9	3134.24	6918.04	11084.2	39465.7	37480.9	33493.9	41624.3	3991.18	5925.04	2908.99	7647.11	5225.29	11651.6	3163.81	10320.6	5197.86
9930023K05Rik	641.108	2115.13	1953.97	4117.65	5035.97	1453.49	0	628.792	1392.1	0	1555.2	0	2063.09	658.192	1361.29	0	0	1247.31	0	3161	1699.95	1634.99	725.735	829.234	0	659.282	1247.31	582.887	2371.87	1631.18	0	1876.2	1574.13	623.161	0	3446.91	2637.91	2005.28	665.503	0	656.017
a	37596.1	41990.9	36395.6	26712.3	32071	72504.9	73853.2	91995.6	88272.7	208586	192306	202749	32594.9	35511.4	28254.6	70676.3	55893.3	56762.6	205066	232106	241923	317830	329531	325350	30821.8	30622.5	56762.6	58118.4	298268	219965	440575	283389	22520.3	30591.2	23886.6	33889.8	46373.2	56695.7	42505.7	39193.8	35649.3
A1cF	7854.75	3085.02	3989.95	2402.32	8184.68	2543.98	3816.94	6603.3	10387.3	2617.67	9527.04	8115.94	1805.47	4608.03	7147.82	7656.5	3512.23	6549.37	4215.74	4841	5206.89	3577.07	7621.36	2177.06	3369.65	3461.75	6549.37	5101.02	1981.35	5709.98	1422.84	2462.88	2755.15	4908.13	4819.44	6636.29	4617.04	4094.72	1164.8	1709.86	4018.7
A2lD1	55268.8	78617.6	70181.6	32673	26411.5	55569.9	52618.4	36786	57051.9	32574.2	47347.4	20088.9	60505.3	58542.2	56384.5	45952.1	59203.5	40386.8	36134.6	22979.7	26540.6	16332.1	16421.2	35005.7	44220.9	65681.5	40386.8	49134.3	47363.1	26690.2	22382.8	18372.8	23504	39303.6	48050.6	36069.9	30573.2	30692.9	35464	26279.8	34977.7
A4gALt	0	0	98.1085	0	0	0	750.834	757.717	1589.24	0	937.038	0	0	0	0	75.306	1381.79	0	0	1904.56	0	0	0	999.257	0	0	0	1404.8	2728.27	0	979.608	9043.54	758.755	0	1474.73	0	0	805.476	0	0	2371.57
A230046K03Rik	288648	278933	260039	256308	245203	250870	276669	285503	238376	369286	401628	371790	256838	261314	265961	267260	269717	264023	444055	443864	462967	291990	285198	370484	286966	275064	264023	279892	397186	417423	282999	317034	224109	246973	268168	241334	254384	224003	292864	286967	251495
A230050P20Rik	0	357.863	0	0	0	0	0	0	0	0	0	0	0	0	0	0	0	0	0	0	0	0	0	2104.5	814.331	0	0	0	0	0	0	0	0	0	1552.93	0	0	0	0	0	0
A230065H16Rik	0	0	0	0	0	0	0	0	0	0	0	0	0	0	0	0	0	0	5821.73	0	0	0	0	0	0	0	0	0	0	0	5894.61	0	2282.84	0	0	0	0	7270.21	0	0	0
A630007B06Rik	226875	247494	249543	222675	245717	200297	208870	229974	199675	197940	197469	209333	191818	173442	174030	218086	206021	230906	218614	225672	217730	234228	218265	229387	184556	176700	230906	216779	152150	207761	158108	207818	161591	159333	177063	195341	175189	135394	196836	208230	188273
A630033H20Rik	978.011	3226.63	2980.78	12563	6584.9	7760.54	14257.6	8633	4023.75	3422.28	3558.7	3536.87	4196.32	6024.43	7268.25	9533.27	6997.04	7611.11	7348.74	3616.58	6483.21	0	0	7589.98	1957.95	2011.47	7611.11	8002.75	4605.1	3732.55	0	2862.14	9605.37	5703.8	5600.74	5258.26	7042.24	11216.5	11167.5	5961.16	6004.52
Aa467197	1614.82	3551.72	0	1728.59	3624.17	0	7847.06	4751.4	1660.93	1883.54	0	1946.61	8660.82	1657.85	3428.8	9444.39	2888.25	0	2022.29	1990.48	2140.92	18531.9	20107.8	4177.34	0	0	0	2936.35	1900.9	0	14333.2	2362.88	0	0	1541.26	5209.24	1661.09	1683.63	0	0	4957.12
Aa960436	166688	144342	164339	259907	229667	242090	230260	236890	272289	234274	205838	226923	156131	157263	156588	216847	219694	214552	210538	215845	179491	127245	129511	129072	141244	152948	214552	215551	203139	204573	173280	161363	236591	206298	228100	248098	241259	247846	197772	204199	243610
Aa986860	9668.93	4652.01	4297.56	14231.4	12206.3	6850.29	12920.9	13632.1	13674.4	36653.2	24187.9	36423.6	6482.21	2481.65	6415.74	11781.1	11889.4	9405.74	36326	28305.8	35252.3	23117.1	12997.5	19540.9	6049.05	3107.2	9405.74	13735.7	34145.6	42282.6	36142.2	20337.8	11870.2	14391.1	14996.2	15595.5	13054.1	23312.1	16309.9	12891.8	11130.5
AaaS	851471	836191	823693	1.13335e+06	1.10015e+06	741092	764500	799662	921693	658126	641497	638701	830262	827797	784953	697938	686798	668662	539243	613612	552080	588566	613450	564416	770445	791638	668662	739691	590943	616588	739089	628718	1.46081e+06	1.29254e+06	1.27545e+06	1.29503e+06	1.27721e+06	1.29991e+06	1083556	1.07942e+06	1.28474e+06
AacS	474185	515513	527962	447638	436821	252098	249661	265481	271484	231429	188061	213439	545641	586816	530978	247519	228849	261396	184712	178163	150254	73303.2	59125.5	106648	490272	484291	261396	262825	187159	192652	127460	111195	414899	376137	363697	462380	473280	501411	685782	688607	766054
AadAC	0	0	0	0	0	0	439.991	888.049	0	1056.12	0	1091.48	0	0	0	0	0	0	2267.82	3348.23	0	2309.11	0	1171.14	0	0	0	1646.43	7460.96	5759.33	0	1324.89	0	0	0	0	0	0	0	0	0
AadACl1	153940	153078	154486	371650	339437	416640	491901	461488	411230	797191	761224	763372	229091	233247	236015	421771	426465	468757	802809	781314	818754	857723	890064	905369	235506	241855	468757	459056	951721	902088	966584	910644	336306	364416	379861	396364	393286	386006	358970	380095	332059
AadAT	5801.78	8120.46	11788.4	14679.4	11837.3	14947.1	21529.3	25865.1	20614.8	30760.1	34545.2	29882.7	11315.2	14078.7	8399.39	11310.7	16980.5	22062.3	53502.2	35757.2	31467.1	18831.3	26867.5	30699.2	11615	5966.24	22062.3	34047.1	55878.7	43613.6	23407.6	37816.5	10360.2	12304.1	10068.1	18715.9	14106.2	19796.7	9307.56	21967.9	15111.6
AagAB	183660	178905	177740	307186	314029	230627	239084	231376	228395	349034	364457	351417	191486	186928	177756	224993	215219	252204	359874	370534	349237	323020	311407	314348	202463	190087	252204	214664	355513	330324	403026	341137	288839	281244	280696	298787	299263	325195	272824	308812	294452
Aak1	100558	100786	103983	133552	148067	170103	171663	162527	184554	185275	183725	179325	123001	119385	144129	189965	175534	197287	186435	212865	208407	179169	180897	168382	138002	117070	197287	144427	99683.9	170150	113077	195308	145967	115134	148998	149091	128476	99309.9	122819	125027	129011
AamP	1.49954e+06	1.4456e+06	1.39028e+06	972664	946571	969467	779533	868777	1.15474e+06	1.37695e+06	1.3833e+06	1.41398e+06	1.58843e+06	1447630	1.25613e+06	784528	741188	770344	1.16075e+06	1181797	993678	968343	814768	928827	1.33648e+06	1.35064e+06	770344	751027	1.18501e+06	1.16015e+06	1.4966e+06	1.13296e+06	1.24884e+06	1.16209e+06	1.06488e+06	932654	969805	1.0955e+06	1.13195e+06	1192150	1.18533e+06
AanAT	11424	11421.1	7385.65	1111.71	1165.41	4709.07	0	0	2136.4	4845.47	6298.27	7511.57	10026.1	7463.54	7718.12	1012.33	1857.53	3030.83	0	2560.28	5507.59	1324.28	1175.63	1343.3	6237.43	8543.89	3030.83	1888.46	6112.67	1321.19	2633.76	4558.94	4079.96	2018.95	1982.47	1116.74	2136.61	0	1078.06	2110.04	0
Aar2	267371	229996	234563	299567	286008	260180	233660	258404	283200	304964	269156	286347	258720	251667	229186	255819	252828	254113	247230	252102	234433	246114	195722	219919	239165	254454	254113	228932	223077	256874	251455	218926	324780	274993	279018	279575	266120	280359	242103	264911	313968
AarS	3.0716e+06	3.16423e+06	3.18057e+06	3.18897e+06	3.20088e+06	4803584	3.96989e+06	4.09095e+06	4.5609e+06	2652745	2.4421e+06	2591753	3.43614e+06	3173587	3094307	4427838	4.32581e+06	4.24142e+06	2.63454e+06	2.62546e+06	2463655	2.95427e+06	2.90749e+06	3.1437e+06	3215046	3.27504e+06	4.24142e+06	4201834	2.20357e+06	2.05277e+06	3086986	2.57988e+06	1.63862e+06	1520665	1.59539e+06	2.75816e+06	2.76571e+06	2774824	3.04039e+06	3023389	3178818
AarS2	87324	84553.3	75977.1	97427.8	94991.6	96390.9	76827	84273.1	101339	95173.8	95774.3	102350	93396.4	86775.9	89465.5	82266.2	71149.2	73307	89537.7	84180.6	82357.9	97065.4	91934.2	76725.8	79722.6	72049	73307	59024.5	95601.7	81778.9	138544	109523	150649	137218	114449	121032	122169	150370	119189	131900	131985
AarSD1	198621	183930	193108	284261	289104	288877	206242	224810	277927	242360	200599	211162	261361	220973	189930	231603	224358	207112	227540	207882	182828	197821	162432	199457	176277	182532	207112	218140	206205	164171	258153	200079	345456	300233	290806	278534	296644	363085	307091	299108	318446
AasDH	81089.6	75433.2	70882.9	132610	137218	130100	128687	127342	125506	131517	142547	143916	93135.7	111584	102057	143879	135746	141475	135233	157288	138137	191378	207457	172668	109882	94748.6	141475	132720	148750	165685	179496	180136	125248	131801	128541	140963	127911	140024	131494	117343	140193
AasDHppt	542940	511896	532778	787661	706116	576501	693421	658754	541363	710682	695868	685462	665980	596416	585596	583288	583516	576219	647172	687303	708512	556601	553492	614358	642355	626544	576219	581887	684055	686905	557166	589255	579263	684569	710806	574000	573971	575400	546462	577227	450083
AatF	1.40185e+06	1.43863e+06	1437994	1.79644e+06	1.80003e+06	1.73623e+06	1.47212e+06	1.34554e+06	1.28967e+06	783296	644148	725459	1549130	1.57636e+06	1.47047e+06	1.62905e+06	1.59162e+06	1.3553e+06	624456	592241	600772	687794	725425	622837	1.47475e+06	1.52249e+06	1.3553e+06	1.45567e+06	759127	651740	681247	605427	1.75744e+06	1.87945e+06	1.86616e+06	1.57241e+06	1.60106e+06	1.72045e+06	1.37263e+06	1.50698e+06	1362583
AatK	2307.16	845.748	2083.49	6585.89	9205.34	13948.5	13702.9	13577	20830	21229.7	24563.4	23253.9	2749.8	1052.73	2449.44	11244.7	7106.86	8229.32	26003.9	17063.3	13254.9	11767.7	6093.99	15584	3079.26	1120.38	8229.32	8390.56	14183	21197.7	28604.8	22506.3	15609.8	9468.66	5994.49	13920.5	11602.7	11091.9	11974.8	11495.6	15214.1
AbaT	0	0	159.033	0	0	0	0	767.658	1610.09	912.94	3797.33	4717.54	0	0	0	1525.88	0	761.388	2940.57	3859.09	3113.07	6986.24	9746.11	8098.93	0	4024.41	761.388	711.615	1842.71	0	0	9162.19	768.71	0	0	3366.51	0	0	812.476	0	1601.79
AbcA1	142172	96495.5	91624.9	90698.9	88202.7	238256	248128	259514	238951	740509	864507	746996	254190	196396	206709	237077	223926	265362	937175	972576	996560	568393	552165	676362	277647	254091	265362	250739	1.21959e+06	1.5471e+06	589570	713755	240810	244047	268049	184337	176016	152744	215390	215382	205452
AbcA2	96354.4	98866.1	88741.1	125635	126988	154225	104512	118293	159079	126306	156371	135171	98258.1	98036	96692.8	140920	131983	122639	152682	135816	111330	175971	161231	169860	94797	87973.4	122639	118743	118548	133297	213906	219391	173567	140048	131501	150896	148673	152724	157509	159632	195040
AbcA5	273075	303216	272820	280530	261243	388623	416372	422716	328833	444121	450513	452532	280686	300056	302606	416100	419626	409039	486966	516905	531108	610674	596978	619277	310376	275995	409039	401021	387563	485632	479060	586397	230312	261976	262258	259346	263357	213909	283573	294785	246949
AbcA7	12298.5	12312.2	11482.2	23081.4	29050.5	42487.7	32443.9	36082.3	55417.6	32555.8	35212	41331.4	10279.6	7674.12	8436.12	44112.1	41192.7	32680.1	32714.8	32960.4	29363.6	54367.1	46044.8	48341.8	9486.13	8869.42	32680.1	29062.5	27763.8	34813.2	48741.5	55420.6	31347.3	25598.9	25119.5	32746.5	32421.4	29376.5	46534.1	40473.5	47505.1
AbcA9	28132.1	24895.1	25677.7	24467.7	32555.2	19432.9	17301.8	13364.7	17180.4	19226.7	21859.1	17486	22632.3	23240.8	30800.3	20780.8	26141.1	18814.4	23120.1	23840.1	22873.8	17936	15674	15635.1	25079.9	17629	18814.4	18383.7	12677.2	19292.2	8360.55	13185.4	21801.4	18799.4	19928.1	20594.6	21025.4	17873.5	65021.4	54254.4	53974.4
AbcA13	424.03	369.167	646.18	226.952	0	615.858	2060.53	3846.93	3162	6676.99	13114.8	9967.47	454.843	326.497	578.801	929.988	948.019	824.975	8761.9	10061.4	9978.63	8245.56	8280.04	12203.2	318.337	109.013	824.975	578.283	9234.29	14295	14382.7	26059.3	624.681	329.728	323.77	455.958	327.135	132.629	0	861.514	216.945
AbcB6	81027.9	92228.9	85041.6	108168	117992	90600.2	123793	128605	142524	167694	180306	171028	80997.5	76146.9	74309.2	88817.3	82472.2	121300	122400	136991	120175	188149	202898	172092	70693.3	66465.4	121300	118626	128229	144593	233872	214753	157612	146640	153620	123405	127133	139376	102275	108737	102511
AbcB7	355129	375857	366540	420361	350508	316016	363227	348127	283131	303998	292547	300065	356012	391756	388272	363408	351200	333584	299755	302658	321548	256225	263412	282482	384723	369187	333584	324078	275471	326813	234461	250765	367852	402110	409958	391101	387796	359533	419341	416742	355850
AbcB8	282976	264208	255429	139552	184956	195494	138648	162203	222590	136855	125234	135601	285209	242062	215124	175003	155560	150733	101689	125801	91358.6	57707.4	43429.6	49141.4	244401	225992	150733	141895	106767	119944	85487.2	79574.1	284977	260315	234992	237645	228358	261359	285736	276412	346838
AbcB9	1142.4	0	0	0	640.977	0	1665.41	2240.91	2350.04	2887.09	2078.43	1377.12	0	586.421	0	1670.35	1021.64	555.651	2145.99	1408.16	1514.59	2185.06	4607.02	6649.31	571.764	0	555.651	1112.84	672.393	0	1448.57	4179.03	1682.98	0	1090.36	0	1762.7	1191.08	2371.74	773.683	0
AbcB10	64905	67840.9	57028.5	114544	110563	99922.3	97745.4	106599	84801.1	106909	109279	109960	70562.2	65884.2	59595.7	90340.5	99354.9	113478	118079	131177	105044	84998.9	63212.8	92648.2	61457.3	65241.6	113478	118553	126135	122366	87613.5	92833	97915.2	97616	100177	120879	108568	117661	129590	93407.5	118768
AbcB11	407.278	447.894	551.69	145.324	0	184.672	659.709	1331.51	1117.09	633.402	2305.28	654.611	728.122	0	288.262	793.997	364.226	528.255	623.389	669.364	1259.92	1384.88	1997.84	3160.73	815.36	418.823	528.255	370.291	1278.48	0	2582.15	4370.28	266.668	0	129.575	437.945	139.649	141.544	0	689.566	416.749
AbcC1	836097	693939	677208	282203	313669	390275	367597	398182	447915	473068	480883	483700	415910	408943	410373	362562	359385	348929	450711	437724	412092	224729	222284	260340	465507	441827	348929	324236	418984	471120	263252	286551	327044	296119	305394	287061	258251	240282	276682	271726	276355
AbcC2	5341.41	3575.53	3774.97	12927	10710.9	13952.6	13993.7	17538.6	15526.3	14356.7	18590.8	18196.8	2989.33	2384.24	2958.68	10639.6	16199.6	10617.9	23557.6	16889.3	12315.8	44123.3	42851.2	39650.4	5579.15	2627.01	10617.9	12668.7	12302	12113	21791.2	22767.8	6842.58	7674.97	8644.57	9489.43	6927.8	7021.79	5544.66	7077.59	4515.08
AbcC3	85568.8	89720.3	92506.5	66379	74471.8	119656	104112	116592	133396	176759	167987	169213	81697.3	75845.2	71566.9	117134	113559	116472	153460	151690	136223	116774	110913	125910	76499.5	73888.5	116472	108620	145710	150322	130782	137251	86798.6	67999.1	82169.4	91309.5	84392.4	82438.6	119134	129253	145374
AbcC4	198835	183734	183538	302953	321810	262856	275680	287571	268749	262974	243673	246881	170942	159273	166460	275782	277110	267005	260503	236717	263128	305512	300230	313699	179275	176529	267005	257062	263388	278291	285182	319421	287334	274140	287907	275402	250802	246772	233082	225303	229854
AbcC5	221020	263518	243424	145494	139582	195010	220074	234940	255015	328522	309917	346855	213236	211908	221316	206234	217620	229868	297921	303951	292666	396650	404262	357778	232508	222751	229868	227504	288745	303468	404594	385617	202309	185612	192021	162526	169498	161534	211544	220902	225992
AbcC6	1215.59	2138.91	987.971	780.742	1091.27	3376.02	5198.21	3338.28	4000.98	6002.35	3980.87	3223.78	1825.5	2995.17	258.111	3080.78	3478.72	1655.51	4262.5	3146.59	1933.95	1550.04	1376.05	1257.84	973.436	1500.06	1655.51	1989.36	4006.65	3402.14	3699.31	4319.73	2148.98	1417.88	1160.22	4182.8	1500.51	1013.91	4037.92	3210.69	2985.27
AbcC10	32695.9	29667.6	25318.1	34088.7	35964.2	33794.1	21802.1	31196.7	44493.6	26607.3	31651.9	33736.6	32363.2	32022	25083.3	41426	27472	26464.5	31931.6	29906.5	24117.7	21997.7	16328.7	20700.5	28617.5	21449.6	26464.5	24937.5	23952.7	31438.5	24359.2	26139.3	52817.7	41798.9	39113.4	40003.3	44972	42769.9	37738.4	39733.9	46906.7
AbcD1	123296	124625	121116	153333	152092	126662	129521	124040	139872	192456	140200	151543	125935	115413	118868	115324	110060	125672	143622	135216	146037	87279.3	66193.8	106122	114797	108612	125672	135179	153944	142580	122428	93522.8	145579	140113	157050	186197	198870	215983	191982	184655	217307
AbcD2	3275.06	4802.22	6284.8	8625.37	11842.1	23512.7	29707.7	27838.6	23205.8	33531.6	33102.8	40357	6635.76	4856.7	1545.34	24475.1	25708.9	41062.9	42837.4	46200.5	31841.8	37585.1	35014.1	43302.3	9106.38	7110.01	41062.9	27129.6	49690.1	40275.1	44373.4	34078	5718.31	7074.18	8682.95	15260.5	13849.9	8346.82	9443.56	7763.05	14522
AbcD3	589622	559429	583133	1067881	977285	761534	872296	806780	658019	728602	800488	729090	570458	554208	564045	775540	805430	863526	756710	826623	841407	891579	908509	871241	596290	601722	863526	877227	878633	785635	853191	833319	725056	793892	792950	860665	850583	865896	817179	833390	721097
AbcD4	66610.6	65951.4	60277.7	52760	67631	90320.1	76526.7	84658.9	104542	124362	142483	112672	58621.7	67118.4	57207.2	71194.1	72625.2	77053	128672	126543	109699	98016.7	93952.9	106471	63907.1	69100.7	77053	82967.2	135829	132550	124184	117958	72735.9	59409	59310.6	74720	70183	81474.8	83857.8	87427.1	87070
AbcE1	1.75496e+06	1.72912e+06	1734313	1.38268e+06	1.31179e+06	1.10453e+06	1.13858e+06	1106282	904555	816091	806684	829266	1.64319e+06	1.66839e+06	1657807	1148701	1161558	1.05461e+06	846805	846806	902367	910941	967934	915703	1.6534e+06	1.64793e+06	1.05461e+06	1086776	793290	748989	749461	769187	1.18523e+06	1.29197e+06	1.3543e+06	1112731	1.09473e+06	1.10171e+06	1.07716e+06	1.1419e+06	1.00586e+06
AbcF1	1.68624e+06	1.64703e+06	1.6667e+06	1373468	1.41556e+06	1.14711e+06	1.04389e+06	1.09776e+06	1.32921e+06	1137489	1.16207e+06	1.15123e+06	1737408	1.60492e+06	1500372	1.10552e+06	975572	939065	1.01509e+06	991194	893142	956221	878835	928105	1.50555e+06	1.50434e+06	939065	929400	1.03652e+06	1.06158e+06	1.19294e+06	974225	1.68916e+06	1.57266e+06	1.47787e+06	1.40824e+06	1.38667e+06	1.51835e+06	1.28883e+06	1.27826e+06	1402736
AbcF3	174338	163233	173641	164878	173316	174481	163854	175216	181336	237655	226855	225406	160350	163702	142566	153432	161064	161849	221481	202350	216664	363999	326488	307534	146464	169792	161849	166146	204884	214882	356025	329494	208707	194968	205793	191052	193371	199157	198644	202800	198225
AbcG1	0	0	560.908	0	1239.11	1877.58	536.586	812.257	2271.51	10303.8	16071.8	8652.14	0	0	0	1614.53	987.499	3222.49	22817	20416.5	16103.7	9152.16	11874.8	15710.7	1105.31	0	3222.49	501.972	20797.5	28797.2	18202.1	30699.2	2711.23	2146.62	3161.75	593.683	1135.86	575.636	1719.36	0	1129.9
AbcG4	1312.78	577.48	1066.96	562.109	1178.52	74.4068	1020.69	0	1080.21	0	0	0	1126.54	539.106	557.495	0	0	0	0	129.454	0	2008.76	2972.14	135.84	525.632	0	0	0	0	0	2537.61	0	1547.19	0	1002.38	0	1080.32	547.488	0	640.133	537.324
AbhD2	1.03945e+06	999793	996209	825873	847430	805109	767396	771615	789068	719262	741353	729188	962581	886418	930152	812900	827601	810852	775200	786777	763642	565519	555222	616038	927850	918041	810852	765132	649024	797652	598306	647900	666346	664540	694488	682043	669318	622882	719624	750842	796852
AbhD4	302784	280775	269809	157938	149730	302991	339989	330523	392806	884026	804106	822784	191293	183965	189105	275966	281945	321167	711774	707080	630493	646206	608529	674294	197817	196583	321167	329333	602152	552212	779251	697737	139447	122213	118780	162791	171567	186602	205097	216499	248998
AbhD5	2.01792e+06	1.8913e+06	1.95565e+06	789860	735463	714016	907541	859621	848343	1.11614e+06	1.03379e+06	1.03209e+06	1764635	1.65215e+06	1618070	741326	745271	790784	894007	906193	936594	580995	544096	579720	1.54927e+06	1.52019e+06	790784	791332	1.07908e+06	1.01566e+06	646326	575210	824283	843820	879760	720106	735027	756452	895072	926761	857757
AbhD6	143792	108131	109311	99264.7	102769	426645	360010	343060	417960	253411	193778	225722	166456	125507	138893	476366	415997	406195	182838	183569	185594	54700.4	91978.1	77799.9	197125	172336	406195	391277	171855	169485	141170	130328	122094	95896.1	109715	78233.5	102204	95459.4	87711	95474.7	90927.9
AbhD8	106360	110435	122316	204589	221741	209921	138525	161505	239896	170817	178117	178326	154628	119725	91710.6	164798	146297	144430	141987	136426	104506	204604	173027	190643	108086	106876	144430	138670	138549	142175	321074	212511	381326	316970	295268	322270	337108	444773	300957	272860	370696
AbhD10	201708	230274	224439	240596	196887	237362	260759	253101	213396	228552	187179	212275	230790	220889	231143	215343	217036	239821	203688	197327	187621	364984	342863	301481	219855	245055	239821	206096	214829	208542	336151	288590	225776	239631	240191	247193	268219	317123	277848	278415	257507
AbhD12	237141	198953	196213	174030	177635	246646	235818	227340	258371	302980	302455	304283	182257	198282	195961	218644	224098	253278	298891	272719	303055	158206	170891	191309	190879	222389	253278	233387	319442	275244	262721	206587	242708	220205	224587	218193	224446	251068	237282	237178	263293
AbhD13	422104	389521	391389	319613	293314	287014	332300	305894	277621	366970	381267	356633	400800	352076	340900	295699	299669	324972	369790	390749	421187	340259	335286	373834	422520	393715	324972	318077	465150	414132	392444	389958	257384	281264	274554	299044	295199	292918	290811	291529	298305
AbhD14a	144291	119010	128266	58663.7	87186.1	141546	91691	88789.4	143416	156974	135465	119582	133197	120360	110473	134225	112909	102573	172012	118001	139796	68995.9	51828.2	72678.5	118741	109146	102573	93975.4	155971	148260	124027	85265.2	77669.5	77542.9	86735.5	93988.4	105610	119339	136099	139633	173271
AbhD14b	143498	144346	141639	231504	246502	259803	226875	208778	261615	243530	207869	273000	137877	138245	150903	238652	218343	230889	227401	200352	219102	291378	277534	241317	125259	136376	230889	232490	267390	238789	281127	237837	189248	146753	129172	205494	200078	206338	217437	214171	221992
AbhD16b	3037.78	835.181	1543.09	3251.8	1704.44	860.888	738.09	1489.71	6249.05	0	1842.27	2746.45	1629.26	0	806.278	4441.67	1358.34	0	1902.15	1872.23	4228.85	0	0	2128.31	760.196	0	0	0	0	0	0	2222.51	0	2952.75	0	816.63	781.207	5014.77	788.343	2314.48	777.106
Abi1	573963	522638	544438	411412	385000	446441	465985	462149	423050	473158	465210	459760	524544	547575	496373	472934	469653	460012	462663	488162	474186	334774	312813	379468	529582	524754	460012	457523	470660	450177	339787	357126	369054	414743	424448	388717	393165	377323	458803	446343	456215
Abi2	314714	319093	307491	251526	222571	325191	371509	367457	324461	392024	428543	366599	375834	372389	394635	378833	376616	341646	425486	378471	393129	353703	361008	402027	403392	412864	341646	342482	370615	458657	435635	419176	210303	219550	229215	220673	237806	231114	279682	283725	271288
Abi3	0	4286.56	0	0	0	0	0	955.741	2004.57	1136.62	1181.93	1174.68	1045.27	4001.71	1034.55	1108.18	2614.36	1895.87	1220.34	2402.3	0	8697.93	1103.09	5041.62	975.423	0	1895.87	0	0	2479.33	3706.87	2851.75	0	0	0	1047.84	0	0	1011.54	1979.84	0
Abl1	80735.7	79751.2	79118.7	143402	152133	136105	116483	132792	156621	164174	166168	148677	120930	94806.7	90644.9	143162	120794	127364	157925	151918	130720	163438	146390	155485	107724	96984.2	127364	110268	121742	139520	177794	181125	182152	165632	154627	189187	177306	186416	185137	192703	233766
AblIM1	1588.54	698.785	896.587	6235.02	4555.53	5602.28	7204.75	9521.28	6081.75	6588.05	11774.6	6170.33	899.322	2174.5	749.558	7398.16	2209.86	2747.21	7846.99	5656.7	11466.5	2250.66	2597.45	3881.07	1413.43	544.525	2747.21	4172.37	4051.6	12798.9	4923.8	4390.59	5850.61	4460.66	6979.23	4175.5	3812.81	4968.69	2839.93	2689.58	1535.18
Abp10	252690	259804	251796	237598	257374	238706	260910	279741	246341	282291	293830	299110	241449	238516	243735	255388	262907	263388	307028	321342	300864	298668	306094	325950	259963	244726	263388	262630	233587	287310	245621	291550	210060	196315	207328	219316	210239	171493	220355	218194	217876
AbrA	953.691	0	0	0	0	0	0	0	980.923	2224.78	1156.73	2299.28	0	0	0	0	852.88	0	0	0	0	0	2159.16	0	0	0	0	1734.17	0	0	2418.57	1395.48	2809.96	1853.99	1820.49	1025.5	981.018	994.327	0	3875.28	0
Abt1	260944	195695	223495	259154	239136	166387	195136	200538	185267	186425	174954	171696	266688	223992	204698	176991	177613	188618	170202	163951	171537	160361	184618	159382	245965	258278	188618	185843	183237	170591	226100	174650	242400	256810	223113	221356	227039	245234	227232	228266	231410
AbtB1	39684.7	35825.7	31591.7	24727.5	45197.2	71171.2	46627.9	50540.9	98084.7	113994	98422.6	115669	42568.4	34053.2	31441.7	53694.4	36814	50128.2	87528.2	70089.4	71722.2	90632.3	79118.3	91933.8	34387.8	30576.8	50128.2	47389.7	75999.4	85523.4	159974	87536.1	65735.1	54118.5	44660.7	44583.6	44477.5	40758.1	63329.2	36704.1	66063
AbtB2	25971.7	27371.6	29378.3	8881.01	5262.17	29031.9	25241.3	26534.1	27455.3	58904.1	49001.7	51310.1	17798.8	25552.8	22330.3	17580.7	17742.3	19299.4	51498	50243.3	44476.1	34957	44099.9	30326.8	25997.3	25224.1	19299.4	21481.3	39596	47724.5	48026.1	53837.5	12045.3	8765.5	6541.41	6593.93	10018.4	6393.49	6365.53	7695.25	14026
AcaCA	825321	871267	858399	803338	857014	865226	873606	918785	832292	873486	844546	931335	888620	887881	895654	897441	881418	922780	855804	861636	881259	857044	877126	871202	882061	854667	922780	881780	864371	1.01609e+06	936966	982957	697080	709287	745571	809392	776473	725025	835880	862542	859981
AcaD9	666652	658285	681805	620352	624169	519772	544633	538214	543484	503464	474614	478715	720087	687601	647650	548137	524391	528537	449730	446481	456318	477698	453493	490076	657282	692529	528537	518138	531844	453398	480440	442057	630174	660053	650933	532945	547327	582651	496638	492458	466675
AcaD10	137261	125862	140599	167376	165758	153823	163784	157811	170019	194515	196700	192019	148073	135703	119795	141129	138652	140842	183151	197972	144547	117347	123087	130481	137396	128995	140842	132168	156632	177103	173552	153100	172132	151935	160566	159151	170035	169898	186800	180128	177240
AcaD11	43948.1	50233.3	44614.9	79726.4	78434.3	139563	114461	132114	129652	245816	245560	230713	43641.5	39853.3	38129.6	112284	110972	126723	298161	279310	307216	201553	197725	274193	39865	39523.6	126723	128409	306871	273557	256331	251280	69794.7	51161.2	63274.8	88033.7	87849.1	78084.6	99905.2	87725.8	92725
AcaDL	1.80854e+06	1.82435e+06	1.88397e+06	2.02898e+06	1.75611e+06	1.60953e+06	2.00508e+06	1.90558e+06	1.64833e+06	2.01771e+06	1722258	1.81746e+06	1.67352e+06	1.62967e+06	1.60938e+06	1.63216e+06	1.67262e+06	1753023	1.67579e+06	1.72354e+06	1789317	1.58692e+06	1.62834e+06	1.56303e+06	1.76451e+06	1.77124e+06	1753023	1.8693e+06	2.09249e+06	1.82487e+06	1.80272e+06	1.64941e+06	1.38823e+06	1.45787e+06	1.52859e+06	1.4586e+06	1.50248e+06	1.60403e+06	1.62575e+06	1.72169e+06	1.59277e+06
AcaDM	138653	142843	129574	188793	188254	197265	228139	225421	179698	297166	298130	317807	141090	148988	134826	175405	178787	246085	318730	332556	311770	354897	369949	335378	127302	143764	246085	245388	405585	325635	365317	348291	190585	179341	183419	210514	212941	240282	234304	218602	205076
AcaDS	702580	707024	709674	865059	864050	955177	996254	970425	920114	1.72925e+06	1.94438e+06	1743459	710862	715381	720924	941569	940528	1.08054e+06	2.00624e+06	2.05555e+06	2.17087e+06	1.20035e+06	1.21579e+06	1.33274e+06	712983	694481	1.08054e+06	1.04124e+06	1.73226e+06	1.83723e+06	1.35938e+06	1.3607e+06	780239	770016	810274	915196	879327	829266	837791	819245	842235
AcaDSb	155167	174307	164414	218811	198009	189557	264218	251295	190462	342929	339386	313189	168781	177470	171270	190001	188536	220011	372580	381894	349212	199165	213246	287613	163535	176181	220011	230151	340052	303762	248135	260823	182621	212947	213253	227799	235066	248416	248662	257807	234620
AcaDVl	517288	492985	518519	354286	352635	390521	393113	385263	375908	516763	507827	515430	503916	513633	488605	319769	309869	378760	437748	400437	389885	315082	292935	250605	498670	482823	378760	345152	463337	466795	376256	297874	321145	334345	312851	318788	319430	324040	486277	538256	529588
AcaP1	16999.1	15222.5	12089	22356	29158.5	103506	91337.9	119089	170099	164854	186448	184426	16410.9	11219.2	17273.9	93186.7	88607	81264.3	163921	173615	124277	190129	169613	181238	14828.1	18563.1	81264.3	83017.2	193531	154777	316857	221733	33390.7	32574.3	22946.3	33424.6	35721.8	26838.3	22687.6	17022.1	21867.2
AcaP2	180497	192161	189037	318305	297078	367843	355128	371799	302327	353400	367272	381089	201279	200723	215466	383157	399309	417823	416335	428477	427127	399622	380099	408803	233663	218514	417823	402894	395590	417101	361238	399059	282515	293934	314570	327185	326836	288385	321377	324858	272726
AcaP3	54352.3	53520.2	57528.7	75465.6	78090	139208	134270	144980	176835	249874	250272	242409	51715.5	49963.8	46597.8	133449	123856	130707	275116	239252	248140	188634	189214	193549	40785.5	37651.8	130707	131935	216840	240849	220022	236263	127534	111330	115734	149536	152290	152103	156278	141386	175924
AcaT1	933514	893826	933148	939968	880833	983876	1.04703e+06	980725	910892	787996	721384	713459	905705	912433	892435	875753	931347	1.02273e+06	760590	783224	724367	623869	551652	594646	897621	938827	1.02273e+06	1.00823e+06	894953	752932	771339	628810	821065	758974	812466	966338	977355	1.06899e+06	1.05971e+06	1.08106e+06	1.11737e+06
AcbD3	641615	631051	661863	591880	549439	570485	606610	582035	536198	749535	696154	740762	563888	573739	574374	580734	577981	587467	760197	791203	779620	811227	822439	756901	565859	550740	587467	635204	753070	775100	702838	758127	531934	551535	578329	539357	528762	505627	553199	562697	506205
AcbD4	161651	124841	170860	86371.7	104435	125180	95955.8	119512	150847	140648	143406	161420	178697	173964	159081	98566.2	83706.6	101418	120701	110279	92303.7	99796	77163.6	84286.9	166303	158008	101418	103193	129533	111904	159512	119394	132217	103604	99282.9	138671	122616	133001	171812	169866	183849
AcbD6	849897	712041	812391	949730	979495	880831	786930	781471	763418	716701	614892	635132	903956	974243	837530	768272	817832	863072	623867	689262	603365	664515	643556	607209	924026	992096	863072	861472	719928	700407	793692	621804	882652	935416	989309	894788	902308	1.01608e+06	849947	925120	849829
AcbD7	0	0	0	0	4707.25	0	4076.87	0	0	0	0	0	0	0	0	0	0	0	0	0	0	0	0	0	0	0	0	0	0	0	0	0	0	0	0	0	0	4373.56	0	0	0
AccN1	64975.9	79395.2	83823.8	159421	145826	123928	92016.8	108641	112234	63758.5	53790.6	58682.4	68591.2	59507.2	59566.1	116619	118613	114776	53730.8	62038.9	56062.4	87850	74720.3	83041.9	49967.3	48999.8	114776	113087	70416.6	55368.8	109330	81795.4	163083	123507	147066	141511	150438	148608	126974	117764	121154
AccN2	963.1	3177.43	5381.45	3092.86	2701.87	5458.73	5616.1	9041.15	3467.1	12918.7	15770	23219.6	2840.98	3460.67	4089.96	5632.75	4306.47	3279.09	13267.3	17213.6	10215	17807.1	17988.8	12457.1	1928.1	4456.81	3279.09	8318.55	23241.3	28792.5	26866.7	37345.2	945.892	936.139	1838.45	3624.66	1981.39	2510.34	5998.48	7337.84	10840.5
AccN3	673.686	1481.74	2053.26	721.149	3023.93	2291.02	0	0	692.923	785.792	0	3248.41	722.641	0	2145.69	2626.73	602.474	0	843.676	3736.83	0	2577.11	2287.84	2614.12	674.352	692.784	0	612.506	1586.07	857.035	11105.1	1971.54	1984.95	654.828	4500.97	724.413	2771.96	702.392	699.321	1368.75	689.353
AccN4	2409.37	2715.89	1713.43	3352.85	5137.02	4643.04	6322.37	4962.48	8425.77	22201.4	22794.2	21783	1550.67	2473.57	511.59	6106.25	5602.18	5625.08	29368.6	31183.5	25554.6	73734.1	67912.5	51464.7	2144.73	1238.83	5625.08	4381.13	19853.5	28505.4	62323.9	72625.3	2129.69	1873.54	1609.73	3886.18	4213.29	1758.42	5627.36	1468.56	5177.34
AccN5	0	0	0	0	0	0	0	0	0	848.039	881.844	0	0	0	0	0	0	0	910.508	0	0	0	0	0	0	0	0	0	2567.57	0	0	0	0	0	0	0	0	0	0	0	0
AccS	0	0	0	3069.46	804.43	0	0	0	0	836.15	0	0	0	0	0	0	0	0	1196.99	1767.25	0	1828.18	0	0	0	0	0	0	0	0	908.982	0	0	0	0	0	737.401	0	744.137	1456.47	0
Acd	407721	380317	369490	612663	610752	535596	437804	476862	513211	334907	292536	307859	406891	336775	328543	473931	433096	417105	265288	283137	258011	301849	289275	243461	316152	332011	417105	413043	290826	260560	376215	318371	704053	654310	607166	652486	659133	764536	561002	527945	653878
Ace2	2387.23	437.55	2021.06	2555.42	5804.18	7216.28	12373.9	3902.28	6138.49	6033.05	4825.8	6235.05	2987.49	1266.27	3801.67	6593.11	7827.92	4257.46	5979.19	5885.14	7384.95	6595.38	11710.2	14924.1	1593.06	2864.05	4257.46	10490.4	10303.9	4555.4	6558.55	1164.37	3126.11	773.468	1898.73	6845.29	1364.24	5392.72	4233.36	3233.47	3256.99
AceR1	9588	8435.33	4870.39	9237.15	7746.66	14129.3	5591.03	24449.9	14792.7	33550.5	30236.2	24271.7	11313.2	4921.75	8143.41	15888.2	21436.2	11192.4	33620.5	28364.3	26694.6	26897	22792.6	33484	4798.74	5915.88	11192.4	8717.28	22573.2	25614.6	58356.7	37879.9	5650.02	6523.72	2745.36	15464.9	9862.74	13995.2	10948.1	4870.06	16678.6
AceR2	0	0	0	1406.99	0	0	0	0	0	0	0	0	0	0	0	0	0	0	0	0	0	0	0	0	1315.69	0	0	0	0	1672.11	0	0	0	0	0	0	0	0	0	0	0
AceR3	189403	180231	200937	200515	171243	182580	220002	213908	167810	205611	229430	228614	179744	170354	178422	196060	210630	209426	243186	242990	235822	195525	176634	229115	168716	185690	209426	211498	300646	308991	201277	209293	171080	193521	181204	208369	197508	171766	221568	239887	231590
AclY	1.49769e+06	1.73726e+06	1.75047e+06	1.32281e+06	1.41195e+06	638965	727735	705720	726240	601467	510481	584802	1.73056e+06	1.83821e+06	1.7254e+06	672489	638600	645737	435892	410311	371685	671141	656262	553089	1613536	1.48776e+06	645737	617859	348766	415882	661575	672471	1.15899e+06	980111	1053808	1.25917e+06	1176482	1.12682e+06	1536411	1.58679e+06	1731216
AcmSD	0	0	0	0	0	0	0	0	0	0	0	0	0	0	2259.82	0	0	0	0	0	2822.03	0	0	0	1065.33	1094.45	0	0	0	0	0	0	0	0	1015.79	0	0	0	0	0	0
Acn9	124687	152003	147295	355924	274414	340755	393134	328007	292285	380501	420874	432274	148263	159764	184711	363678	354402	311225	387347	383637	408789	407956	459545	408814	158674	151083	311225	339213	581418	405776	515983	403083	185113	199176	197422	273348	244589	275116	192642	195398	176050
AcnAT2	0	0	0	1840.69	964.801	974.616	0	843.256	2652.97	0	3128.46	3109.27	0	0	912.792	838.073	0	3345.48	0	0	0	2192.64	1946.53	5560.32	860.622	884.145	3345.48	1563.39	3036.27	3281.3	1090.2	0	4222.06	0	1641.21	0	884.409	0	892.488	1746.83	879.766
Aco1	327167	302573	340965	334507	349500	348855	325891	330430	314096	309507	324482	305575	334881	325841	323893	359538	338056	358206	325623	338226	334899	228343	235268	234882	324671	317691	358206	354872	327368	308652	259023	242292	331077	335012	370414	390218	367497	367846	383934	389797	397574
Aco2	1.16737e+06	1.0702e+06	1.03066e+06	1.23678e+06	1.13791e+06	841461	898403	895559	976244	966891	921677	951228	1.11696e+06	1.08173e+06	1.02468e+06	820434	807828	728320	897850	892070	817040	880475	829804	872919	984559	1.05499e+06	728320	751562	862098	778025	1.21395e+06	945623	1.32347e+06	1252433	1.21832e+06	1.15466e+06	1.20039e+06	1.27191e+06	1.07123e+06	1032826	1.18395e+06
AcoT4	0	0	0	0	168.419	1531.19	0	1324.81	2778.67	4726.62	0	0	0	0	0	0	0	0	3383.19	0	0	0	3058.13	3494.26	0	0	0	0	0	0	0	0	0	0	0	0	0	0	0	0	0
AcoT6	19734.3	16065.4	20482.7	39231.6	38825.7	31667.1	34124.4	36448.2	38750.4	20626.8	22381.6	21008.5	19518.9	19207.7	19590.8	28229.9	41255.8	34072.9	27602.5	18006.9	21406.7	23529.8	27271.4	31381.6	20266.9	19766.7	34072.9	22136.5	22627.1	20866.6	21773.5	31876.3	34987.9	32052.9	26418.4	27283.2	31636.1	25785.8	29796.7	30461.7	31994.5
AcoT7	359262	314688	321060	289061	268840	311007	328913	341181	417160	491026	460064	499650	341941	340386	305050	262071	245476	260901	436131	417159	341076	279341	262076	250136	297353	313464	260901	259897	388299	362613	396734	327262	476377	421033	387727	390118	358033	425182	387009	367358	441623
AcoT8	23462.4	30831.7	23664.2	23029.3	25602.1	31314.2	20698.3	19276.3	42375.4	21264.1	14083.2	23031.9	22782	17448.6	22293.3	27876.3	25569.6	9787.83	9024.79	8825.05	9304.19	1861.87	7195.01	8410.4	30218.6	23973.7	9787.83	20049.6	9121.1	7354.56	10416.5	10401.4	34471.4	38796.9	32260.9	32244.7	39923.8	32282	25002.5	32010.9	30624.5
AcoT9	265786	282258	279694	284512	278667	368891	391710	376625	341924	480292	457577	472942	264249	311559	279228	364385	363455	373163	473444	460618	513315	435021	423239	477698	281337	294942	373163	383032	534219	457978	446172	435348	321135	328716	336597	293264	294213	301514	336845	373974	320272
AcoT12	0	1422.83	0	692.477	725.925	733.311	0	1268.95	2661.49	0	0	0	693.909	0	0	0	1157.04	0	810.132	0	0	1649.76	2196.88	0	0	665.239	0	0	0	822.96	0	0	0	628.792	617.431	1391.22	665.438	0	671.516	657.164	0
AcoT13	423317	410764	411089	539771	495986	509853	653422	568717	541588	747901	685219	664131	397318	357904	441160	567370	579685	623747	604194	713629	751060	658853	604280	561626	398810	444920	623747	759843	974639	827587	809100	592090	590004	527949	494643	510417	589134	689616	483044	534379	595597
AcoX2	3693.85	7544.13	2680.51	0	592.155	4785.44	4615.69	6728.23	4342.09	8001.57	12800.8	8905.6	2264.16	5417.55	2801.17	2571.87	5662.96	1539.99	3965.07	14309.9	10494.2	9420.27	5376.15	1365.08	4225.72	2713.26	1539.99	2878.63	8075.33	6041.78	3345.59	10037.9	1554.8	3590.45	1007.31	567.427	2171.26	3301.07	7121.04	10185.2	9179.4
AcoX3	179363	183690	195358	234814	249627	245300	253324	237899	279179	303667	321087	298299	204608	197418	201142	246864	241411	221412	310057	324721	325513	289900	292084	288062	197386	182371	221412	224866	306163	303555	337145	329652	216200	202696	199033	224106	241112	231259	244564	249549	266135
AcoXL	0	625.501	0	0	0	0	0	0	0	2653.71	0	0	0	0	0	0	508.656	0	712.298	701.095	0	0	214.62	735.682	1138.68	0	0	0	669.544	0	2163.65	2496.79	0	552.858	0	0	0	0	0	0	0
Acp2	88646.3	78349.6	77127.2	83739	82088.9	99412.1	96157.3	85045	86486	83179.8	94774.4	88956.9	108517	94093.3	103832	80182.2	88489.3	96494.4	79160.5	73632.8	69148.5	26246.4	22946.7	25063.3	102874	102263	96494.4	101653	90898.3	98091.4	30617.8	22808.1	121752	106404	121975	111307	106661	112501	159986	153245	160225
Acp6	56887.2	59191.7	54237.1	83847.9	83232.9	84823.8	98667.1	112018	90918	90343.1	107213	102863	69000.7	66489.7	69686.9	88509.1	82572.3	100887	89873.8	74436	89344.6	80908.3	90155	75278.2	66142	73349.8	100887	95087.2	106629	91296.9	99876.9	68513	115180	111653	120703	116695	107582	126835	123555	104466	123585
AcpL2	391894	336351	358439	786318	757273	644000	750062	686550	695252	681388	718325	676688	438105	443612	441192	673724	647341	739132	664881	700599	688265	553854	537623	595827	460732	450142	739132	739767	857016	795147	731139	676982	805948	814803	839529	765635	763054	776834	628345	653849	725888
AcpT	0	0	0	0	0	0	0	829.312	0	0	0	1019.29	0	0	0	0	0	822.539	0	0	0	0	0	1093.67	0	0	822.539	0	0	0	1072.17	2474.51	0	821.886	0	0	0	1763.17	0	0	0
AcrBP	1688.45	6189.45	1715.36	2409.88	1894.71	5103.96	3281.95	4968.05	7718.51	11160.1	5461.14	5427.64	3622.29	3466.89	2456.49	4937.51	1509.97	4927.48	4228.99	4162.47	1492.36	15070.9	13379.3	10919.6	4506.99	2893.86	4927.48	4775.92	5300.21	5727.94	5709.25	7411.87	2948.06	2735.31	1611.53	4236.37	5210.5	4753.07	6621.31	2858.73	4031.34
AcrV1	11028	9095.86	7002.35	20658.8	9281.41	4687.92	25455.1	29744.5	8507.21	16079	16719.9	16783.5	5914.71	0	13171.6	12093.4	22190.2	5363.93	10358	18691.1	14925.5	15819.9	7802.35	5349.04	11038.9	9923.08	5363.93	8773.23	9736.33	7014.7	22723.4	26222.2	8123.26	14739.1	17104.2	8893.82	9926.04	7186.21	17171.5	8402.25	0
AcsBG1	3497.9	3846.73	1522.99	2139.62	1682.23	1132.9	5342.14	4410.91	3083.81	6411.39	6666.97	6626.07	1608.04	3591.11	2652.58	0	1340.64	1944.39	6883.67	8007.29	7287.5	3185.91	6787.94	6463.32	3501.36	1541.6	1944.39	1874.07	7058.72	6992.67	7603.47	2193.55	1472.32	3399.99	1907.74	5910.59	2056.08	3125.95	3631	2199.72	6135.85
AcsF2	86770.6	103945	98224.4	110293	124618	144864	146530	159382	173174	187660	185141	188067	97341.9	108408	99027	144287	136932	167609	170063	173975	157689	140745	122058	135135	87416.7	86783.7	167609	154738	130040	165677	129739	138778	125155	104774	113897	141610	134968	127991	140992	138121	150399
AcsL1	300022	360920	307618	522218	529385	424108	603067	553584	444493	661782	569592	635284	314497	327795	330434	431224	449951	477525	650326	643816	593302	652163	689076	622052	288864	305392	477525	461711	676723	649279	739604	709525	344533	357925	373728	519679	500126	513412	603350	578604	605673
AcsL3	554151	585508	613888	480604	457846	593105	660291	657159	485700	741936	703608	696108	676748	763822	782716	635093	600950	737191	823393	819511	814549	611517	640171	707244	668182	652055	737191	747480	935575	838132	721325	618299	348217	409261	385588	567648	556820	608970	691072	684398	651221
AcsM4	1307.19	3683.72	2656.04	0	3911.66	0	1270.43	1282.08	672.258	1016.48	792.747	787.884	0	671.011	1464.9	0	0	635.803	0	805.64	0	0	0	845.385	1308.48	672.123	635.803	0	769.385	0	0	0	641.917	3811.79	1871.46	1405.62	672.323	1362.89	0	0	0
AcsS1	8319.09	6861.54	7043.04	0	777.945	3143.44	2096.15	679.939	1426.11	0	3363.42	1671.39	7436.34	9252.5	2208.03	675.76	619.976	674.387	5209.11	1709.06	1838.23	0	0	0	11103.1	4990.37	674.387	630.3	5712.52	881.932	3516.22	3043.22	2042.61	673.851	0	745.458	713.122	1445.59	1439.27	704.256	709.379
AcsS2	95046.7	138728	136907	68194.7	74461.7	61299.8	74446.5	77397.9	69725	86756.9	93190.7	95882.9	93111.6	129277	134055	67212.8	70931.3	76317.3	95572.9	96435.5	84026.5	79775.4	75699.2	84032.5	89169.7	85022.1	76317.3	80887.4	78797	87684.4	80731.9	89403.8	49157.1	48908.6	49807.9	68166.1	65946.5	58676.5	78858.7	78214.5	81371.2
ActBL2	44744	32370.6	31495.2	21382.3	29587.9	26447.2	15841.3	16456.7	26462.4	19757.5	19576	10787.4	31968.4	29530.5	22564	18847.8	22722.4	17876.8	14208.7	11818.5	4872.82	12429.7	12300.8	8887.74	30072.1	24978.2	17876.8	13511.8	8653.06	10977.7	5268.31	7014.8	25268.1	26560.9	24250.7	27836.9	25150	21242.6	31849.1	26136	36071.6
ActL6a	785680	774066	787653	768993	735938	595700	621252	607031	584986	538614	469642	528842	802628	766056	732049	613147	641299	612909	467521	480156	498641	535088	543266	500689	801109	823572	612909	622988	572667	491227	563951	483944	764673	700368	727326	691255	670156	658620	610801	625801	653646
ActL6b	0	0	0	0	0	958.5	821.779	0	869.7	3945.05	0	0	0	0	0	824.215	756.176	1645.08	4235.65	1042.26	0	0	0	0	0	0	1645.08	1537.54	165.892	0	4288.68	0	0	0	0	0	2609.35	881.584	0	858.971	1081.52
ActL7a	0	0	0	0	917.075	0	0	0	0	0	991.235	0	876.628	0	3470.55	0	0	0	0	0	0	0	925.119	3171.16	102.256	0	0	743.025	0	0	0	2541.13	802.641	794.365	0	0	840.659	0	0	0	278.749
ActL9	0	0	0	0	0	0	0	0	0	1012.57	0	0	0	0	0	0	0	0	0	0	1150.94	0	0	1122.85	0	0	0	0	0	1104.38	0	1270.26	0	0	0	0	0	0	0	0	0
ActR1b	67038.4	81612	78827.1	77667.7	71744.9	51600.2	55903.1	66562.3	64483.5	64679	57971.8	62854	86558.2	90491.9	72490.5	54455.4	53660.8	54344.6	49750.6	53558.8	52120.5	60154.4	63239.6	43355	72903.8	68513.2	54344.6	59445.5	64057.5	52380.8	57194.8	71451	94087.1	80446.7	82547.8	82543.2	77898.5	85427.1	77321.4	67681.6	76219.3
ActR3	3681724	3742285	3.77381e+06	3.63515e+06	3.34342e+06	3.19589e+06	3.55268e+06	3211311	2767380	2.77126e+06	2533711	2.64725e+06	3799735	3.83485e+06	3.76624e+06	3.20719e+06	3.24367e+06	3.37182e+06	2587882	2.6181e+06	2.73515e+06	2.00207e+06	2.02011e+06	2.06005e+06	3.89675e+06	3.80836e+06	3.37182e+06	3.30463e+06	3206951	2.9312e+06	2.17043e+06	1.79035e+06	3246186	3.45565e+06	3.47877e+06	3.41102e+06	3.36357e+06	3568375	3.61459e+06	3.85546e+06	3.32303e+06
ActR6	244023	264579	270414	292488	275118	320774	350732	299346	247064	415810	393092	371960	292478	264248	277316	296307	276970	292733	379247	425532	381749	505454	459095	497400	284402	274111	292733	270471	410877	392053	479388	467707	218660	252968	234729	248299	247088	244865	271544	271947	245790
ActR8	368602	348014	345742	309179	289684	289433	308128	304727	324827	285064	292577	266126	346134	315716	329480	310760	305764	306698	259689	268211	300639	239235	224159	230810	335360	346521	306698	287931	240366	256174	270990	257242	373031	379126	378755	320059	303999	334597	326178	326014	336324
ActR10	509459	477891	474133	371424	390132	420211	449995	453773	399631	644010	615605	540311	544998	514458	485856	488274	448325	452340	634463	656859	668116	538608	561240	584048	537529	553459	452340	492931	786896	662702	667250	551660	415596	468342	437192	439260	435391	510572	510104	515168	486605
AcvR1	416456	433134	408464	204852	208816	261971	258258	241677	267257	301021	317442	330434	385527	357012	336618	278566	263720	284027	354236	341026	349646	360685	347001	351249	363049	407458	284027	292304	329112	332486	369764	313623	212294	214711	214659	187488	196103	183942	202624	219215	219691
AcvR1c	731.51	0	1486.33	0	0	829.22	1421.88	717.457	3009.59	1066.55	0	881.807	784.666	751.002	0	0	654.185	0	0	901.68	2909.49	0	0	0	0	0	0	1995.24	0	930.595	0	3211.14	0	0	0	0	0	0	151.869	743.115	0
AcvR2b	26085.6	32215.9	18298.5	11302.3	32060	23937.6	21730.3	20102.1	35135.1	15937.6	10546.4	20214.8	37308.2	31244.1	24397.3	21189.3	17773.8	15104.5	14000.4	12249.1	10704.6	4751.78	8436.83	11246.7	21759.4	35128	15104.5	14117	8773.39	11061.6	12600.6	13632	26839.5	32599.7	31417.9	26714	28749.7	23959.3	26433.4	32808.8	33683
AcvRL1	0	0	0	0	0	0	1387.84	1400.57	2937.55	2498.44	2598.04	860.7	765.884	0	1516.06	0	0	1389.13	1788.32	0	2839.85	227.61	0	0	0	0	1389.13	0	3361.97	6358.24	0	2089.52	0	0	0	0	734.459	0	0	1450.66	73.0604
Acy1	327504	296812	312416	388395	357154	508710	403359	474482	557825	395738	360042	379063	365983	351066	324385	455434	428084	397540	276617	288743	227018	159089	154923	151494	271437	300458	397540	372130	352180	351718	250215	216091	446375	381137	346910	501722	497638	589561	476745	430020	543943
Acy3	10184.1	12444.1	14944.7	1211.29	1269.8	5130.86	5498.73	8878.62	8147.14	7919.2	8234.88	10912.5	12137.9	11617.2	6006.73	8824.05	6071.72	5503.82	5668.36	8368.81	6000.89	5771.56	5123.74	5854.45	10194.2	4654.57	5503.82	7201.63	5328.13	4318.59	11478.7	8278.8	3334.05	9899.01	4320.06	2433.54	2327.98	11797.8	14095.5	10345.7	13894.6
AcyP1	169204	152915	154880	306656	253791	385509	380993	313832	346347	306788	258058	282729	172514	180592	145845	307004	331101	356900	247564	214760	226550	202939	197228	190685	130801	144713	356900	318337	216928	187548	269782	122568	215541	192150	182282	277420	265386	309160	210422	202521	181709
AcyP2	172738	156193	162329	104781	110381	116943	111921	125182	86861.2	144956	144914	127830	159041	167489	142637	124413	105561	109224	136405	141948	182576	48947.4	43996.5	101783	143130	146055	109224	133494	142338	120252	104649	70210.7	96136.2	122196	106707	97516.1	115991	135574	170844	194976	124220
Ada	93962.4	83240.3	71215.9	106968	95398.7	92424.3	95668.8	78504.4	90509.2	109598	123917	118662	87991.6	75794.9	88144.9	78021.9	77361	72543.4	109267	111531	98209.8	84630.5	83572.9	99992.8	74149.3	78586.2	72543.4	87350.4	129921	112894	142154	113484	152585	144488	146148	136588	140124	156150	136501	114392	122601
AdaM8	5651.87	3346.81	441.687	0	487.869	492.832	1267.6	3837.67	1341.52	2535.53	1581.96	2096.35	4663.52	6248.83	6923.55	3178.4	1944.01	1691.7	8166.92	3751.28	3458.41	13859.3	15256.6	8435.02	3481.51	1788.34	1691.7	6324.44	2558.91	2212.33	9371.72	10178.6	3842.93	4648.48	3734.58	2804.97	1788.87	1813.14	2256.51	3533.26	3558.96
AdaM12	0	0	53.5312	0	591.284	0	1536.3	1033.59	1625.89	1843.8	2556.39	1905.53	1130.41	540.958	0	513.618	0	2562.87	2144.58	3896.96	1397.17	671.886	66.2745	0	0	541.854	2562.87	958.131	68.9183	2681.28	4008.8	771.009	1552.51	2048.67	502.912	1133.18	0	549.368	0	642.331	1617.51
AdaM15	312449	278800	292310	229458	231632	420563	334008	351075	474649	475375	509516	446881	363845	326639	299020	364042	335267	338671	414109	396167	332086	229508	205557	255547	297610	290896	338671	334552	383859	400737	345785	315760	408178	332218	346324	335001	323758	358316	395790	407117	470630
AdaM17	639990	621862	658074	352703	357678	482794	483180	480816	448711	745236	731922	711741	584194	610087	614414	466802	452083	469221	626595	657565	710959	443592	472075	475295	661184	635413	469221	482304	676602	713746	450655	465698	397894	384923	418166	369349	366817	396446	427936	455307	440330
AdaM19	284592	242925	240179	138553	167697	509135	334130	337193	460426	303018	279811	327807	370532	368091	377425	505466	441101	428574	194309	183367	236022	70808.1	59162.6	61790.6	382556	349764	428574	366033	139868	251017	98370.5	99775.6	118500	115095	107170	117228	89882.1	88121.6	141989	142272	149157
AdaM22	89259.5	100003	96084.9	155547	151636	269462	262364	261005	221943	336184	351669	346438	91942.8	95450.5	96044.4	266452	283496	287274	348998	364007	325282	260695	241558	272925	101697	98818.1	287274	271118	358986	407925	264877	274531	92866.5	90647.2	104872	130475	121683	113537	126762	125911	132127
AdaM23	52896.2	51626.7	54385.3	37979.5	42131.2	53067	60732.1	73749.4	65086.3	112854	139115	121142	41969.5	49848.7	48721.8	52953.8	52578.5	67249.4	150329	140790	130215	44903.4	52023	83369.1	55048	48155.8	67249.4	57795.2	123251	126165	85977.5	69015.6	35939.5	31371.1	40328.1	63132.3	64569	57585.5	84161.4	78993.6	76498.3
AdaM28	983.954	0	473.51	997.84	1046.04	0	905.954	0	479.392	0	0	561.846	0	0	0	908.64	0	0	0	1149.02	0	594.316	1055.21	0	0	1437.89	0	423.757	2194.62	1185.86	0	2955.31	457.756	453.036	0	0	479.439	1943.77	483.818	946.955	953.844
AdaM30	0	0	0	1542.28	1077.85	1633.22	933.506	3571.99	1481.91	5601.76	6407.56	3763.06	0	0	0	3745.09	0	1401.55	2405.76	2959.9	3183.61	1224.78	543.652	3727.1	0	0	1401.55	2619.86	1696.02	7331.56	3044.85	2108.21	0	0	916.758	516.42	494.019	1502.16	2492.66	975.754	1474.28
AdaMTs1	118613	77832.9	84330.2	121826	139721	62895.3	85839.4	93196.4	80434.9	307023	324428	332576	167535	164085	165005	60968.3	60949.4	71448.4	549885	529853	479880	144748	139422	107365	193320	186783	71448.4	81228.9	313454	315499	105300	118371	146172	158395	152406	154322	145830	144620	122220	136029	137242
AdaMTs4	5264	4601.48	1234.13	4767.96	8633.37	11016.2	10625.5	9134.31	12494.6	20781.4	22592.1	22941.6	5646.52	5819.99	6018.51	9078.17	7966.65	8665.82	23833.5	14474.5	19863.3	17555.2	13292.8	15712.3	3242.58	4164.02	8665.82	10308.2	7626.54	11847.9	15916.8	15405.1	14316.8	7871.76	10048.4	16110.3	13745.4	11820.9	34887.5	25503.5	39362.2
AdaMTs6	37291.3	42974.8	35616.9	42548	55127.5	32147.3	33421.4	46649.4	45705.8	36232.9	34667.9	33916.9	59882	54103.4	59030.8	37460.2	44133.1	31931.8	43345.2	39085.2	41447.2	66059.1	71367.5	72880.6	62809.6	68476.1	31931.8	30859.4	26811.8	38065.9	48418.2	67962.9	33993.3	34294	32608.7	33424	30779.8	25376.9	27120.4	25179.7	28790.3
AdaMTs7	114684	102087	95225.3	39061.1	51297.3	89319.9	64010.9	72561.7	91974.5	72028.8	81770	85598.6	141728	126654	118350	83451	73693.2	70018.7	65659.1	54864.5	46252	21730.9	20275.2	18153	122223	92987	70018.7	70955.6	51215.4	57686.6	23897.6	27870.6	77026.1	57539.3	58046.5	85949.6	81506.4	80166.4	135489	127502	158382
AdaMTs17	1474.57	1216.22	749.033	6708.45	965.242	4225.27	5015.87	5061.85	5308.37	8599.75	11625.3	7554.54	790.861	1892.33	1174.13	4671.4	5604.47	6096.33	10618.2	12268.8	9286.14	9401.33	14188.3	10966.8	738.013	1137.28	6096.33	7876.37	11282.7	7659.86	13555.8	4315.32	3258.51	1791.62	3870.34	1982	2654.44	1537.4	2372.55	1497.96	3017.72
AdaMTsl1	54.4331	239.446	221.202	932.289	488.66	5183.13	3385.76	1708.4	5822.69	1523.79	2640.88	3674.55	934.217	894.138	924.637	4669.21	3894.34	3177.08	3272.07	1431.38	3175.35	1943.46	1756.12	4224.35	217.947	55.9762	3177.08	5344.9	1794.14	3600.87	1380.43	5097.54	908.83	0	207.813	2107.14	1343.83	681.029	1356.1	1105.93	668.387
AdaMTsl3	0	0	0	0	0	3353.43	2053.64	2901.45	3042.75	3450.56	4664.54	6622.75	0	0	0	4531.4	3023.51	1233.32	11908.1	7292.93	3922.07	4311.07	3827.17	7106.09	423.029	0	1233.32	1152.7	5472.29	10752.6	5894.61	8039	0	0	0	908.866	1304.16	0	0	0	432.439
AdaMTsl4	54369.7	50443.6	53762.4	51989.1	53053.4	112789	90435.2	101592	133948	118061	112341	102974	56937.5	52067.9	46771.2	114793	101890	95431.5	128776	117347	112826	90483.1	89157.4	93765.2	45173.6	47292.3	95431.5	84601.4	99417.9	101837	118081	103140	88645.5	82927.1	68917	91508.3	85107.3	91639.3	59695.5	60944.7	71246.8
AdaP1	0	73.8969	0	503.509	0	0	1371.43	922.669	967.603	2743.22	1711.54	5103.13	0	0	0	458.499	0	915.133	6479.64	8117.1	3741.69	6597.61	7454.44	3650.37	0	0	915.133	1710.62	4429.61	5983.85	4175.03	11700.6	0	0	0	505.788	0	0	488.269	477.833	1443.93
AdaP2	0	0	0	0	0	1296.37	3334.38	2243.29	2352.54	5335.69	2774.19	4135.76	0	0	0	1114.75	1022.73	4449.95	1432.18	4228.97	1516.2	2916.51	5178.3	2958.4	1144.75	1176.04	4449.95	2079.52	4038.66	5819.44	1450.11	1673.39	2246.37	3334.81	1091.52	2459.46	5881.93	2384.69	1187.13	0	3510.63
AdaR	123007	139133	142941	145928	155827	138800	152104	156160	152760	172312	172943	183132	141908	149929	147005	138666	139842	144963	182065	173488	163807	128698	137013	131469	160009	143596	144963	143541	160211	180582	155273	171818	159297	135195	146060	154273	158853	147851	153166	169108	181191
AdaRB1	115387	120238	104633	79389.8	92059.9	97185.4	84171.4	72452.1	84807.7	78316	62751.8	76982.4	126400	124800	112535	75590.4	91538.2	72391.8	82041.5	75618	73825.4	91428.2	90208.5	93968.8	129158	118370	72391.8	74981.5	43247.6	57655	58542.8	84073.1	92193.5	82309.9	97598.1	85204.2	72505.3	48609.3	43700	55307.6	50517.5
AdaT1	52298.2	49845.1	59709.7	86906.5	88868.6	131554	107948	114311	96824.7	148145	141968	148002	49687.2	51719.4	56052	99528.9	109130	112409	149390	167914	142635	229593	224402	204222	65312.7	60055.1	112409	103249	154201	133063	230521	185118	99401.2	114740	98880.6	94262.4	93247.7	101264	75486.4	89052.5	95816.2
AdaT3	37216.8	42514.5	42459.8	20384.7	28477.7	22218.5	20633.9	24775.9	33372.5	26235.8	24283.4	26819.1	34001.5	34589.3	35903.7	21054.1	17049	23505.9	22995	27642.8	20646.9	21889.9	20359.7	20430.6	36425.9	31755.9	23505.9	18045.8	16761.7	23727.8	19086.3	25406	31852.9	22919.4	24183.9	26632.1	23368.6	21911.7	24398.6	23365.1	21605.2
AdcK2	230445	200073	199995	336564	301521	310934	330961	330334	362735	497321	479803	497103	255697	271068	214941	288289	294945	304947	470862	470356	431072	292657	258752	311341	271764	273916	304947	346934	615576	535288	438900	349485	357360	321935	341051	298962	319583	361856	351557	347835	398098
AdcK3	16614.6	12790	20325.5	16599.4	24858.9	37667.7	52209.9	38022.6	53545.5	52970.3	54186.2	54743.9	12475.3	10859.8	15875.2	29691.3	27454.9	33402.1	40920.2	51881.7	43320.8	23304.3	17553.9	32951.3	12196.1	14238	33402.1	32729.1	43679.6	48613.6	36516.8	25121.6	32635.5	31222.3	24843.7	32356.6	36460.1	43306.3	46566.3	36569.4	57236.5
AdcK5	40844.4	47717.4	35233.6	23013.9	35335.4	26500.1	21791.1	30097.4	41126.8	40596.5	31831.2	38945.8	37409.8	36657.1	32888.4	25776.2	25670.3	19115.1	30162.3	30862.7	23057.5	33249	30085.5	20588	38439.1	40575.3	19115.1	27614.1	42872.2	26122.3	49135	40724.1	50026.3	35146.4	36084.9	34983.2	26038	29823.6	30417.1	35761.4	39638.9
AdcY5	1474.67	1946.08	299.634	1262.85	1985.78	334.33	573.282	1446.34	606.712	0	1430.91	355.532	1898.2	1513.97	939.366	891.221	263.758	1147.62	369.354	1090.63	1173.07	1880.39	333.866	1907.4	885.677	1516.48	1147.62	1340.75	4513.4	2001.08	1495.91	1726.25	1158.66	1490.73	844.495	634.284	910.156	922.504	2449.26	1797.68	2749.67
AdcY7	599390	652941	624322	458212	497945	949033	750305	811930	1016881	809915	738508	844373	668997	672531	632597	955883	935864	850963	689550	663901	720840	536737	507224	550302	688271	711453	850963	829777	544702	636882	462832	494043	406950	382929	390290	523178	504142	489227	542420	546968	580994
AdcY10	2008.04	2699.03	2720.05	4299.03	3505.2	7334.63	15178.9	11816.8	11474.3	12231.5	8659.77	9144.56	2153.96	2748.73	2131.87	5002.14	7781.71	7379.44	11176.6	11000.8	5620.31	3698.51	5303.91	3174.45	2680.03	2523.85	7379.44	7607.02	14620.4	11637.4	3960.77	4570.63	5259.11	4662.71	4897.88	6957.56	5508.21	4419.83	3937.29	1813.24	4337.78
AdcYAp1	0	0	0	0	0	0	0	0	0	0	2504.78	0	0	0	0	335.498	0	2008.89	0	0	0	0	0	0	0	0	2008.89	0	0	0	0	0	0	0	492.757	4441.21	0	0	0	0	0
AdcYAp1r1	0	0	0	1553.39	814.214	0	1410.35	711.639	746.297	846.32	1760.11	2623.97	778.304	0	0	707.266	0	0	908.662	0	0	925.205	0	3753.97	0	0	0	1979.06	0	923.049	1840.07	1061.7	712.615	1410.53	0	1560.42	186.592	0	0	0	742.451
Add1	2.1109e+06	2.07895e+06	2.13733e+06	1.93274e+06	1.89511e+06	2.27117e+06	2.21018e+06	2212060	2.33078e+06	2.03105e+06	1.99576e+06	1.93967e+06	2.27391e+06	2.17999e+06	2.17018e+06	2.30857e+06	2.27642e+06	2355964	1.94444e+06	2.0478e+06	2.01468e+06	1159819	1.09252e+06	1.29902e+06	2.22004e+06	2.21832e+06	2355964	2305209	2.11198e+06	2032299	1.34392e+06	1.25427e+06	1.94774e+06	1.82209e+06	1.90704e+06	1.92864e+06	1.86644e+06	1.85981e+06	2.21097e+06	2246659	2389413
Add2	7153.43	4627.53	4274.95	11711.3	12040.9	11924.9	18857.5	19397.2	27699.5	18160.1	11738.7	13695.7	6770.51	6480.04	5360.87	9433.9	12794.5	13508.1	8958.44	9393.84	9483.98	3286.43	2381.67	3870.34	5896.88	6058.06	13508.1	11859.9	14364.8	14988.7	3201.38	4310.04	30582.1	22495.6	21285.9	18551.4	21353.8	22813.4	17472.1	18381	19375.9
Add3	739340	757986	751438	1.136e+06	1066022	821933	952288	982234	756809	852332	901935	854854	684850	737430	702728	831631	872469	900996	1.0445e+06	1.09119e+06	1.06603e+06	677289	688017	799098	704009	668501	900996	912781	995085	1.01282e+06	777381	772123	791003	822128	853862	1.07432e+06	1.06351e+06	1.01605e+06	1.01916e+06	1.09682e+06	931502
Adh7	12326.2	17893.1	14526.2	29555.9	28217.1	21797.3	38813.8	29498.1	20285	31630.1	38273.1	23774	12164.1	12148.4	11515.9	13937.5	21164.6	28777.5	46309.2	34337.6	37913.4	6286.98	10604.5	10841.3	8390.08	12675.6	28777.5	30930.7	49913.9	38261.2	23757.1	14429	19369.5	10543.4	16470.5	29689.6	24851.6	29815.2	30708.5	29551.3	25730.1
AdhFE1	54645.9	44722.2	38732.5	55775.1	57043.1	30252.3	25937.1	12464.2	22221.1	35575.5	64738.8	47490.3	44985	46969.2	52618.9	39640.4	31822	35851	55702.6	61092.3	43806.5	30789.1	28771.7	39450	38162.7	48353.9	35851	26574.8	67318.9	72751.6	59622.8	59505.5	48677.1	46939.9	49730.6	53294.5	62748	60949.3	48810.1	73586.8	76722.9
Adi1	173668	189766	195245	282621	275912	280818	298223	285340	289079	368855	343137	368707	229583	217073	214911	267824	264481	280488	366657	347348	384893	402292	411070	383642	204111	209309	280488	301878	455802	381098	438077	350385	263183	258429	222305	236650	271205	303196	265226	267833	274707
AdiPOq	0	1421.11	2625.67	0	1450.1	0	1255.91	5069.68	2658.29	4521.85	10971.6	7788.77	1386.15	0	1371.93	1259.63	1155.65	1257.07	8091.57	6371.44	5139.76	42842.2	36570.6	46800.3	2587.04	1328.88	1257.07	0	6084.72	9863.63	36048.6	18908.7	2538.32	0	0	4168.64	2658.55	4041.92	1341.42	0	1322.3
AdiPOr1	950044	927317	946550	1.00383e+06	926638	997968	1.09864e+06	1.08021e+06	1.11562e+06	1.46681e+06	1.38316e+06	1.40926e+06	920391	917525	890299	966369	946218	1.01049e+06	1.25464e+06	1.23952e+06	1.19767e+06	1313739	1.28242e+06	1.31792e+06	892924	896035	1.01049e+06	1.00101e+06	1.34105e+06	1.27402e+06	1.67414e+06	1.4329e+06	998107	957139	953251	925652	919920	960517	835719	864111	902072
AdiPOr2	2.26219e+06	2.38038e+06	2353307	1.50733e+06	1431135	1.67257e+06	1862032	1.80935e+06	1.64565e+06	2.54952e+06	2.57633e+06	2507582	2.20542e+06	2.19858e+06	2.2269e+06	1.71081e+06	1.70383e+06	1.87752e+06	2.4444e+06	2.49957e+06	2411650	2.12492e+06	2017794	2.06984e+06	2266908	2.24204e+06	1.87752e+06	1.84529e+06	3.0899e+06	3.1921e+06	2.45139e+06	2.27137e+06	1.28373e+06	1280364	1.32273e+06	1310909	1.31075e+06	1301233	1411279	1.40454e+06	1.44696e+06
Adk	568712	569875	533663	855451	881167	884984	1.06986e+06	941613	883922	846731	681876	773138	549765	579278	606796	913696	978235	988860	632605	659035	674984	449438	454246	450754	590295	568200	988860	979489	756990	649120	508102	402241	843123	850980	917404	679280	690392	691177	524954	538816	518923
Adm	18289.5	10535.6	11502.5	51275.9	51798	6910.84	12696.6	6833.58	12541.2	30475.7	39085.1	26246.8	12144.8	6258.96	9246.37	7640.53	6230.94	15250	22904.5	25764.8	23093.5	41090.2	29576.8	27035.9	13948.6	17912.4	15250	7126.53	39983.7	42102.4	49695.4	42054.7	28227.2	31322.3	36575.1	73984.1	52857.2	45402	90406.9	73434	117636
Adm2	0	0	0	0	0	0	0	0	0	0	0	0	0	0	0	0	0	0	0	0	0	0	0	0	0	0	0	0	0	6223.75	0	0	0	0	0	0	0	0	0	0	0
AdnP	410170	409390	391305	396874	413026	428238	423549	456429	417093	377472	374408	381306	363010	348354	364749	434002	437408	440799	392532	410297	410345	454582	459151	428234	370369	370088	440799	422772	350461	407773	360215	429957	349306	345053	354394	347505	367977	342550	378893	383223	383333
AdnP2	174139	164758	164977	207591	220754	228367	225932	233979	166695	218657	190763	207388	148635	155731	175284	236050	229689	228871	202036	216420	186889	161996	154836	216684	155157	96308.5	228871	182581	209529	185506	208018	193608	157532	157037	174225	198452	151206	222021	214934	212886	127856
AdoRA1	0	925.507	854.99	0	944.386	1907.99	4907.49	2476.24	1731.22	9816.25	3062.26	2028.99	0	0	0	0	0	818.671	1053.93	2074.71	2231.52	0	3810.68	1088.53	0	0	818.671	765.153	990.674	4282.49	5335.64	1231.44	0	0	0	904.948	0	1754.88	0	854.932	0
AdoRA2a	883.105	971.173	0	945.322	990.984	3003.2	858.273	866.14	4541.61	6180.36	3213.36	1064.55	0	0	0	1721.63	789.756	0	3317.81	7619.79	1170.82	9008.57	3998.7	3426.73	883.978	0	0	0	2079.11	2246.9	4479.13	5168.8	1734.65	0	0	949.601	908.41	920.734	916.708	897.116	1807.28
AdoRA3	2263.13	0	1149.6	3633.86	1269.8	5130.86	5498.73	10543.4	13966.5	1319.87	2744.96	2728.12	3641.38	5808.6	1201.35	4412.03	8095.62	8806.11	5668.36	6974.01	6000.89	0	1280.93	0	2265.37	0	8806.11	9259.24	5328.13	4318.59	5739.33	13246.1	5556.74	7699.23	8640.13	7300.62	8147.93	5898.91	10571.6	6897.11	9263.04
AdpGK	96819.9	111853	107448	93400.8	84161	96818.3	122289	110857	109442	176729	193233	179605	108830	96251.8	88899.4	95179.9	108390	111822	191542	208611	187533	232022	237102	215045	86088	96264.2	111822	103901	191799	185706	249758	248494	97804.4	88675.5	90833.1	84827.7	107752	111049	96835.7	115840	113765
AdpRH	1.92254e+06	1.6669e+06	1.69596e+06	1716009	1.76362e+06	1.55417e+06	1.42987e+06	1.36516e+06	1.54597e+06	1.27033e+06	1.18672e+06	1155330	2161555	1.96321e+06	1970835	1.43671e+06	1.40244e+06	1.30277e+06	1.07357e+06	1.09261e+06	1.02213e+06	803072	820324	846021	2019974	2021264	1.30277e+06	1.21068e+06	1176642	1.00186e+06	1.06261e+06	782731	1.91794e+06	1.83539e+06	1.81014e+06	1.4583e+06	1.55965e+06	1.75748e+06	1.61779e+06	1559994	1713008
AdpRHl1	0	0	0	0	0	0	0	1002.12	2101.84	0	0	3695.03	0	0	0	0	114.218	0	0	0	0	0	0	3964.7	0	0	0	0	0	1299.82	0	0	0	0	0	0	0	532.641	0	0	0
AdpRHl2	455083	442376	451719	457319	453354	319129	253299	279532	355237	323633	306964	334469	475077	459760	385778	284604	270713	228180	287864	291922	223946	243514	216838	217355	402658	435750	228180	248042	265803	308668	393040	231875	571517	528104	501941	419442	454390	529546	447695	386825	512588
AdpRM	23197.6	23385.1	26513.1	50698.5	55316.7	83271.4	94878.1	91007.9	89475	95829.9	91443.5	103699	37324.9	32746.7	25654.3	78200.3	99405.5	92145.1	119835	111993	83295.5	97367.2	71120.1	93764.7	37733.4	35782.8	92145.1	103697	75095	115585	73536.7	93345.5	63603	51673	58119.6	57164.1	51701.7	31240.3	50167.3	40258	47474.1
AdrB3	816	0	82.9002	873.489	915.681	0	1586.11	1600.65	1678.6	0	0	2950.97	875.296	837.744	866.32	795.405	0	2381.36	0	0	0	2081.01	0	0	0	1678.26	2381.36	2225.69	0	0	103.469	3582.03	801.421	793.158	0	0	2518.15	2552.31	847.05	828.946	0
AdrBK1	471349	461279	442438	451303	474959	419442	338023	359298	421385	275677	269728	281238	478859	498009	423006	397411	378909	366450	283469	246377	241965	338423	320665	291062	478330	462988	366450	357538	261780	243753	422194	342590	648728	581244	538841	513839	532570	533757	467471	481326	508610
AdrM1	818704	650644	708786	396278	407655	476103	472358	470607	594925	674312	619319	655446	744620	641062	561498	410565	398653	469187	501477	513258	505901	312536	355647	388241	611593	685234	469187	519167	895363	572328	729055	419991	544023	558958	449494	467875	463825	687513	479965	439748	493588
AdsL	594030	540798	562120	621088	596438	580838	510056	497058	569479	406370	362170	389889	602587	597641	583482	487061	498790	467002	352215	336094	335105	414517	403814	393698	577128	567486	467002	461767	368767	374055	479281	371629	790405	681485	697467	603868	640107	642952	595148	614648	637682
AdsS	5031241	4.95639e+06	4998854	3235847	3074678	2.31825e+06	2.4196e+06	2389210	2.0041e+06	2.19122e+06	2.20232e+06	2.07417e+06	5.10664e+06	5.38138e+06	5159230	2.31662e+06	2.31669e+06	2.28083e+06	2001806	2.09722e+06	2.16359e+06	1.57857e+06	1.6636e+06	1.74536e+06	4930167	4.78964e+06	2.28083e+06	2.41037e+06	2.39456e+06	2.2615e+06	1.68797e+06	1.55814e+06	2.99491e+06	3.34383e+06	3303232	2821361	2.79957e+06	2.86029e+06	2869160	3008862	2.70588e+06
AdsSL1	0	716.594	1323.99	697.519	0	0	633.288	1917.28	1340.44	2280.13	3161.37	785.493	0	0	0	0	1748.2	1901.62	816.031	1606.39	1727.81	830.888	2212.88	2528.46	652.255	2680.33	1901.62	1777.31	3835.25	1657.9	1652.49	1906.94	639.97	633.371	0	0	0	0	0	0	0
AebP1	442236	432319	411376	137736	141800	443988	252937	271667	393980	615115	782947	635564	499538	466914	426888	469298	436893	360558	930377	925134	1.06327e+06	1.10385e+06	1.05522e+06	1.13964e+06	421519	397164	360558	329414	508197	542364	496504	463589	239378	213280	202675	360825	340147	357625	536247	519848	587742
AebP2	648742	662608	684479	532094	462138	490369	494662	489967	428428	480683	482221	452405	618844	621419	653488	505571	519155	461466	458267	507292	445460	504313	493135	485363	611509	590856	461466	478354	537242	516518	506058	483544	444701	517190	492920	467391	442230	494014	465739	483592	448059
Aen	685274	662883	705299	456925	453143	366356	301093	322567	367252	226349	214325	261743	631639	644770	603780	320085	286256	267773	170002	183010	180072	163565	156230	175384	538245	582162	267773	286807	192502	173529	241899	218437	456020	430277	401373	408964	366267	381442	346414	332118	384025
Aer61	44744	37937.5	35394	83727.2	98215.8	104152	117179	101169	114527	121510	120554	112404	44698	47338.9	38800.3	96551.6	112101	125262	91536.7	80413.6	95095.3	61845.1	66502.6	75545	46155.8	50578.5	125262	123595	98104.4	107760	68429.2	62472.8	98623.7	96610.8	87073.9	112019	106457	118941	116719	126993	136655
Aes	1.85173e+06	1.69046e+06	1659693	1.92029e+06	1.93932e+06	1.62578e+06	1.28677e+06	1.26745e+06	1.73389e+06	1.3102e+06	1.03736e+06	1.13983e+06	1.91091e+06	1.73572e+06	1.61069e+06	1.55822e+06	1342302	1.32874e+06	819201	773335	669950	1063570	970947	964172	1.58065e+06	1.58877e+06	1.32874e+06	1.32002e+06	915779	877762	1.33634e+06	1.00141e+06	2.6752e+06	2.27835e+06	2.11008e+06	2.29548e+06	2.21551e+06	2582147	2.22904e+06	2.20971e+06	2.89473e+06
AfaP1	272957	287453	298471	271991	293381	321540	319934	344495	373908	492188	487418	518395	276925	247352	238760	290347	283030	279057	448239	395888	379412	372523	306035	316321	245802	227721	279057	251711	276139	479165	318412	448307	227413	198369	218608	317829	296434	249407	336010	381781	419724
AfaP1l1	0	0	0	545.568	1715.76	1155.48	0	0	1048.43	1188.94	618.169	1228.75	0	0	0	0	455.787	1487.36	0	0	0	649.883	0	0	0	0	1487.36	0	1799.86	0	646.253	0	1001.11	495.394	0	548.037	1048.53	1062.75	0	621.296	521.513
Aff1	371834	308376	305027	240198	263483	284148	272527	280082	325950	374031	402611	381877	323391	282387	283703	318246	309207	315413	425301	429000	442757	462883	478535	539940	350853	316606	315413	305071	292972	357233	331173	418727	186198	161115	176848	175500	172579	150936	181154	184737	199067
Aff2	113950	129544	112147	83818.6	93189.2	215563	189392	191128	184389	224896	273939	249814	116041	114841	134072	218647	205731	227438	315192	305880	296216	225965	249586	279659	135543	104436	227438	198318	141380	310446	137733	264470	89334.7	77254.6	78668.3	128829	113248	78876.2	135978	138156	148498
Aff3	272.552	299.733	0	0	305.847	1004.11	1324.44	1069.27	887.727	1271.63	991.738	657.103	146.179	0	607.655	531.347	487.484	265.133	1023.97	2687.65	2168.09	695.078	1851.18	705.059	0	560.557	265.133	743.402	1925.02	2080.38	2419.18	2392.87	0	0	260.136	879.224	560.724	1420.83	1414.62	1384.38	278.89
Afg3l1	641272	643164	652726	577035	565906	570025	595743	597475	557926	656969	619879	667049	566971	590275	583280	587872	576576	592151	642225	653209	609615	605713	588691	639791	584962	582493	592151	591379	612712	666028	627210	648557	641168	598482	637899	614430	596749	583277	632831	628268	620698
AfmID	60554	79481.6	60774.6	109515	123846	111821	99430	124529	141644	81453	81540.9	77999.2	63382.7	57154.1	52363.7	98058.7	101755	116861	58403.9	57184.3	55679.5	50126.8	61429.9	48004.3	51081.8	58378.6	116861	105448	85078.1	69579.2	77711.6	76100.6	116786	108778	94849.6	157008	154969	159872	126477	115092	142038
Aga	1.47866e+06	1.44799e+06	1.41514e+06	1.15826e+06	1.09017e+06	1.23427e+06	1.25934e+06	1207049	1.19529e+06	1.45668e+06	1.38537e+06	1.36478e+06	1.52669e+06	1.49346e+06	1.47947e+06	1.22917e+06	1.18242e+06	1227263	1.40016e+06	1.49133e+06	1.49921e+06	1.19485e+06	1.22704e+06	1.29946e+06	1502794	1.50841e+06	1227263	1.25296e+06	1.65343e+06	1.45256e+06	1601633	1257916	1.17953e+06	1.20368e+06	1.17392e+06	1.17782e+06	1.22319e+06	1.30188e+06	1.35668e+06	1.42095e+06	1.49652e+06
AgaP3	145434	121034	130048	195905	233479	305958	205268	234907	312112	277530	269841	243863	183549	180786	167033	245639	244812	206478	219214	187988	181351	337815	280319	317246	148988	176774	206478	233482	186931	184015	517682	347775	267914	244084	228597	231056	285726	292334	242637	256884	262239
AgbL4	0	794.715	0	1547.12	0	0	2809.31	0	2973.13	842.902	0	871.126	775.161	0	0	0	646.261	702.978	904.993	1781.52	958.084	0	6544.31	0	0	0	702.978	657.022	0	919.322	916.323	1057.41	0	351.21	0	0	0	0	93.7683	0	0
AgeR	1788.27	5899.82	908.382	3828.52	4013.44	7094.98	1737.98	7015.66	21152.3	10429.3	15183	17245.5	3836.43	5507.77	4746.37	1743.14	3198.48	6958.37	17916	6612.82	8298.07	11401.4	19231.1	23130.2	3580.07	5516.89	6958.37	8942.29	15788.1	11374.8	17006.5	15700.1	11416.1	10429.3	7680.61	3845.84	7358.04	7457.87	6497.1	5449.92	18298.6
AgfG1	1.12043e+06	1.065e+06	1.06516e+06	1.1913e+06	1.04694e+06	884443	965613	946421	866199	795918	851040	800076	1128886	1.10367e+06	1.18013e+06	961012	942140	947501	867960	888179	853437	522372	564353	674550	1176946	1.17028e+06	947501	886976	901437	836018	665157	613975	1.08908e+06	1037012	1.10001e+06	1.10761e+06	1.06185e+06	1.07651e+06	1.00832e+06	1.04609e+06	1.04616e+06
Agk	308039	334105	333135	306308	307229	343008	353712	379541	361340	340030	344477	357417	295140	322665	332635	334444	344461	329183	329517	356951	323683	311692	290178	296520	299820	299158	329183	341270	366791	333843	352024	302400	312358	304238	292793	332116	330210	313975	318555	315195	348620
Agl	79008.8	93360	88862.7	75053.8	77282.8	128697	148585	142208	125318	219121	239926	212855	84773.2	88083.3	79196.4	137998	131596	157508	235900	238534	249348	160632	156349	173661	87099.2	75910	157508	155325	230867	252711	184027	198898	79860.8	69818.7	88874.7	90606.5	84483.6	85713.3	116188	120672	108298
AgmAT	0	0	0	0	0	1120.9	961.012	0	3220.67	0	0	0	0	0	4199.18	0	884.294	0	0	0	0	0	0	0	0	0	0	0	0	2515.86	0	0	0	0	0	0	3051.45	2061.9	0	2009.01	0
AgmO	0	0	0	0	0	0	0	0	832.343	0	0	1951.01	0	830.8	0	0	0	0	1013.43	0	0	0	2748.17	0	0	0	0	0	0	0	0	0	0	786.583	0	0	832.424	0	0	822.074	0
AgpAT1	39697.5	33524.4	12919.6	39492.2	28328	24290.4	54301.9	25876.5	45552.1	49685.6	54318.9	53161.3	24859.7	7934.32	30402.3	56290.9	34873.7	63010.2	34043.7	25973.4	16920.8	29171.4	14149.9	41755.6	15550.6	27542.5	63010.2	33121.5	10255.6	28834.2	26893.4	65042.3	40093	21922	28525.5	32194.2	15629.2	23468.7	25585.7	8338.79	41343.8
AgpAT2	161079	194509	150810	170737	219742	175434	168828	154887	217656	305771	279651	331239	243930	184827	159276	120069	132754	110608	265009	307559	209370	128876	117986	142982	167561	133166	110608	117735	234231	247106	152185	272670	207833	264020	162784	251321	203057	223923	198355	263098	310258
AgpAT3	268524	251700	236332	264641	255939	271384	227276	242474	285570	242583	241609	240752	293428	274942	242651	279943	271601	223732	205904	216088	183080	222775	216463	200126	231417	239219	223732	216722	193545	195159	294742	258793	220712	196104	190962	308816	293943	328955	499435	509586	530925
AgpAT4	706088	596680	647533	222757	222502	243311	297723	299730	347981	555164	584570	540358	680885	601287	610681	241436	201315	215163	499083	513818	399091	134344	148895	154894	552852	588151	215163	226681	415974	405006	230677	168526	251367	256337	247958	275133	282047	283144	407575	414154	421519
AgpAT6	798081	775628	784198	701046	745413	611655	593408	620283	598279	539966	517132	522183	732254	737510	758442	617456	636416	626554	537762	541805	540141	674296	710980	637284	755970	739495	626554	602500	566135	580303	725760	644155	706836	704981	687081	629927	618002	660829	641843	639514	614112
AgpAT9	1066134	1.02597e+06	1.03039e+06	239582	243793	492359	406715	402992	378293	260331	235662	265805	806046	738689	751192	488088	485852	473324	212854	200500	205779	211303	210073	184293	841366	849249	473324	451479	243964	243688	228680	226400	221935	210406	221106	190086	178083	201795	235562	249000	234144
AgpHD1	26498.2	26338.7	25770	46911.4	42823.7	42104.1	58109.5	47035.9	48569.5	50324	60416.5	57332.8	23079.1	18136.2	19115.5	44704.7	54078.2	52421.3	63958	69931.2	68160.4	43751.9	40443.3	48334.8	19893.3	22009.1	52421.3	44786	49988.1	76279.3	34461.4	38276.3	31029.5	25426.2	42259.8	36895.3	39604.9	37544.7	34912.1	35316.3	38585.9
AgpS	425818	418479	417784	419605	389025	393862	451473	419058	342688	397667	405614	404997	473240	470082	496889	434130	449198	424492	418604	424166	440562	326694	329724	370191	490004	479380	424492	444924	380874	432043	316014	341284	412266	452588	454630	433518	399070	391702	422288	418070	359501
Agr2	0	0	0	0	0	0	0	0	120707	0	0	0	0	0	0	0	0	0	0	0	0	1324.28	0	0	0	0	0	0	0	0	0	0	59159.4	0	0	0	0	0	0	0	57385.6
Agr3	0	0	0	0	0	0	0	0	0	0	0	0	0	0	2341.02	0	0	0	0	0	0	0	0	0	0	0	0	0	0	0	0	0	0	0	0	0	0	0	0	0	0
AgrP	2789.24	0	8501.04	8957.24	6259.93	12647.2	5421.61	16413.9	22951.1	29280.5	47363	16811.6	0	0	0	19031.9	9977.6	2713.31	69860.8	51571.5	40677.5	71132.7	31574.2	28861.7	8375.98	0	2713.31	2535.94	29550.4	42580.2	81345.7	89789.5	0	5422.32	0	5998.52	14345.8	17448.5	11581.5	8500.47	19978.7
Agt	180490	165186	159369	6483.43	11554.2	17164.3	5297.76	7722.47	6229.66	9183.98	13957.8	4380.69	143580	142395	151753	20073.1	24374.2	18264.7	4551	9705.4	5620.97	0	2742.48	7833.99	137017	123945	18264.7	15969.4	19963.2	21574.3	13823.9	7976.22	14871.3	15895.4	10983.5	14328.1	13083.6	15155.5	230111	232576	311737
AgtPBp1	118047	98241.6	109394	124941	126799	179324	216277	219563	191698	282204	288939	304794	107232	97991.4	119117	201109	215180	198890	312315	304945	306667	273250	263647	273220	115236	112098	198890	200875	297012	273967	281838	279328	89042.5	94617.4	90592.2	126650	111857	121731	138546	136125	125689
AgtR1a	0	538.262	142.071	3667.54	2746.21	554.829	951.376	1440.15	1510.28	1712.7	4155.6	1180.03	525.018	502.494	0	0	3063.99	476.128	1225.91	1809.94	1297.82	5617.01	3878.42	1266.15	0	0	476.128	0	1152.32	622.659	1861.88	2864.75	1922.83	2378.75	1401.46	4736.75	1510.43	2041.23	2032.3	497.216	500.833
AgtR2	16887.7	8739.66	12110.6	11697.2	13376.9	3378.25	3861.83	974.307	2043.51	1158.7	0	2394.99	17049.2	10198.6	14765.1	0	5330.3	7730.8	6220.26	0	0	2533.4	2249.04	0	19887.5	4086.21	7730.8	9031.78	1169.38	0	0	1453.58	11707.7	13518.2	19910.9	16022.9	22480.8	9321.47	37122.9	15137.3	19313.4
AgtRAp	48728.8	37861.3	35414.5	100737	97102.3	138527	134857	136758	157544	224743	215811	217234	48735.3	42743.2	49236	122710	103106	122340	230204	205732	191519	170260	172274	145331	46865.8	38887.3	122340	122966	176319	191174	188012	181410	94724.3	73573.3	87821.4	115962	123729	116353	104657	108489	117470
AgxT2	0	0	0	659.124	690.961	697.991	0	603.914	0	718.207	746.837	3958.69	0	0	0	0	550.655	598.982	257.037	758.983	2449.05	3140.6	2788.09	796.426	0	633.198	598.982	0	4348.97	4699.93	780.766	0	1209.48	0	1175.38	0	633.387	0	639.173	625.512	0
AhcTF1	1.31753e+06	1.40421e+06	1.38363e+06	1.07691e+06	1.09369e+06	727039	805572	795618	660755	480176	502636	512865	1.18182e+06	1.22095e+06	1291216	768415	799344	734280	487112	486999	515572	507777	525715	482877	1.23411e+06	1.21856e+06	734280	721280	471372	506843	400681	462948	908561	933497	1.02224e+06	874034	828771	768553	765058	792404	730719
AhcY	911488	812890	824367	848865	818883	619073	517399	491788	612635	354834	334157	353894	1.01421e+06	944178	803097	532575	527159	493023	292740	274039	275985	233622	218172	240183	934108	911202	493023	484532	324027	259020	267910	201388	1.12709e+06	989227	1.03287e+06	824329	870095	958941	746881	751065	825594
AhcYL1	2467477	2.50556e+06	2.53165e+06	2.24555e+06	2.16478e+06	1.85261e+06	2.01783e+06	1.98931e+06	1.74257e+06	2144207	1.94067e+06	2.10268e+06	2295660	2.30501e+06	2266762	1.91226e+06	1.95373e+06	1.82655e+06	2.26216e+06	2220645	2.22983e+06	2793296	2.72101e+06	2.84822e+06	2.31071e+06	2.2197e+06	1.82655e+06	1.78541e+06	2.10232e+06	2.17646e+06	2.70872e+06	2.79626e+06	1.84741e+06	1.87999e+06	1.97825e+06	2.19541e+06	2.13714e+06	2.16094e+06	2.27084e+06	2363806	2.34677e+06
AhdC1	11806.7	4904.9	7026.87	24337.2	36337	44529.4	13298	15483.3	58836.4	32518.3	79281.4	58064.3	13664.7	16507.1	14147.5	48099.8	20072.7	23137.5	45667.9	41987.4	132.905	32065.6	14160.7	20172.3	6359.71	14319	23137.5	10153.4	0.1078	23210	51429.8	40213.9	62437.5	42136	30698.7	65535.3	69580.2	75053.1	75544.8	94479	108908
Ahi1	79736.2	74473	77812.1	114687	122621	146656	172233	158281	132607	178543	186614	178971	80229.9	80477.4	73445.7	164424	176562	203637	211198	243637	228104	367315	355325	356466	92630.4	87309	203637	196247	214693	229448	347748	347721	111842	109161	126054	124867	123378	110345	100956	109979	105263
AhnAK	3.76383e+06	3571629	3.51067e+06	3.38233e+06	3572222	3.64834e+06	4.06209e+06	4.41788e+06	3.95603e+06	4292489	4444769	4518286	5.27779e+06	4.92765e+06	4925227	4.13049e+06	4.19812e+06	3875524	3.68018e+06	3.95027e+06	4.11871e+06	1670450	1.62471e+06	1.964e+06	5.32776e+06	5754242	3875524	3.78404e+06	4.37478e+06	4.70308e+06	1.59191e+06	1626881	3585997	3.76693e+06	3825008	3.72889e+06	3.62405e+06	3446325	4.01008e+06	3.92037e+06	3626131
Ahr	577370	593008	552815	320448	288796	309873	384860	365789	352361	420770	438295	405383	386461	382164	392681	320398	336958	351698	530264	544752	589907	706053	718025	759432	438284	415709	351698	345906	413348	475762	498420	514260	293009	308726	315604	251209	242730	233912	287796	294336	265538
AhrR	7502.44	6023.6	6732.78	28732.7	32224.3	37687.6	29473.2	31834	26425.7	33286.4	23111	27828.4	10097.1	4360.77	5676.39	29555.1	27185.3	26936.2	25935.7	33446	27440.8	15768	25612.6	18900.4	14019.5	10459.2	26936.2	31535.7	22429.8	28377.2	19914.1	26463.1	17418.7	28280.1	21855.7	27274.8	22160.7	18538	29786.5	31698.5	24104.3
AhsA1	2.85736e+06	2866617	2.7565e+06	2.94785e+06	2.88042e+06	1.71331e+06	1.78548e+06	1.76269e+06	1.92112e+06	1.82574e+06	1678849	1.70259e+06	3.12058e+06	2.95411e+06	2.74296e+06	1.55634e+06	1.53349e+06	1.70168e+06	1.61922e+06	1.54347e+06	1.5742e+06	2.18554e+06	2.15622e+06	1.92472e+06	2.82758e+06	2.99881e+06	1.70168e+06	1.79001e+06	1.92713e+06	1.60928e+06	2.62416e+06	1.98725e+06	3.43931e+06	3217090	3.26416e+06	2809097	2.84245e+06	3.16997e+06	2.51631e+06	2.59288e+06	2673422
AhsG	0	0	0	0	0	0	970.846	0	1027.46	2330.33	2423.22	0	0	0	0	0	0	0	6254.97	1231.32	2648.77	8916.39	16961.9	9044.44	0	0	0	0	2351.81	1270.8	18999.8	14616.9	981.088	0	0	0	0	0	0	1014.78	0
Ai118078	0	0	699.637	0	515.193	0	892.398	0	0	535.508	111.371	553.439	0	0	487.421	0	0	0	191.652	565.911	0	0	519.712	3562.98	0	0	0	417.416	3242.67	0	0	2687.16	901.813	446.257	1314.58	493.679	0	0	1668.03	0	939.571
Ai314976	450081	476513	463093	702812	697184	776660	790445	727141	740181	669224	694205	699498	489453	489509	465630	747205	742349	748557	690504	638279	617931	546770	589864	577531	428287	463000	748557	824630	795549	666751	695603	500584	725391	756570	721992	698642	740093	820271	720889	678336	658152
Ai316807	520332	532403	536117	524691	465009	486462	453892	483208	431049	380693	407966	406777	523619	537640	533911	498621	504907	511061	444005	482686	470052	236464	244412	287073	564474	558113	511061	547607	542659	446343	304810	277176	403692	457210	447349	496783	508601	573089	530445	532845	571713
Ai428936	4810.11	10579.6	8551.81	12872.5	17542.5	5452.61	8180.98	8255.97	22440.2	8415.81	14585.5	2899.2	9029.37	14814.8	11490.1	10549.6	10754.1	8188.55	9035.74	4446.81	4782.91	10733.6	13884.9	7999.17	14444.6	3709.85	8188.55	6924.36	1415.57	1529.8	12198.5	8797.96	33069.2	18701.8	18363.9	25861.5	28450.6	13791.4	19972.5	10994.4	25840.3
Ai467606	24149.7	12393.7	19627.6	26425.6	27099.8	47450.8	37553	60003.9	97701.1	99528.2	103496	81512.3	25904.6	16528.8	25638.9	45511	30235.7	54815.4	44356.9	37705.7	32017.5	8211.71	5467.49	24988.9	29008.2	13244.9	54815.4	43913.1	36008.8	53251.8	32663.4	28269.6	52180.1	34428	35342.6	36355.3	33122.2	33571.6	28411.1	34345.9	56012.2
Ai593442	0	0	0	0	0	0	1827.77	0	1934.36	0	0	0	0	0	0	0	0	0	0	0	0	4796.16	0	2432.52	0	0	0	0	2213.83	0	2384.69	2751.87	0	0	1794.98	0	1934.55	0	0	1910.5	0
Ai597468	22505.6	20677.1	19303.5	31444.8	27244.2	29392.7	18962.5	28089.4	22318.4	21918.2	24889.5	25113.9	15236.4	22605.6	15706.9	24302.6	17766.1	35652.2	30481.9	28836.3	33734.6	69273.7	77341.1	46979.3	20726.8	23138.1	35652.2	37044.3	20793	31375.1	54540.5	40064.9	19504.8	20366.1	19710.1	22761.3	21739.8	24686.7	25248.2	24652.6	12406.5
Ai846148	351659	343820	328364	239010	233324	257955	186420	208621	289723	174993	147163	163253	323480	336349	291478	227214	227142	191980	139967	146143	119477	236242	206305	177989	286997	288888	191980	198425	118528	107598	289823	206267	322631	262050	273532	253761	236928	313365	261303	274897	323518
AicDA	0	429.748	0	0	0	0	1139.37	0	1205.81	1595.32	0	0	0	0	0	0	0	0	0	0	0	0	0	0	1760.23	0	0	532.934	197.146	1491.39	0	0	0	0	0	0	0	0	0	2381.86	0
AifM1	1144088	1.0871e+06	1.11191e+06	1.58263e+06	1537497	959164	1051580	1.03113e+06	949689	865604	859842	867426	1249080	1.26858e+06	1.22584e+06	917030	909325	974439	781676	780609	765245	605183	664513	675881	1.28474e+06	1.26797e+06	974439	992680	925502	798932	773226	660093	1.66181e+06	1.70269e+06	1.68771e+06	1.54082e+06	1.59382e+06	1.78588e+06	1.38792e+06	1.44689e+06	1.49004e+06
AifM2	19131.2	28626.9	21666.4	32938.1	30002.7	70392.7	68276.8	85513.1	78709.9	110659	117163	115310	22203.5	20767.9	18307.1	49168.5	48101.3	61704.2	100940	86981.6	91268.9	126373	101182	107093	21423.7	21608.6	61704.2	60735.8	98018	90169.9	121889	107386	35730.6	30484.7	33027	41817.9	42584.9	30410	40478	39506.6	38951.6
Aig1	859085	771876	818787	581471	509345	656754	686448	699436	603500	753254	701819	726280	912407	803554	770238	638124	644189	595185	707301	771912	722130	356207	356745	492582	828905	837331	595185	575065	871403	789623	650881	488134	378376	414649	436742	635291	682515	737174	976431	988551	908893
Aim1	46511	59573.9	42040.4	130327	126797	90250.5	98649.1	100895	81607.8	48825.6	58404.3	54418.2	50184.2	47750.4	43965.2	84540.3	100805	93151.2	57610.6	51035.6	46429.3	51283.5	55437.8	51666	41627.3	41077.1	93151.2	91290.4	55137.3	61257.6	60363.8	64854.3	102466	96268.5	107324	86199.1	91465.9	73024.4	44904.3	51139.9	49085.7
Aim1l	239.219	526.151	243.031	512.146	536.884	2982.9	2906.16	2580.86	5536.13	10324	2611.35	6151.89	384.904	368.391	507.943	5013.41	2888.09	1570.78	6940.3	5160.21	4757.34	4575.53	2843.36	4022.4	119.728	738.002	1570.78	1957.45	5390.62	3347.57	5459.97	7000.74	2936.82	1627.66	1027.45	2057.86	1722.52	1496.47	82.774	121.507	979.129
AimP2	103254	105400	95953.5	92570	110710	89197.1	87768.5	97651.8	103682	77493.2	95572.6	96436.4	95871.1	101179	89508.4	92089.8	93559.4	83427.3	87385.8	98385.1	91198.6	134706	140899	104025	95165	93579.9	83427.3	96260.7	80190.8	84261.1	100307	110474	129437	125870	101537	105608	110601	114272	96384.5	98853	103472
Aip	140581	130343	136884	83410.4	101438	90337.7	83973.3	96338.6	102789	117293	117083	114622	111421	118445	103359	90562.1	88099.5	88064	90782.7	81944.5	79707.7	82693.9	61704.4	74537	104346	111526	88064	88485.6	103218	83501.9	95547.4	72928	127404	121752	100402	123163	119543	126244	121667	128212	141815
AirE	0	0	698.442	0	0	0	0	0	0	0	0	0	0	0	0	0	0	0	0	0	0	0	0	0	0	0	0	0	0	0	1743.48	0	0	0	0	0	1414.37	0	1427.29	698.395	703.475
Ak3	779671	845118	729067	1.11702e+06	1.03297e+06	1.25518e+06	1.27813e+06	1155189	1.12537e+06	1.49653e+06	1.42909e+06	1.22122e+06	856192	842212	788330	1.30671e+06	1.26049e+06	1.31646e+06	1197198	1.387e+06	1.57132e+06	804031	898825	976176	854960	792929	1.31646e+06	1.10543e+06	1.43208e+06	1.42296e+06	1.12752e+06	825133	859244	874706	989332	947845	921757	922916	898824	915448	947118
Ak4	9608.49	18610	11905.4	51642.1	40876	24547.5	22997.3	20985.8	26846	19805.3	24873.8	14763.6	18982.8	21348.6	31364.3	20129.9	31601	12834.6	24066	29768.4	30117	22748.6	28896.6	46150.5	25695.8	24923.4	12834.6	18906.1	8778.47	27001.2	36005.3	31560.6	38141.6	22080.3	29346.4	42561.6	34224.5	30352.7	23282.8	31905.1	46078
Ak5	3312.33	728.53	2019.06	709.138	1486.78	5256.67	5150.69	9096.34	6881.95	10045.2	12052.6	14374.4	2131.81	1360.24	0	3228.73	7109.27	5155.46	34014.6	8165.74	16687.6	15205.1	8249.02	11996	1326.24	1362.49	5155.46	9034.56	13257.1	16012.4	23520.3	15509.6	1301.26	2575.68	632.286	1424.69	1362.9	2762.77	2750.69	1345.95	2711.48
Ak8	4837.19	1063.92	5405.69	4660.18	3799.66	4386.65	3760.93	7116.39	5472.84	7334.77	1173.41	2915.53	3113.21	0	3594.84	7072.66	7353.98	6587.72	3634.65	4173.72	8337.05	8018.44	5475.7	5005.29	7747.15	4974.31	6587.72	7916.23	10249.5	3692.2	8587.02	9909.2	5700.92	1880.71	8310.29	9362.55	5473.37	6556.29	7029.75	6388.11	5444.64
AkaP1	133258	122112	119248	175685	188108	183756	168264	162613	215954	182055	204661	194072	152818	167295	154315	188665	169863	158717	198782	183361	166480	260237	209853	202639	159022	166022	158717	153888	169482	188179	195036	191085	206794	184117	180892	187796	170040	158676	174653	183875	218943
AkaP3	24624.4	13963.2	19935.3	74959.2	82034	82868.6	81892.3	72454.1	72421	64624.7	57400.7	48236.2	34668.1	36735.9	29002.3	63757.8	62279.5	56516.8	67939.6	65922.5	72945.5	61326.7	50523.2	55737.8	24263.6	36796.7	56516.8	48624.4	49821.2	62162.8	64887.2	52921.4	57060.3	52732	55451.5	65782.7	60356.7	56963.4	57912.6	53157.1	53543.8
AkaP5	537.197	590.769	1091.51	0	3014.1	608.952	1044.18	2107.51	1657.61	1879.77	651.567	712.327	2304.93	1103.02	1710.97	523.638	3362.88	1567.72	0	662.165	0	2739.98	0	1389.66	0	552.425	1567.72	3418.88	0	1366.8	681.168	786.051	2110.4	522.159	512.724	1155.29	0	280.043	2788.19	545.719	549.689
AkaP6	0	0	528.441	2505.6	583.694	884.448	1263.82	2295.72	3210.03	1820.13	1892.69	1881.08	0	1068.03	828.344	1267.56	2093.26	1264.99	4234.11	2244.05	1724.04	1658.15	2060.85	2018.36	0	0	1264.99	2364.58	1530.76	1985.15	659.557	4186.12	510.86	0	1241.14	2237.28	1070.12	1084.63	1889.81	1321.01	842.728
AkaP7	163814	147485	176949	267538	261206	367170	382759	401985	295526	370064	351046	350454	155924	160535	150200	376872	405041	338550	400567	409231	418486	240959	248838	336669	150689	145486	338550	373963	455602	369431	333333	307915	136086	147533	128295	233937	234113	235939	214407	230873	215327
AkaP8	256233	250289	246954	290750	280574	208247	185860	194948	209421	121692	121484	128490	266098	253533	247369	212861	206757	192100	132542	129692	126628	129744	136610	131050	254087	254531	192100	191962	133992	119316	132019	115362	280622	289377	264395	224605	241460	241022	252218	251307	250017
AkaP8l	27954.3	30978.8	26200.2	43782.2	43877	68522.8	43550.9	52570.2	72388.5	79947.6	82752	84133.6	29804.9	31657.4	30473.5	54963.1	53667.6	58954.7	77053.4	77100.1	73368.4	75489.2	82200.9	80099	26687.6	24318	58954.7	64119.3	80608.5	64471	107381	80240.7	41805.1	39010.4	36529.3	39781.7	40805	42344.1	38573.5	43410.7	42602.6
AkaP10	199025	212091	208950	174553	159976	175767	185941	182869	153222	170208	163588	190389	193471	185499	210533	175500	165596	184284	171312	172961	183910	188320	186403	193096	213893	182677	184284	181024	163292	181360	175082	183758	152285	156320	163892	145373	141044	125960	149981	154912	144238
AkaP11	247063	261452	252490	277771	282570	375734	387948	365210	326190	334309	373872	372827	260017	250014	274667	380798	398214	424683	392185	409311	407184	399903	380194	410975	315461	276784	424683	382837	302311	412886	297520	418841	234456	226391	268100	260377	241803	188877	274111	285931	254574
AkaP12	225093	189942	202604	275841	291318	314715	445441	473571	507530	716487	701670	758198	174712	158698	169106	308330	317689	312340	616759	606816	601365	314721	300602	338242	137365	146340	312340	318204	661659	711286	395012	430799	155518	165519	169937	170746	167413	164976	201726	202461	201308
AkaP13	105956	110556	107604	125810	126181	176353	209716	206004	209734	283904	305496	285662	118037	126167	118001	186902	183727	202004	322190	323101	306496	215520	222158	240411	143468	128651	202004	181989	236731	326371	230612	268112	128052	113711	127853	139649	128076	103816	166630	158343	170424
AkaP14	0	0	0	0	4023.49	0	2613.5	0	0	0	0	0	961.51	0	0	873.75	0	0	0	1104.9	0	0	0	0	0	921.784	0	1629.94	1231.04	0	0	0	880.359	3485.13	0	0	0	0	930.482	0	0
AkaP17b	8829.24	6473.16	6353.69	28353.8	40044	44204.6	51932.7	48349.5	43893.2	46057.1	49975.4	43903.7	9076.21	7931.45	13279.4	45542.2	44085.6	57259.3	60814	49427.8	66820.3	77401.5	65382	67093	18044.2	10592.8	57259.3	42144	38109.2	45396.7	40661.5	60828.6	30350.2	30216.1	30547.9	35207.1	37211.9	30301.3	21385.5	29150.3	20327.8
AkiP1	431746	342234	348711	507798	528319	517155	520469	459136	477975	477914	413039	408331	465371	421892	413677	519347	534030	482603	382030	384639	405884	263636	265758	255856	430475	443704	482603	541729	548497	457080	351265	281772	601592	594242	590610	486981	529246	631200	586443	592531	568603
AkiRIn1	541437	550175	552544	269595	280284	330456	343185	314216	315345	495253	576801	503665	488953	531761	490726	340770	323984	332460	538833	578992	578267	378845	313022	406128	502982	441018	332460	355523	606044	539523	450519	415195	281084	356360	315454	292100	267081	290262	294186	339226	290465
AkiRIn2	473627	468283	482921	358133	319834	431166	459226	451302	400749	360438	311644	381699	397319	391673	413174	400619	427403	426747	313876	321677	284095	280639	298634	275732	416409	421983	426747	473423	393554	323985	346572	244735	335462	349068	360390	334228	330486	337924	329317	315522	287807
AknA	31924.7	30376.8	27229.8	27845.2	31196.8	67093.9	43767.9	51994.6	78104.2	46102.9	46399.4	50059.4	71148.7	55312.1	53113	57819.1	53888.5	52888	57929.7	59060.1	51215.8	69011.9	56653.8	52544.5	64821.2	60301.8	52888	53615.3	27756.9	31060	36411.7	45138.5	43487.9	37445.3	37607.2	46676.8	43495	39355.9	51996.2	52129.7	58633.2
AknAD1	2360.12	865.162	3196.97	4210.67	1765.62	2229.48	1529.17	2314.78	4045.86	917.621	954.2	1896.69	843.875	1615.34	0	2300.56	2814.19	765.293	985.216	1939.44	2346.78	1003.15	890.554	1017.56	787.485	809.009	765.293	0	926.08	0	1995.1	0	0	1529.37	3003.47	0	3237	1640.46	1633.29	1598.38	805.002
Akr1a1	13460583	12163075	12501198	11748159	11023738	13306344	12610389	12281646	14182338	14224963	13056790	13229886	13150765	12483570	12321376	12402399	12251873	12666656	12592279	12443152	11729525	8934070	9100044	9220760	12543906	12956253	12666656	13088443	15028970	12348579	12017302	9097651	12425154	11511550	11292027	10683160	10606790	11952617	11373129	11753865	13738836
Akr1b1	5284608	4.85293e+06	4920956	5273152	4.98981e+06	4.08571e+06	4.96751e+06	4736882	5047158	5.90129e+06	5.70386e+06	5368420	5.14998e+06	4.94491e+06	4739026	3870792	3717634	4.34887e+06	4959969	5.03519e+06	4995020	6244268	6320950	5.13822e+06	4.99273e+06	5.11004e+06	4.34887e+06	4.48057e+06	6778252	5.62923e+06	7836246	6.1004e+06	5812071	5.71399e+06	5483853	4770844	4.77329e+06	5.24004e+06	4478401	4.51671e+06	4.97773e+06
Akr1c1	0	999.955	0	0	0	0	0	0	3740.96	1060.59	0	0	0	0	0	0	0	442.263	0	0	2411.03	0	0	0	0	0	442.263	0	0	3470.23	2305.94	0	1339.55	1767.65	0	977.743	0	948.021	943.876	0	4652.11
Akr1c2	0	0	0	0	0	0	0	0	2298.69	0	2710.68	0	0	0	0	0	0	0	0	0	0	2849.75	0	0	0	0	0	0	0	0	0	0	2194.94	0	2133.06	0	0	1165.05	0	0	1143.42
Akr1c14	372.479	0	0	398.721	417.98	0	0	0	2873.36	0	4066.02	1347.03	0	0	0	0	333.105	0	0	0	0	0	0	4336.01	745.693	0	0	0	2630.8	0	472.305	1635.08	3841.15	0	0	0	766.303	0	386.652	1135.16	2667.98
Akr1c18	2221.01	0	0	0	0	0	3237.83	0	571.106	0	8081.59	6024.01	0	570.047	2357.97	0	993.116	1080.27	1390.71	684.419	5153.04	7080.16	314.273	5745.47	0	1141.98	1080.27	0	5228.95	5650.93	5632.49	8937.16	0	1079.42	1059.91	0	0	0	0	0	1136.33
Akr1d1	1110.5	2595.15	0	1188.74	2492.32	1258.84	6475.65	3267.51	5711.06	1295.3	9428.52	1338.67	2382.4	0	0	3247.42	0	2160.55	9734.99	2737.68	4416.89	0	2514.18	0	1111.6	1141.98	2160.55	1009.65	0	4238.2	2816.25	0	2181.32	0	1059.91	2388.24	0	4631.28	0	2256.24	1136.33
Akr1e1	663620	549122	565615	737293	673799	822013	883978	793549	747699	479523	449209	464786	734481	673763	682804	901438	898832	771346	439055	479204	450884	287682	344845	394024	719280	723489	771346	756562	573847	475315	450000	351957	739692	801875	773099	544446	552289	569763	359099	382055	354957
Akt1	1.83147e+06	1.68987e+06	1.68803e+06	1715325	1.77635e+06	1.54354e+06	1.34973e+06	1.37822e+06	1.60494e+06	1457571	1345235	1.40227e+06	1.97135e+06	1.84902e+06	1.77312e+06	1.4999e+06	1379444	1.39641e+06	1.17566e+06	1.12581e+06	1.01832e+06	942493	836526	888224	1.75404e+06	1.66706e+06	1.39641e+06	1.30982e+06	1.08758e+06	1.08131e+06	1.21069e+06	1.03633e+06	2.33135e+06	2117244	2.04935e+06	1.95287e+06	1980088	2.03028e+06	1.86282e+06	1.8625e+06	2019961
Akt1s1	432411	342345	410163	235279	249373	231616	195701	216027	265540	206756	187100	194098	366967	342785	270081	215743	190491	195113	180149	137816	148179	221135	219611	215322	292822	274458	195113	198842	188229	162164	287191	220842	396532	386336	307343	296799	300962	363449	350894	361165	368806
Akt3	12608	9562.32	5741.93	7911.62	8781.64	34498.3	36337.9	33771.5	31302.2	48682.2	71979.3	52932.7	2331.76	8480.55	3692.56	34326.7	34214.7	44830.1	100181	96997.5	95682.7	94243.5	91047.4	98408.6	6963.02	4023.76	44830.1	40713.6	65508	110063	67255.9	103694	3415.94	4225.89	2074.77	13557.4	10733.2	9518.97	27529.5	30121	20464
AktIP	141953	156739	169345	177410	172345	177569	212633	215707	230565	351116	324048	303793	138531	158938	148198	200009	199431	195485	328597	326205	310770	307249	264996	268929	146629	145583	195485	207034	339166	346825	314586	335997	196561	168393	192583	195892	169921	196138	171757	174326	185845
AlaD	60634.9	56611.4	61098.2	141603	149692	145885	116737	123188	131606	102768	100485	93529.3	72474.3	64029.2	58724.9	130110	119960	122242	107858	92434	84654.9	86784.6	89510.5	81628.6	68622.2	61590.2	122242	118132	93372.6	94768.4	106384	97958.3	152403	136639	124958	138119	146511	153660	154915	155501	190989
AlaS1	524736	474363	526656	375601	361456	342192	349308	359207	388739	560862	442738	532024	488324	499250	462089	333231	312846	342990	460488	430703	413956	432804	470620	400542	469117	465390	342990	342072	439450	423421	546332	470610	706227	666000	646519	444686	461515	462946	439407	437447	504503
AlaS2	1658.89	1216.22	561.775	2367.69	2637.18	626.826	3224.49	5423.41	6825.04	1934.94	6371.57	1333.15	1977.15	1703.1	6017.4	3413.72	5006.94	6992.85	4847.44	5452.8	1466.23	2115.3	6259.56	715.225	3321.06	2274.56	6992.85	502.747	162.732	703.457	2804.65	1618.24	1357.71	2687.42	1583.32	5946.01	5119.28	1153.05	3444.03	2246.95	4526.58
Alb	29508.6	31040.4	16944.5	20600.6	24475	17452.3	42394.8	30200	38268.9	98767.6	84031.2	92795.2	27524.2	17123.2	29966.2	31265	32126.2	33697.6	72302.1	109119	117367	215947	216398	232324	23116.5	21109.6	33697.6	31494.7	95147.3	86504.2	195219	185855	26461.3	21200.1	24490.7	34489.7	26394.9	18727.1	35958.6	28673.4	30194.8
AlcAM	181678	195578	199275	300228	293130	246957	297051	285495	235107	253466	262654	246960	195184	204062	207937	282848	281484	276633	269808	288202	293573	298361	276714	293399	207252	188263	276633	280425	317718	311381	326467	358451	220900	253873	274498	312375	303588	294037	208500	221048	176626
AldH1a2	1500.85	1237.89	762.381	1606.59	421.047	3402.64	1823.3	1472.01	1157.78	11378.9	7736.62	3166.13	2817.34	1926.05	1991.75	1462.97	1677.75	1459.99	8457.98	14799.9	2487.27	0	849.48	2426.57	0	385.848	1459.99	1023.41	15458.9	4773.28	10467	4941.25	1474.03	1094.13	716.237	1613.86	771.926	0	1168.47	1524.66	383.937
AldH1l2	0	0	395.135	832.678	1745.8	440.889	1512	1525.86	2400.26	453.659	1886.97	2813.1	139.067	0	1238.77	1137.36	695.649	378.35	1461.23	2397.08	3093.91	7439.17	8805.55	7042.93	0	0	378.35	353.616	0	1484.37	1972.7	7967.56	0	756.099	0	0	1600.33	0	403.737	395.108	795.964
AldH2	1.47539e+06	1.41811e+06	1.44125e+06	1.4084e+06	1.31908e+06	1.26002e+06	1.2157e+06	1.28478e+06	1467058	1.43709e+06	1.40155e+06	1.43987e+06	1.55049e+06	1.4509e+06	1303181	1199773	1.15557e+06	1.06483e+06	1.18202e+06	1.22077e+06	1.06816e+06	486043	479801	685918	1.32822e+06	1.25075e+06	1.06483e+06	1.09609e+06	1.2975e+06	1102751	906319	710645	1.75224e+06	1.67799e+06	1.57265e+06	1.36783e+06	1.36129e+06	1.57406e+06	1440119	1426339	1.53976e+06
AldH3a1	3606.57	2974.68	1832.02	1930.33	2023.57	0	876.288	1768.64	3709.55	0	3280.81	2173.79	1934.32	2777.01	4786.22	2636.66	1612.67	1754.2	0	1111.39	0	3449.13	4082.64	1166.22	2707.6	0	1754.2	1093.01	5306.88	2294.06	0	3957.97	0	2629.21	860.567	969.533	2782.43	2820.18	2807.85	1831.89	2998.48
AldH3a2	149248	154924	126848	156256	138069	203433	212270	208146	194321	284478	239304	258460	164388	153599	151109	196932	203788	225214	334245	339666	320034	251116	280414	308963	151581	163211	225214	237299	321810	304250	265407	270053	151944	144716	165032	146003	156894	166993	174954	162340	178141
AldH4a1	26377.6	23443.9	28133.7	55737.1	49867.6	44292.3	60306.1	70484.9	71952.2	99046.1	85422.8	107389	32014.5	20687.4	28800.6	35288.2	28884	31923.7	72053.7	76010.1	61005	47073.8	33083.9	36446.2	23481.1	31438.8	31923.7	40824.9	56197.2	90336.6	83406.1	61547.8	79575.5	55371.2	49961.9	72351.7	60835.7	74157.6	83508	80176.4	111860
AldH6a1	131293	133568	126993	134521	125492	143685	181790	177007	152952	219834	229195	200809	133345	126696	128486	143061	152574	184044	249913	245209	241983	89083	90617.7	132671	124330	130643	184044	157894	220994	230348	143350	122360	137791	129598	122018	168481	143023	140296	167947	157515	168733
AldH7a1	219553	213265	207823	270155	257472	261684	228588	253622	261238	336343	329059	314154	226439	229039	224842	232789	227506	249993	313299	307978	321886	246862	218179	259838	217850	220970	249993	243411	318787	303683	322811	274494	282977	262274	279924	260254	259596	300702	257348	252272	245679
AldH8a1	20536.4	6556.77	4711.15	7800.51	8920.69	15019.1	18027.4	20141.9	27936.6	23953.8	33747.2	32741.7	13501.5	19723.4	12659.7	23892.6	16884.5	21910.7	22814.6	17964.6	21957.3	48994.2	39745.3	32560.6	21219.8	20437.3	21910.7	18069.1	28853.6	21911.7	34440.4	37804.6	18868.2	14810.2	8852	18877.2	14310.4	14849.9	11690.4	8748.68	4745.09
AldH9a1	343580	326012	338717	417379	391862	371260	383890	358430	348433	389718	386847	402875	335513	335965	294828	338302	333127	400917	397745	416135	426285	519379	459566	441976	326496	321651	400917	395647	474116	441517	560056	445925	360762	347064	389782	457566	502545	461247	489530	500015	526396
AldH16a1	249259	238553	241649	206372	202641	177751	123547	145502	176079	130733	114666	145388	280556	242157	190075	151662	117562	115408	120816	99287.3	90361.6	78266.4	78556.7	88406.1	193549	193091	115408	107671	93379.5	107634	116669	89464.5	332869	271394	255541	252890	274735	289114	256753	266091	273889
AldH18a1	0	2228.2	686.143	722.963	3789.42	10718.3	6563.9	5299.25	9030.66	7089.92	11559.4	7327.32	1448.92	693.378	0	3291.68	7247.87	1970.99	7612.19	7658.95	11640.4	18085.1	16055.2	15724.2	676.048	694.527	1970.99	5035.19	3180.12	8591.91	5138.32	11859	5306.52	5251.8	1289.23	1452.47	2778.93	1408.32	6309.72	2744.38	6219.78
AldOB	48541.5	38674.9	60888.8	25980.7	31682.2	29758.6	28113.3	26719.3	35153.1	30620.5	25232.6	24480.7	64820.3	54920.2	57845.2	25589.4	15946.7	27946.6	34116.7	41517.2	36118.2	60001.8	43174.2	58941.4	40656.4	39220.9	27946.6	20265.3	36733.5	36547.3	57782.4	53633.5	40377.1	34183.3	44439.1	34620.1	36685	41830.5	42161.8	42267.1	36492.4
AldOC	2483.48	3277.37	1513.83	3190.13	2786.85	1126.08	0	1948.61	3065.27	3476.1	1807.33	2993.74	2663.94	4079.45	5800.58	0	444.192	4348.58	7464.31	4897.94	658.516	4433.45	1124.52	4497.12	0	1021.55	4348.58	0	2338.76	4423.12	8187.57	5814.31	1951.29	965.583	948.136	2136.38	0	0	1546.79	1009.15	1016.49
Alg1	127283	105608	107436	132040	106247	75948.1	110870	90159.6	83889.2	90387.8	88958.8	84713.9	139018	120155	134792	84081.8	81094.9	93146.2	95414.4	80627.7	83636.6	57044.8	42166.8	42971.9	119863	121569	93146.2	82970.1	90733.2	87709.8	71877.6	78567.2	162721	132470	144785	138461	127769	136878	155735	138561	129222
Alg2	319625	242025	267985	297898	291139	465332	476125	481992	435214	1.09496e+06	1.14455e+06	1.07704e+06	321737	264757	257585	475141	456365	561790	1.48556e+06	1.52876e+06	1.53902e+06	1.05805e+06	1.11643e+06	1.28974e+06	333105	335885	561790	584035	1.46706e+06	1.39996e+06	1.30895e+06	1.16935e+06	292964	314667	314664	287746	290250	290390	336828	342783	317209
Alg3	149855	161368	131483	157145	151974	124948	128887	121053	152672	121192	119485	102653	148734	139292	144838	129238	123814	108358	95636.1	98546.6	105304	109140	95297.1	87018.5	152149	161023	108358	116521	101552	91725.5	109701	103295	199545	172322	159689	156709	158916	166942	152541	144525	194565
Alg5	368542	369191	358276	405985	407324	308376	285424	269539	301557	249445	261235	277426	433450	396710	391269	296916	291583	305197	283486	278538	295905	205092	185218	213687	431318	425955	305197	287051	370722	291006	207975	184792	370929	381194	388520	325404	335800	384246	358655	374389	369798
Alg6	100534	107820	101238	204447	205714	144248	177602	188550	140310	105655	114548	105067	110370	110606	109179	155021	163993	152815	118123	107299	114402	196867	196868	152141	117372	123020	152815	165900	103942	121121	167459	169873	197064	202627	219529	215216	212989	200201	197489	202430	207776
Alg8	258229	269624	249490	261718	267895	205786	237428	233465	210236	182043	193917	174005	246352	232855	253027	223383	226286	231955	159693	149267	169527	164782	154488	140593	268144	269870	231955	216960	165090	185542	176942	175655	311059	323658	308010	244423	252065	277673	250070	262960	290400
Alg9	404362	421520	407520	404741	404574	409949	477709	473471	423769	590848	613569	603428	396120	420016	439335	424623	431629	455403	642256	652776	674315	523067	511087	553432	433203	402323	455403	415032	614634	654513	542798	599033	444867	449454	477399	398320	385208	376439	430936	427100	447752
Alg10	304182	321248	291840	320167	288414	219069	252443	257298	200313	166757	177650	176560	327588	303111	332479	260426	268493	265617	190439	187098	212796	298447	281776	310933	359076	328261	265617	255001	185464	210199	220166	279063	304478	352990	346078	329746	309897	292860	305170	333237	262664
Alg11	168107	167723	159264	126838	127132	131639	133414	142400	112882	156810	176530	170890	171833	183988	183240	135421	136075	138019	180789	170082	171033	142655	131590	167623	198783	204459	138019	122445	134615	182148	160058	127227	117766	114599	116813	116234	105602	92623.6	127904	119170	126927
Alg12	312575	317024	318117	311837	313576	403783	371681	340884	417307	452356	374211	421900	263857	286886	269995	363093	370901	438472	444008	464594	447358	440473	453651	399059	279394	282345	438472	458000	390379	403792	471975	372526	317341	296176	302634	323641	316277	322151	309341	303509	335102
Alg14	142353	142890	161121	137041	166175	238261	190347	190218	230927	236247	210900	221699	164995	158897	139974	189980	188822	153348	209380	208442	162131	210756	203322	202661	133886	158178	153348	167934	241236	273466	266516	214588	201739	198730	204562	194165	199501	248028	178513	205756	230715
Alk	0	0	780.191	274.02	287.255	0	995.146	502.134	1097.06	1194.33	1862.91	0	274.586	0	362.361	499.048	457.851	0	3205.77	1577.67	2715.06	1686.47	2028.43	2979.91	156.59	263.241	0	0	2109.34	3256.53	1298.36	3371.12	293.313	0	61.0808	0	263.32	266.892	354.3	520.092	523.875
AlkBH2	33304.1	34898.3	29450.2	76544.8	65812	73861.7	58940.2	56726.6	69579.6	42531.7	51002.1	43755.4	51940.5	36443.5	37752.2	70709.5	60774.9	46395.3	44358.9	41090.1	34682.4	48152.5	41141.1	49393.3	29988.7	41481.9	46395.3	53574.6	51364.9	46793	71769.4	36655.6	94738.8	92113.6	77341.3	78380	74994.9	96222.4	73773.9	63403.8	62054.2
AlkBH3	139074	133892	119779	120283	122043	120011	129551	126963	141808	139765	124616	132988	125694	120178	120062	117075	126310	121303	112244	116114	122019	147884	154436	146895	122111	126191	121303	126882	139921	118154	157736	161955	122293	118576	114558	132004	125858	125433	145865	129304	152649
AlkBH4	92076.5	63439.3	85654.4	125579	129467	110663	139083	113265	135783	159804	148009	155125	98852.4	93960.6	83621.4	109758	121035	127880	127813	134008	138253	181065	159172	152098	99940.6	98679.5	127880	124563	185436	146420	213814	144470	165065	149345	152999	164022	145496	152096	157765	145377	155516
AlkBH8	119289	104832	104107	114833	114850	120190	127042	131166	102116	106526	96611.3	107518	113143	106617	123524	123247	125292	125918	103698	102615	105183	116374	96655.7	105105	110430	114993	125918	124686	79622.4	107681	93357	108443	118300	124523	122899	112897	110306	87766	124728	117121	104836
AlmS1	122607	125475	114753	155186	170987	142450	135031	124039	120150	82390	83722.7	83791	129273	128352	134097	144293	150512	141652	85638	83497.7	84902.2	82888.6	100724	90808	143988	122939	141652	131514	49498.2	82286.1	53046.2	96529.8	151706	134502	167239	150179	142754	110720	137795	139426	131797
AloX5	431.267	0	438.139	0	0	0	0	0	443.582	2012.13	2615.43	0	462.606	885.519	228.931	0	0	466.142	540.088	531.593	0	1649.76	2440.98	557.818	431.693	886.986	466.142	392.102	1523.01	0	1640.55	4417.35	0	0	0	0	0	0	0	985.746	441.296
AloX5ap	0	0	0	1912.67	2005.05	0	0	1752.46	1837.8	0	0	0	0	1834.4	0	0	0	0	0	2202.44	0	7974.31	4045.28	2311.09	1788.55	1837.43	0	0	6309.98	4546.13	0	0	1754.86	5210.29	0	5763.96	2205.58	0	0	1815.13	2089.52
AloX8	0	0	0	0	0	0	0	0	0	0	0	0	0	0	0	0	0	0	0	0	0	0	650.753	1487.12	0	0	0	0	0	0	0	0	0	0	0	0	0	0	0	0	0
AloX12	1019.81	0	1036.06	3274.96	4577.54	4624.1	991.13	4000.86	3146.78	3568.53	2721.24	4917.35	2187.82	1046.98	3248.08	2982.2	2736.02	992.046	3831.39	5028.17	1352.05	2600.77	3463.27	2638.11	2041.63	1048.72	992.046	2781.58	1200.47	2594.71	3879.36	13430.1	1001.59	2973.78	1946.7	1096.59	2098.06	4253.04	0	7251.9	3130.56
AloX12b	591.33	1300.6	600.753	632.991	1990.7	0	2298.81	2609.87	3649.29	2758.93	4303.36	712.827	634.3	607.088	0	1729.22	2644.12	1725.7	740.539	2915.57	783.982	3016.09	669.387	1912.12	1183.83	1824.28	1725.7	2688.15	696.09	752.265	749.81	0	2323.06	1149.55	3950.74	1271.71	729.929	1233.05	1841.49	1802.14	1210.16
AloXE3	65464.4	51517.8	61016	19287.1	31002	66719.8	36189.5	60167.5	78453	61646.9	66289.7	56471.2	50250.2	54260.3	41445.8	52103.5	62035.6	44986.6	40615.4	42937.7	36627.9	48311.1	40792.2	34180.4	44788.2	30880.8	44986.6	38769.5	41712.5	45078.7	41123.8	49213.5	40110.5	36194.2	32100.9	22603.5	25329.8	19411.6	6857.88	13422.6	19051.3
AlpL	6175.53	9809.78	3485.52	1469.02	2309.97	14000.8	12670.6	14132.7	23995.9	19208.5	48270.9	28950.3	7360.32	2817.82	2185.45	10032.8	9204.57	12682.3	41461.7	45672.9	27291.6	44622.7	51265.2	47926	2747.39	4939.35	12682.3	11853.3	31501.5	49756.2	112239	93375.3	4043.46	4001.77	0	737.837	3529.16	5723.26	7122.79	6970.56	5617.01
Als2	243846	209803	211534	231576	226904	205013	233775	228619	234857	334786	381099	366075	226911	210678	209884	212560	213230	225363	387744	371850	373318	449821	412554	417098	235209	234526	225363	237557	333943	373515	422241	479666	225807	204141	237042	246122	227946	207370	261413	251049	250594
Als2cr12	0	936.516	1730.32	0	0	0	0	2505.69	1751.81	1986.6	1032.9	0	0	0	0	0	761.573	0	0	1049.7	2258.07	0	964.002	1101.48	0	3502.93	0	0	0	3250.07	0	0	836.376	0	0	0	0	0	0	0	0
Alx4	0	0	0	0	0	0	0	2395.51	0	0	0	981.42	0	0	0	0	0	0	1019.58	0	0	0	0	0	0	1674.45	0	0	0	0	2064.68	3573.88	0	0	0	0	837.473	121.262	0	0	0
AmaCR	157515	163486	157248	261168	225699	260707	275363	250441	260052	258059	239177	223479	180100	183147	161658	204577	225227	233935	278163	268398	264337	341211	297467	298605	159312	173558	233935	263165	282055	256981	301050	296861	244343	208249	210329	224737	221285	216993	212414	217646	255021
AmbRA1	123468	110390	107983	85751.2	92115.3	103185	93271	109503	125262	122776	127947	124787	119499	123028	110211	103298	96925.2	92404.1	133378	135507	118710	135077	136040	115813	116714	115506	92404.1	92288	101562	126627	122544	135947	106044	94592.8	92854.4	94173.7	103172	96291.5	101338	94692.5	110547
Amd1	142523	155229	166235	169141	176234	133909	114275	125538	151103	180946	148433	131498	150528	172771	159750	133315	125497	119180	154287	139529	143171	111487	102386	115925	161869	144027	119180	117619	145833	177127	129632	131144	201082	176230	171084	185084	213990	189174	151076	157314	152849
AmdHD2	113092	112508	112420	112493	114022	148316	116338	116722	161061	136376	150254	122486	133628	128848	102703	143140	103316	83949.1	142936	153556	101496	94067.5	74055.1	149429	111463	91607.3	83949.1	87319.7	114695	101817	195909	144606	115515	106882	95651.8	115995	116691	128513	154601	170504	215422
AmfR	1.46494e+06	1.38027e+06	1.43538e+06	1.37665e+06	1.30467e+06	1.21101e+06	1.23496e+06	1.18539e+06	1.17586e+06	1.39678e+06	1.40006e+06	1.34956e+06	1.53051e+06	1.44594e+06	1.4473e+06	1.22683e+06	1208164	1.22466e+06	1.36354e+06	1.33534e+06	1.39276e+06	1.80275e+06	1.80692e+06	1.71577e+06	1.5175e+06	1.5169e+06	1.22466e+06	1.25989e+06	1.5221e+06	1.42722e+06	2065163	1.79028e+06	1.17624e+06	1.19144e+06	1.25849e+06	1.206e+06	1.17765e+06	1.20177e+06	1403944	1.42393e+06	1.4049e+06
AmhR2	23728	21266.1	22783.3	28118.2	37525.2	99802.4	66037.1	93512.7	121117	69715.3	66655	97233.8	18115.6	10002.5	12736.3	107379	92372.5	81631.6	69305.8	79878.6	71569.8	105264	90825.9	92324.7	13475.5	21503.7	81631.6	92861.8	69325.5	74081.6	90403.9	111876	13125.3	12975.7	13337.9	23431.9	29493.4	33003.1	30265.7	26817.5	25889.9
AmmECr1l	130022	120207	125668	110781	106714	94349.8	116829	101153	112452	83574.2	96489.7	97555.6	111999	106384	98808.2	90394.1	100978	100167	91484	94514.4	86099.8	137962	140047	124511	124274	112156	100167	96673	74432.6	88124.5	109864	114758	115918	119629	130421	108642	94758.3	84907.8	113921	104979	95570.9
Amn1	406074	373556	345094	408238	400668	653717	692522	674640	612210	958100	1.05528e+06	1.01624e+06	341178	326541	344236	589222	666234	582016	1.09442e+06	1.2247e+06	1.22822e+06	611314	550562	726936	323016	333433	582016	635292	1404959	1.17558e+06	953452	716186	329821	363940	331575	386842	378797	345301	421525	421927	404457
AmoT	60411.2	62668.8	57419.3	93501	102735	77834.9	75811.7	80629.8	93204.3	88261.7	106567	85586.3	58120.6	49393	46118.8	94704.1	78615.3	84060.7	109972	119182	107754	101253	117383	105124	53769.2	45151.8	84060.7	71770.6	74779.3	106960	61597.3	99104.3	88590	84902	89163.6	132599	125886	78893.9	150310	180882	148167
AmoTL1	1.31704e+06	1.32826e+06	1.27485e+06	991115	1.03273e+06	1478636	1.11156e+06	1.13259e+06	1166751	1.10313e+06	1.01674e+06	1.08966e+06	1.13888e+06	1.14589e+06	1.11781e+06	1.51415e+06	1.47974e+06	1.26208e+06	1.2014e+06	1.17733e+06	1.25794e+06	1.55717e+06	1.55616e+06	1.64933e+06	1.10509e+06	1.06303e+06	1.26208e+06	1.1708e+06	911598	1.0821e+06	1.43387e+06	1.61331e+06	967685	915156	942277	987663	959517	850344	1054339	1.05899e+06	1.06897e+06
AmoTL2	76379.4	64918	57341	323794	354687	146962	128466	136782	180624	118541	114562	109193	111278	74814.1	73363.4	155672	121409	94738.9	107069	91666.5	85446.9	109663	101325	117971	81344.3	89774.6	94738.9	83971	68221.9	99399.8	130934	130551	340057	315611	278930	519067	489283	548291	885632	865361	1.04965e+06
AmpD3	461851	458703	460462	194823	201538	303181	326561	320976	344842	316770	279946	336384	314212	345481	339228	287181	286915	294125	285488	271510	248135	257822	238751	261927	331593	312665	294125	288485	211312	246131	281422	277297	250301	237604	243923	268974	233699	235979	261920	270410	302924
AmtN	0	0	0	0	0	0	0	0	0	0	0	2287.09	0	0	0	0	0	0	0	0	2515.39	0	0	0	0	0	0	0	0	0	0	0	0	0	0	0	0	0	0	0	0
Amz1	1436.6	0	729.744	3075.62	1612.09	814.245	698.1	2818	2955.24	5026.97	8712.26	5195.29	770.495	1474.88	0	3500.85	642.37	1397.49	5397.27	1770.79	2856.95	13738.8	11383.6	15794.3	719.008	0	1397.49	1306.13	5918.86	2741.36	12751.3	4729.71	705.465	698.191	171.394	772.384	1477.76	0	1491.26	729.694	2205.01
Amz2	264813	254819	262307	160598	161691	197383	213179	216986	216898	314331	286790	288043	253249	251346	252822	211786	213574	200401	304566	306616	332372	272247	270718	304742	253088	245422	200401	198808	364064	326026	324180	307568	179858	193050	175624	141644	145381	151752	149168	141925	145866
AnaPC1	694263	695955	692457	879689	863048	664071	732022	724981	638711	642494	672628	657000	663613	666875	711037	717125	726106	722164	656096	686447	702632	831384	819896	801351	723868	691375	722164	703819	560457	668337	670330	765171	789014	777560	842966	821116	791148	695464	717877	747207	737091
AnaPC2	263551	236305	229582	248516	286033	244326	189904	211342	292370	233127	219481	237256	251759	222772	234201	237440	243466	224544	213196	201497	166614	209817	184316	193720	212838	216690	224544	235309	219240	205801	217316	192869	304849	310642	275197	266399	279092	287951	301316	291594	347750
AnaPC4	314488	298706	302984	349200	333740	345844	371574	343765	305902	334099	344423	330899	356397	297729	323614	352751	362766	374186	354243	345628	355019	266351	307939	298447	350158	375952	374186	390384	389662	375908	320410	285840	368609	431359	391487	365827	362658	380069	401002	425877	367282
AnaPC5	3.46891e+06	3228499	3.28331e+06	2.97098e+06	3.01003e+06	2.64464e+06	2507233	2.56167e+06	2.72347e+06	2.62187e+06	2668477	2.57696e+06	3.36518e+06	3168966	3.06313e+06	2.51954e+06	2.44248e+06	2.58855e+06	2.72061e+06	2.79266e+06	2.82187e+06	2.32262e+06	2.28585e+06	2524491	3110870	3220027	2.58855e+06	2536053	3.05214e+06	2745608	3.11178e+06	2.59982e+06	3.95828e+06	3791231	3.78454e+06	3310866	3.27288e+06	3.41661e+06	3.06849e+06	3.12738e+06	3.42831e+06
AnaPC7	418265	430568	424339	436376	451583	356836	374582	326701	360998	293178	248016	268744	372271	382262	399467	339993	321730	321276	246796	212281	221389	262964	226044	228957	359241	384688	321276	341697	261750	235173	320650	211805	483016	467158	458578	436007	477191	491090	434633	404379	427843
AnaPC10	187345	188187	163645	179043	181622	129611	105868	106080	117603	118197	102606	108495	187037	213753	182904	112206	110198	110600	102555	134747	118813	88659.9	110629	121909	184437	189478	110600	114842	106857	99755.8	141553	98348.6	169961	183978	207199	154931	144635	158880	151970	161279	167196
AnaPC13	1.05397e+06	924478	876079	847620	760755	1.02739e+06	808221	904507	1.02865e+06	1.00373e+06	917658	886968	1.05299e+06	968839	825308	941020	932859	833589	914658	799994	949141	627021	648733	727220	892145	894221	833589	866210	1.01724e+06	807249	1051042	568742	774135	781968	735055	985589	907504	1.02537e+06	1095951	1.20292e+06	1.15432e+06
AnaPC16	840691	808453	863616	572148	563010	715402	741766	679655	795012	590010	562326	558900	835344	810357	757708	689571	713569	749550	521748	516906	519863	437527	425573	419478	766140	848778	749550	758988	596680	560904	469995	375625	636844	567275	589961	596532	568809	679569	617807	601796	676120
AngEL1	167235	197333	204274	242252	247730	342993	347976	345182	391089	374116	395889	397341	159493	184647	182885	326975	324827	320510	368332	364248	326145	412922	366691	338632	153103	136326	320510	311711	382299	350790	475322	431381	289026	235204	256499	310001	288994	287421	301711	289346	318410
AngEL2	83641.5	103895	87043.2	93777.2	102186	112210	118960	107663	113106	95453.1	93752.3	102653	89127.9	81493.2	88129.8	109406	115958	120615	93712.5	109267	124387	140058	121001	109136	88623.4	81998.2	120615	99602.8	107041	106425	101377	118968	100184	96902.9	100321	99879.2	100820	99116.5	90845.9	104374	98861.8
AngPT2	7981.36	3989.68	3685.7	4660.18	10584.8	6579.98	5641.4	12809.5	5970.38	16926.4	10560.7	13119.9	10896.3	2979.65	12325.2	9901.72	9084.33	9881.59	8177.96	5366.22	6733.77	22204.9	25462	15015.9	12347	7461.47	9881.59	9235.6	5124.73	9230.49	20240.8	16987.2	4988.3	8463.21	7617.76	5461.49	9702.8	6808.45	9791.44	14741.8	22273.5
AngPT4	9346.91	17131.7	9495.84	0	1165.41	7063.61	11102.8	8148.75	12818.4	30284.2	22673.8	28794.3	8912.1	9595.98	7718.12	2024.67	3715.06	5051.38	28613.2	32003.6	34422.4	27809.8	22337.1	30895.8	6237.43	8543.89	5051.38	5665.39	19560.5	30387.4	34238.9	21275.1	3059.97	2018.95	2973.7	20101.4	14956.3	11910.8	28029.6	39035.8	36131.7
AngPTl3	6261.55	4303.74	5566.16	1675.67	7026.45	6210.69	5324.79	2302.97	8855.48	2738.82	4746.66	2830.52	12593.5	8035.51	15788.2	7629.4	5599.67	3806.94	980.189	964.772	3113.07	1996.07	1772.02	6074.2	14885.9	16902.5	3806.94	2846.46	3685.42	995.709	992.46	1145.27	2306.13	0	5976.3	6733.03	4830.73	1632.09	6499.81	5565.78	4004.48
AngPTl4	225291	174491	211069	114482	135751	91421.4	149946	144442	119018	593046	625192	584371	256237	178195	201957	93234.6	72907.7	101478	667470	634820	461399	358254	392963	252849	186904	202830	101478	95641	999929	1.02524e+06	622471	493201	87817.4	81799.5	77811.4	114057	114520	132526	333960	340180	359698
Ank1	18000.8	18540.1	22220.5	18440.3	17183.1	28084.7	23514.3	26767.3	31057.1	43347.2	31223.9	34065.6	19308.9	17685.6	22809.8	24150	25272.2	20962.8	27148.5	27914.4	28826.7	11353.3	10298	11015.6	17824.9	20103.5	20962.8	18125.9	20050.6	27085.9	12026.2	15039.1	20720.8	14298.6	14225	18107.5	18317.5	18162.4	11050.7	9634.78	16042.7
AnkAR	10205.6	4156.8	3840.08	12543.1	6786.55	14568.1	19102.5	18165.5	14773.6	20280.7	21089.1	18681.5	7095.41	6985.04	5618.12	10684.9	12845.1	16914	11834	15841.1	19043	15423.3	18826.7	16133.7	8702.25	6996.6	16914	16610.2	17798	16830	17733.6	18804.9	7053.41	11022.1	14430.6	11380.5	10498	8670	10986.3	10367.5	11216.5
AnkDD1b	0	0	0	0	0	0	0	109.188	0	908.964	0	3757.6	0	0	827.342	0	0	758.073	3903.69	960.571	2066.35	993.689	2646.46	0	0	0	758.073	708.516	3669.37	1982.75	2964.42	4561.15	0	0	0	0	0	0	0	0	1594.82
AnkH	1108129	987203	959612	417459	425362	767016	721059	706089	723379	1.24122e+06	1.16714e+06	1.16818e+06	1.37062e+06	1.28949e+06	1.30278e+06	932806	935247	933794	1.08326e+06	1.11578e+06	1.31389e+06	480072	489826	588490	1.4852e+06	1.42985e+06	933794	899495	1.11223e+06	1.04974e+06	620554	607059	357874	354921	385677	325306	339966	339272	326107	338870	349816
AnkIB1	286492	290367	295529	383992	358660	369617	412113	404614	359433	469580	467308	473548	274464	294631	304576	399804	392381	401553	519242	515984	514197	612741	595924	585628	301939	309589	401553	392813	470784	524574	587459	641671	324198	333420	342392	375010	386733	340837	356067	363600	348750
AnkLE2	241537	234114	231084	215441	224040	174403	195848	170873	160257	144691	148783	148842	224404	209815	223039	192256	188529	191753	146450	161558	141883	75420.3	71644.2	93173.3	218278	224126	191753	180055	157945	150050	75290.8	87557.3	181731	199990	184515	208868	177910	201919	197572	210300	200643
AnkRD1	1612.4	2659.79	4095.22	8629.97	16284.3	21019.4	28207	17395.6	20730.5	24449.2	23468.2	15549.5	5188.69	3310.73	855.914	15717	14419.6	18822.1	35336.9	24843.6	41685.3	2.94112e+06	2.97452e+06	3.11736e+06	4034.97	4559.79	18822.1	12460.7	50298.3	25640.3	1.85336e+06	1.72113e+06	3958.97	4701.78	10003.1	10402.8	12439.5	15129.9	21758.7	10646.9	19798.7
AnkRD2	3665.04	2015.27	4654.29	1961.62	0	0	890.494	898.657	1884.85	1068.73	1481.78	0	982.841	4703.38	2918.29	893.134	4097.03	891.318	4589.83	1129.41	1214.77	3699.77	3111.62	3555.38	3668.66	0	891.318	0	0	0	2323.64	1340.71	2699.67	2671.83	2623.55	985.251	0	477.65	3804.5	5584.78	1875.13
AnkRD5	0	0	0	0	0	0	0	1818.26	476.702	540.593	562.142	558.694	0	237.909	0	0	0	450.852	1741.24	571.285	1228.93	2363.92	4197.17	1798.4	0	0	450.852	0	0	1179.21	587.68	0	455.188	0	0	0	0	0	0	470.821	0
AnkRD6	0	577.762	1067.48	0	1179.1	2977.73	1021.19	1545.83	1621.11	1838.39	1911.67	633.314	0	0	0	512.11	0	511.069	0	0	2089.6	2009.74	2378.88	4756.74	1051.78	0	511.069	0	1236.89	2005.06	1332.34	1537.49	0	510.663	1002.87	3389.57	0	0	1090.72	1067.41	537.587
AnkRD9	11353.5	10404.8	8644.29	21108.3	14562.7	17109.1	9195.24	11279.1	22986.1	13242.9	17213.4	3662.5	21093.1	8716.28	14062.6	15657.8	5212.75	14417	7428.75	5831.13	5268.36	20758.5	11478	15908.9	19888.3	8756.54	14417	7741.86	7523.5	15647.1	40166.1	19706.2	51339.7	54006.4	28421.3	33297.1	39753.3	74969.6	48124.4	56370	64454.5
AnkRD10	13032.9	19174.1	19171.8	34934.3	35280.5	34502.7	40783.6	38832.8	44463.5	28844.2	37375.1	20372.2	19736.1	24141.4	22486.5	50690.6	31759.4	45695	28720.2	27049.5	30407	28185.6	27398	33127.6	23677	22014.2	45695	20343.3	12742.7	40159.1	21641.5	37334.5	37759.1	18971.2	28585	38592.5	42225.4	22105.5	34027.9	34877.5	45626.6
AnkRD12	271100	314726	304094	240576	257590	288185	319206	339138	281785	268666	270760	299992	249230	284607	299917	309806	315571	303290	308283	317528	307418	328587	322703	340223	265719	247955	303290	267186	190757	310213	213773	348197	250590	230661	250709	266907	251026	192859	251973	254479	257662
AnkRD13a	597992	552724	570812	645537	589949	444813	499496	486213	427388	524285	493471	547503	588347	606879	555078	374746	403913	443579	594580	566522	541796	400839	408202	453642	613050	598842	443579	452031	510404	595721	540630	612242	677090	612159	675588	646904	627392	568471	648876	648589	609680
AnkRD13c	1239710	1.17592e+06	1.13375e+06	1.19825e+06	1053079	929066	1.21332e+06	1.14611e+06	894103	1.34627e+06	1.24383e+06	1272896	1287261	1.23195e+06	1.25253e+06	1.08733e+06	1.07649e+06	1.18179e+06	1.34031e+06	1.3527e+06	1.35184e+06	1.2903e+06	1.27719e+06	1.35933e+06	1.31913e+06	1.23404e+06	1.18179e+06	1.21707e+06	1.56153e+06	1.47654e+06	1.46406e+06	1.4089e+06	977873	1.13632e+06	1.18601e+06	1.16564e+06	1.13981e+06	1.18656e+06	1.21152e+06	1.29579e+06	1.04146e+06
AnkRD13d	2733.85	601.297	1666.45	2341.16	3067.81	2479.22	2125.58	1608.8	4499.06	1913.27	1326.36	659.111	2346.01	1122.68	1160.97	1065.94	3178.33	1595.66	684.735	5488	1449.81	9760.82	9903.11	6364.92	1641.93	1124.54	1595.66	1988.46	1287.27	5564.62	4159.84	2400.18	5907.01	2657.32	2087.44	4703.52	5061.93	2280.27	3405.45	555.444	6154.33
AnkRD16	17540.3	10716.4	16829.8	22948.5	27337.5	37004.9	27464.7	42052.6	50114.3	64787.2	65006	60495.8	28222.3	19008.1	24829.3	29445.9	42701.3	37917.4	57966.4	57655.2	55553.2	65855.8	58463.8	55457.9	16582.2	22045.9	37917.4	31008.8	51619.3	49586.7	74137.3	71293.8	41153.2	38834.5	40923	41913.4	38090.6	62990.9	53611.6	35802.1	43873.4
AnkRD22	105915	114859	112086	140146	117202	131735	201584	116865	148278	240216	215891	237619	93097.9	102696	106199	137655	113136	141668	217382	232095	247687	253227	236460	273988	87040.4	116481	141668	159156	254552	209595	363730	314263	153144	160144	140402	129708	181582	167175	119107	115067	138482
AnkRD23	35315.6	40275.9	33663.6	60672.6	62135.4	46457.9	32203.9	54307.6	67266.7	63059.9	92014.6	68850.4	44897	41180.4	29624.4	38249.2	31972.4	49198.7	89545.4	79000.8	57804	85060.2	41951.5	64288.4	34914.1	39903.6	49198.7	48559.1	112912	92627.2	70211.2	62520.9	63802.6	62721	65332.9	58603	58303.5	59549	49784.4	51377.8	51528.5
AnkRD26	54054.3	50847.1	48766.4	182766	184331	98935	110706	116162	96368.8	84327.2	99217.8	106202	74394	75776.6	72113.9	94990.6	104725	122421	108647	118544	107887	147285	146645	128415	81708.5	71925.4	122421	113515	91536.9	116249	117042	155934	181591	195498	184730	182780	177532	158730	184041	196220	162838
AnkRD27	167248	164146	169913	174639	178117	217131	207934	216959	225253	257283	261032	265137	169585	169275	160140	213934	192777	209048	238693	228715	230731	174432	173250	175509	159200	149598	209048	222925	229938	215174	213271	193009	192773	168394	181314	196128	214563	211387	207843	209651	231196
AnkRD28	779857	847398	830371	622760	617573	551223	620713	633530	539687	541503	500342	556236	944420	1.01446e+06	1.08834e+06	646329	629710	576493	530295	528792	569590	370926	402467	405489	1059520	1.0411e+06	576493	528003	392424	484427	356253	418579	554009	551509	591814	536782	539314	472524	622437	640914	599892
AnkRD29	0	0	0	0	0	3093.51	0	2676.56	2806.91	6366.22	3309.99	0	0	0	0	2660.11	1220.26	6636.75	6835.17	3363.83	3618.07	1739.9	0	1764.89	0	0	6636.75	2481.16	0	0	3460.37	0	0	1326.3	0	0	0	0	1416.41	1386.14	1396.22
AnkRD32	181149	195162	183172	231541	241134	128221	161729	160987	117217	68447.3	91462.6	76377.8	152197	160947	166136	146733	146536	154984	79879.7	95512.7	88324.3	103023	105258	107253	165437	165586	154984	161863	93773	81865.8	79441.9	88770.2	217032	253784	243787	234418	225999	209558	212762	233269	167087
AnkRD33b	980.69	2156.98	1992.63	0	0	0	1906.23	0	2017.39	0	1189.48	2364.37	210.391	2013.65	0	0	877.026	0	4912.58	3626.48	1300.19	0	1110.14	2536.93	0	0	0	891.63	8081	0	3730.56	0	963.169	0	0	0	0	4089.91	2036.01	996.249	3010.49
AnkRD34a	5346.66	5879.86	4596.18	6163.6	6461.32	16783.9	7994.33	10891.3	18190.1	13480.2	12970	11403	2647.01	5066.89	3493.15	8819.83	10666.4	10735.6	12876.5	12239.4	15267.7	22026.3	13967.1	12235.3	6587	4722.83	10735.6	8226.49	13556	13603.6	17731.2	19257.8	6462.93	5196.99	8635.99	6279.95	8884.39	12006.6	8624.01	10087	7364.8
AnkRD36	6658.1	3399.54	1449.47	9418.06	8805.62	20216.4	11555.1	12593.9	15897.6	12203.8	10382.9	12899.1	3060.82	2441.26	504.906	15645.7	15736.4	19199.3	16825.1	11724.2	18915.6	6064.23	4306.84	9226.97	2142.22	3178.89	19199.3	15998.4	17354.8	16335.3	4824.29	8698.6	4437.27	3466.99	4198.69	6648.04	8316.5	4958.42	7158.28	6039.04	5839.65
AnkRD42	46632.5	44093.8	41619.7	41054	42547.9	33594.2	26684.5	22654.6	24206.2	32025.5	51803.3	39927.6	44411.3	41163.7	43955.9	28462.8	31569.7	31160.7	38205.1	44856.4	37701.8	20561.8	23504.4	31567.4	42316.1	49747.2	31160.7	35265.3	46236.6	40473.3	32604.6	29334.6	31246.3	38125.6	27869.6	39432.2	37657.7	38168.6	42138	52685.2	43480.4
AnkRD46	218710	233374	265113	313072	327089	402975	416315	437999	401091	627138	642582	579881	228160	216349	211184	397392	399372	430111	651342	610617	604691	530519	558477	564885	195828	204049	430111	402889	754055	684622	658040	536740	314322	315867	325667	353138	370235	343430	337840	349626	372322
AnkRD49	296293	288981	297930	256438	262771	156309	167010	167611	161286	125282	119194	123357	268443	269853	234866	149170	153425	170206	137321	130641	120874	98062.1	114743	135801	283452	266653	170206	150100	115997	110558	130662	107502	221457	246323	230536	217364	225326	246150	235795	222516	244920
AnkRD52	493947	483103	465543	375802	427299	379588	297356	316102	404599	261452	273592	267271	469816	447240	429415	381043	339374	327578	210055	200531	199445	173576	150353	160008	447306	416012	327578	320170	156488	216760	140471	174310	504553	430855	431503	474574	462793	387212	474162	464657	534214
AnkRD55	1232.74	0	649.385	1759.46	4611.11	2484.28	5857.27	1074.72	1690.59	639.058	664.532	1981.37	2938.49	562.486	581.672	1068.12	979.942	5329.72	2058.4	1350.68	1452.77	0	1240.41	3543.28	0	2253.67	5329.72	1494.39	2579.8	696.997	5557.78	4810.15	2152.39	1597.65	0	4713.12	4132.96	4569.85	3412.4	3896.05	2242.51
AnkS1	137246	131735	128400	121930	111910	126660	116108	135082	152375	239846	220863	222996	117320	115654	113045	130022	111612	135876	209683	199965	195642	168570	172285	182634	116094	100769	135876	123993	195280	204291	218667	210563	116910	111561	101444	116986	102585	114636	121243	125021	132444
AnkS1b	0	0	0	0	0	0	0	0	0	0	1112.28	0	0	0	0	0	0	0	0	0	0	0	0	0	0	0	0	0	1079.5	3499.86	0	1341.86	0	0	87.5265	0	0	0	0	0	0
AnkS3	140070	155644	147934	83330.3	105684	92971.5	68564	88183.6	105626	94853.5	104747	109812	154424	152552	137252	79494.5	87565.3	68796.5	99664.6	89957.9	84432.1	138481	128052	106195	132364	139109	68796.5	72040.3	88364.2	88937.4	127793	108568	134308	119412	104981	100866	103224	111237	109848	107324	123574
AnkZF1	136831	171787	168723	124122	127659	98099.6	104980	114926	124379	126857	111944	119630	152394	159168	113650	97839.5	93837.3	95992.3	104901	119142	126029	171775	150967	130405	135591	142372	95992.3	113288	141414	105854	171512	156696	135329	147862	137152	106598	126804	121996	107054	105592	142223
AnlN	1.45141e+06	1.57689e+06	1597079	2.13583e+06	2.03308e+06	816667	1.17992e+06	1.14946e+06	837621	138902	136970	131531	1.26498e+06	1.3178e+06	1.38403e+06	871785	906549	984422	79877.3	73787.7	92303.3	41776.9	49121.4	41137.1	1.30316e+06	1.22197e+06	984422	986132	107701	134239	35466.7	43477.7	1929574	1997011	2.13423e+06	2003463	1.96859e+06	1832770	1.70916e+06	1.75979e+06	1.66783e+06
Ano2	0	0	733.67	1546.08	2025.95	818.625	2807.42	1416.58	3045.41	1263.5	1751.83	0	3563.34	741.407	1150.04	3167.71	2583.3	1405.01	0	4005.72	957.439	1381.27	0	934.073	3252.94	2599.22	1405.01	1641.45	3825.45	459.352	457.853	4226.81	2482.41	2105.84	3446.32	3106.16	2971.42	1505.87	2623.75	1834.05	738.956
Ano7	1663.17	0	1877.42	2967.25	622.115	0	538.802	724.988	570.222	0	0	2004.89	0	0	588.579	0	1983.16	539.3	0	683.359	0	706.92	1255.14	4302.43	0	570.107	539.3	1008.09	652.607	0	0	811.211	2177.95	2155.49	3174.81	2384.54	1140.55	1156.03	575.487	0	0
Ano8	118825	118476	120278	101089	106556	128696	128939	140124	161143	160214	135196	150130	167309	167705	151020	153561	126563	105881	145602	120363	120829	118868	118642	108450	160994	134065	105881	123581	123120	121793	178296	138944	181166	159033	154337	148143	149998	140359	180714	187723	209516
Anp32e	149369	173651	201609	215284	205030	114896	125986	113537	99039.1	64089.9	52733.4	56589.9	191123	138836	160562	158599	127139	150752	71483.2	53591.1	38545.6	45915.5	41667.6	58649.9	160730	208462	150752	119314	41445.9	63792.7	40247.6	33174.8	182851	159188	176678	168647	153923	145444	114905	131688	148476
AnpEP	533.991	1761.73	542.5	1714.84	3145.92	605.319	518.975	0	549.239	5060.66	6476.79	1931.12	0	548.221	0	0	79.5909	1038.91	2674.93	1974.64	2831.85	4766.35	2417.91	2072.05	0	0	1038.91	485.497	1885.78	1358.64	2708.41	0	1048.9	519.043	0	0	0	3340.46	1108.62	0	2185.64
AntXR1	54335.5	43691.2	42736.5	73798.9	76708	104311	92555.2	87100.3	92544.1	130162	113383	128886	48256.5	38388.6	43419.7	113901	122263	113291	142677	128910	144075	84184.6	81349.1	73302.4	45031.9	48065.2	113291	106770	74965.6	131557	67416	95749.4	58529	63604.5	79742	92352	94356	72488.5	151014	132949	140492
AnxA1	9420685	9232742	9578827	7.46062e+06	6.85837e+06	5209450	7.26578e+06	6.71511e+06	5855258	7.75294e+06	7394732	7084598	9446281	9313610	9170811	5.58377e+06	5.80516e+06	5055466	7.23025e+06	7434610	7.91306e+06	2.42819e+06	2.56e+06	3229111	9341998	9311626	5055466	5330352	8949975	7.68818e+06	3474890	2.86445e+06	6892021	7322481	7.33524e+06	8763709	8814958	9637102	11358612	11878762	11129579
AnxA2	20313324	19060278	19585206	16990040	16303845	14819224	15709767	15902828	16454374	14747766	12566474	13954209	21411590	20887736	19022418	13819131	13038715	12329412	11686329	11485555	11046958	4.59237e+06	4.34996e+06	5.27421e+06	18860776	19758832	12329412	12452681	12210498	11380517	6274645	5129614	17259248	15762651	15975963	15071860	15121546	16359549	15010011	15595544	16364430
AnxA3	164643	174596	165026	210862	197128	284952	343600	366935	296353	267486	309351	280872	158474	159975	159189	262942	299738	265982	287189	275424	311833	235246	253771	270948	150091	162508	265982	309407	309752	260880	324337	257046	192743	190755	210459	238688	229091	232965	217450	254616	241426
AnxA4	863815	823521	824767	760493	656385	1.08935e+06	1.1224e+06	1.0654e+06	1.0985e+06	1.339e+06	1.20223e+06	1.25582e+06	866554	878179	817395	1.13737e+06	1.09876e+06	1.08312e+06	1.24834e+06	1.17954e+06	1.19864e+06	809161	762338	871360	832322	786445	1.08312e+06	1.07427e+06	1.17314e+06	1.00448e+06	840865	784287	547113	525767	541969	814796	761441	836047	1.03475e+06	1.05878e+06	1.09907e+06
AnxA5	3676322	3.63321e+06	3690478	2.5723e+06	2.31251e+06	3.27421e+06	3.45338e+06	3.45003e+06	3.38516e+06	5.5936e+06	5447496	5304829	4.12776e+06	3.99672e+06	3.83112e+06	3.50662e+06	3375329	3.25649e+06	5.35836e+06	5.63304e+06	6.15899e+06	3.15638e+06	2.98701e+06	3523776	3800132	3865259	3.25649e+06	3.30562e+06	6778384	5827900	3531735	2.83382e+06	2.63254e+06	2733862	2.73424e+06	2.61562e+06	2.69066e+06	2.88788e+06	3249718	3.41036e+06	3.24337e+06
AnxA6	1097299	1.12441e+06	1.10899e+06	1.02712e+06	1.00266e+06	1.06228e+06	1.15178e+06	1.17362e+06	1.26533e+06	1.60659e+06	1.65841e+06	1.56569e+06	1.16402e+06	1.12446e+06	1.04733e+06	1.01879e+06	1.01151e+06	1.00282e+06	1.63068e+06	1.59058e+06	1.47633e+06	658430	585456	766299	1.00157e+06	1.05608e+06	1.00282e+06	1.02742e+06	1.56899e+06	1.57958e+06	920373	855768	1.04063e+06	948451	991765	1.30464e+06	1.2967e+06	1.39276e+06	1.53375e+06	1.54985e+06	1.59003e+06
AnxA8	382728	349628	362904	94407.2	113283	569664	594066	539670	670927	982277	953054	1.00831e+06	432554	400899	423112	620428	604803	527438	1.11489e+06	1.05155e+06	1.20457e+06	930433	1.02473e+06	1.38287e+06	408646	413541	527438	492454	1.07801e+06	918739	860178	742642	122573	114839	119117	186687	187908	224963	301711	298080	320964
AnxA10	0	0	1092.06	0	0	0	0	0	1382.03	0	0	0	0	0	0	0	961.304	0	0	0	1425.14	0	0	0	0	0	0	0	0	0	0	0	1055.73	0	0	0	0	0	0	0	0
AnxA11	1.73221e+06	1.66059e+06	1.64341e+06	1.49304e+06	1.49788e+06	2372400	2.14352e+06	2.14959e+06	2596470	3.32432e+06	3292670	3.16371e+06	1.9083e+06	1.81251e+06	1.68403e+06	2.23616e+06	2.02614e+06	1.97836e+06	2.84222e+06	2.76392e+06	2.54689e+06	933496	842976	1.12266e+06	1.71462e+06	1.77918e+06	1.97836e+06	1.94558e+06	2.42561e+06	2.52281e+06	1336517	1.1942e+06	1750144	1.5404e+06	1.57111e+06	1.8263e+06	1.76507e+06	1.87498e+06	2.04901e+06	2123105	2.34247e+06
AoaH	0	0	0	0	0	0	0	0	1286.57	0	2275.74	0	0	0	0	0	0	608.401	783.238	770.918	829.186	797.497	0	0	0	0	608.401	0	2208.68	0	1057.39	0	0	0	0	0	0	1304.15	0	0	0
Aoc3	928.941	1532.37	471.871	82.8656	1563.63	0	902.82	455.548	2866.4	10293.5	32768.6	7278.72	1494.67	953.695	493.113	452.748	0	451.827	48860.2	31488.6	66505.6	9476.15	14721.9	10213	1859.72	477.637	451.827	1266.87	52215.2	50900	11190.1	7475.98	2280.86	451.469	886.622	499.444	955.559	484.261	2410.72	1887.36	475.272
Aox3l1	796.235	2335.04	808.922	2557	3574.01	6092.5	11349.7	12495	15287.5	45198.4	38952.2	48951.4	1138.79	2452.36	2536.01	8537.53	9256.89	8261.99	28584.9	37622.8	45392.7	11506.8	8412.5	13388.5	1859.72	1637.61	8261.99	7721.88	38116.7	51659.7	16490.6	30680.7	3128.04	3869.73	2659.87	4566.34	6852.72	2213.77	3306.13	4044.34	4956.4
Aox4	92.2319	0	281.105	0	620.993	209.103	358.553	1356.9	284.597	8794.66	13759.8	10673.5	0	0	0	0	494.895	0	9240.37	7162.33	9171.04	2893.14	3132.2	7694.61	0	284.539	0	251.568	11508.6	16544	10993.4	11471.4	90.5841	268.95	29.3434	0	313.087	288.486	287.224	562.171	40.4472
Ap1B1	1.17108e+06	1.13407e+06	1.14963e+06	1264375	1.28751e+06	1261937	1.20937e+06	1.21737e+06	1.445e+06	1.32164e+06	1.34347e+06	1.23686e+06	1.17662e+06	1.15159e+06	1.11664e+06	1181680	1.10884e+06	1105890	1.2698e+06	1.21406e+06	1101554	944616	902745	936713	1.10341e+06	1.11337e+06	1105890	1.09922e+06	1.06287e+06	1.17481e+06	1.18373e+06	1.09557e+06	1332374	1.12898e+06	1.20912e+06	1272346	1276113	1.24537e+06	1.19055e+06	1.2201e+06	1.44984e+06
Ap1M1	803568	714301	713277	542810	546654	541874	424557	479320	619281	444069	456501	452130	677714	711255	577233	509911	479332	415061	376680	350836	279559	269872	223058	231101	625122	626394	415061	438692	389355	388944	319923	293668	787419	757765	669940	659757	650174	735357	737283	742284	850898
Ap1S1	393096	388997	400848	305492	306371	282191	323851	273520	339723	328321	273521	311855	340331	372502	325118	288650	286939	310222	266519	236522	257562	254773	247910	249172	373289	354714	310222	280474	299553	262873	313593	243792	386073	318959	319593	310723	309295	346401	307054	305913	335109
Ap2A1	459933	451028	455572	353276	370535	399296	321628	336769	451231	437752	422467	403070	495153	465295	414709	352256	318396	306127	391387	373870	330728	334784	292147	317924	432457	431346	306127	296521	319553	362658	427006	365275	539460	471795	442327	468610	430912	472679	456663	464571	570758
Ap2M1	2404977	2359746	2.38297e+06	2242714	2.2084e+06	2.01159e+06	1823708	1.88557e+06	2.09013e+06	1.56317e+06	1.50012e+06	1.55078e+06	2.36043e+06	2.28933e+06	2.21454e+06	1.86216e+06	1.83586e+06	1.94903e+06	1.32989e+06	1.3658e+06	1291380	993308	919730	1.06002e+06	2.25473e+06	2205510	1.94903e+06	1.94439e+06	1.53942e+06	1.4712e+06	1.48853e+06	1.21712e+06	3072993	2.75567e+06	2.83044e+06	2.72315e+06	2.84668e+06	2897509	2.33971e+06	2.34549e+06	2533339
Ap2S1	642099	605083	610716	631639	653453	474369	451894	412604	625135	618529	538449	519132	631758	579650	568863	415464	347506	407081	457516	476247	374275	344796	278211	326479	554081	555564	407081	397580	543432	508419	612043	432517	800245	725814	626056	600124	656512	741406	667681	650037	744258
Ap3B1	195723	199730	199750	211634	194677	237592	269185	261363	246781	291519	318787	304091	196094	193639	190095	237741	256140	259370	368176	382789	376552	310070	327522	328478	185765	194439	259370	253092	298521	319432	306121	308054	192341	202255	202717	223748	221357	218310	236603	266447	242382
Ap3B2	0	698.992	322.867	680.386	356.625	1080.76	3706.4	2493.58	4903.16	24650.7	23320.6	22219.8	1022.69	978.815	759.152	929.346	1705.26	2208.23	22685.6	16844.5	21277.7	24314.4	21944.9	37406.3	636.234	653.624	2208.23	288.942	26935.5	25066.3	53640.6	49757.6	0	617.813	606.65	0	108.97	0	1649.48	1479.71	433.591
Ap3D1	1.10579e+06	1.11815e+06	1.09496e+06	1.06428e+06	1.11028e+06	1.04757e+06	880709	955716	1.15287e+06	941408	956640	905321	1.20169e+06	1146527	1.11662e+06	1.02298e+06	998803	952060	927877	874021	772102	730325	686229	721966	1.05117e+06	1.03956e+06	952060	931093	814300	812413	898665	829794	1.21107e+06	1.12716e+06	1.15553e+06	1.29091e+06	1258681	1294851	1339479	1378063	1.52289e+06
Ap3M2	721.677	0	0	2317.56	2429.51	0	1402.77	0	2226.85	841.77	0	0	0	987.878	0	0	645.392	2106.1	0	1779.12	956.796	0	2450.82	0	361.195	0	2106.1	1968.42	849.529	0	0	3167.98	0	0	0	0	0	0	749.138	0	1476.92
Ap4B1	169795	150686	130703	140703	138550	130029	130119	116607	110452	110208	127288	125246	169418	145326	137698	115551	108195	144823	97368.4	98845.3	95915.7	100030	108931	96957.1	161936	147001	144823	133137	127641	104233	101903	100503	164022	158942	171710	158586	145287	145222	138254	125382	144132
Ap4E1	62033	58749.2	64587.5	51552.2	57024.8	43746	57963.9	57244	52158.8	64357.5	53383.6	63821.2	62948.5	52389.5	62133.7	58912.9	51910.4	55225.2	64305.3	59362.6	72729	81336.7	65166.9	84567.4	78695.3	57559.9	55225.2	48425.3	55564.8	61266.1	54191.2	85869.4	52623.9	52701.3	63773.1	49041.9	53804.2	40900.6	55951.1	48923.3	54990.4
Ap4M1	95021.1	79819	83639.2	110055	103914	117292	134694	123985	146187	141861	143698	123777	92758.7	90439.9	80735.4	126287	106554	121220	116764	118989	109563	83972.1	73743.6	91332.5	93793.6	93656.1	121220	125780	148186	117507	84905.4	101486	141862	134817	123048	132065	135300	158150	166506	183796	189322
Ap4S1	632346	531782	542197	533207	455518	225493	218477	195101	169670	77341.4	43154.6	74082.4	667888	557877	592359	272723	221284	265876	36456	39869.5	45027	86612.5	106182	75305.4	628114	710143	265876	242613	76150.6	59664.6	110737	63893.9	673464	793850	813465	506057	495751	618822	428092	405799	423645
ApaF1	106291	137949	133790	81988.5	93403.5	94796.7	101024	105016	102896	97542.3	114296	110701	86349.8	87860.7	121227	94466.8	130003	120504	142410	107897	118125	134539	142882	117264	103267	81978.4	120504	114403	69001.1	124780	117931	148669	76759.1	70270.1	96227.6	84880.7	89640.4	63558.8	86808.4	84159.1	78773.3
ApbA2	2847.17	1043.7	2410.44	507.959	2662.47	3294.71	2305.92	1861.65	976.155	2767.46	1151.11	1716.08	2036.04	1461.52	1007.58	1387.65	2546.2	2308.05	594.264	1169.83	0	605.083	0	1227.55	1543.74	2439.9	2308.05	1294.3	0	1207.35	2406.81	694.351	2330.25	922.488	2717.46	4337.19	2928.75	3463.23	2955.5	1928.22	3884.5
ApbB1	79593.3	72637.6	77926.2	149080	165627	240429	206322	205744	279716	250029	218138	254509	82277.8	73577.6	60458.6	184654	166640	177119	202790	175486	147918	169434	149977	169863	67279.2	68719.8	177119	188434	199511	189245	262310	205272	203743	179238	171377	223903	241488	255669	208708	200902	250130
ApbB1ip	368129	373699	389278	493764	504705	344574	383291	376462	351259	325137	307240	298688	646030	610062	588124	366385	335744	338739	265418	271121	277175	205931	184319	212323	650176	688878	338739	332686	298186	280596	205529	175778	425431	458605	450389	447311	415134	444477	428143	410152	395478
ApbB3	61550	54877.9	53021.5	62833	59627.1	61065.4	39479.2	56656.1	68680.9	68803.1	54447.9	64189.1	69498.5	59591.1	55796.4	60487.5	56421.6	61355.7	61310.1	57523.7	55703.4	69951.4	51294.5	69522.8	58217.8	66989.5	61355.7	63380	71861.6	44976.5	98573.5	66455.6	69794.9	75483.1	64608.3	61882.8	55604.6	74114.5	61488.3	59518.8	72546.1
Apc	118724	129894	119500	154782	155960	148804	150965	150694	149924	145392	155923	139543	125985	111654	118952	155959	134365	154611	126641	147783	161264	149736	133706	125001	146998	119353	154611	119475	61667.6	147483	67057.1	136733	116486	107572	136248	138373	117544	88765.9	140863	139489	155058
Apc2	473.203	173.465	480.743	1350.78	1716.93	1273.98	1379.69	1311.3	2027.98	2299.78	1339.22	2852.14	1015.18	485.813	362.833	1076.27	1269.55	1457.69	2370.42	1011.03	2950.96	5028.29	4106.78	3128.3	669.906	178.426	1457.69	860.46	1717.53	1839.41	7000.28	7847.35	1239.33	1686.51	1580.76	678.445	973.525	493.366	1173.44	2243.32	2421.04
ApeH	206111	232951	224176	252151	253434	232464	229561	217772	281072	248086	276037	286863	251284	230450	219557	222182	225771	212951	263315	244200	221789	213778	201138	219989	213250	229404	212951	206290	273820	270108	320206	259521	263647	240390	240195	271316	267596	280625	288387	263538	317591
ApeX1	116319	81729.1	100213	101563	119580	88006.7	58410.3	72972.2	80096.4	44358.3	55524.9	59869.9	150579	144517	138562	88600	70011.9	72515.4	54550.4	50664.4	47267.5	91751.3	86542.6	91155.4	143860	126385	72515.4	64364.6	41585.4	50535	59114	68280	147806	149538	120502	99525.7	76642.9	106787	98759	98598.5	96710.5
Aph1a	582214	508189	488578	577066	562609	523395	482800	469466	564737	650246	603465	599858	584319	565634	521524	470474	441405	457026	498885	500177	502044	391104	388231	390481	562153	574512	457026	471018	578176	539509	539421	412670	621572	550703	545117	526911	518942	563717	592789	612773	661974
Api5	1.37961e+06	1.33346e+06	1.31027e+06	1534776	1.49805e+06	925585	969140	908224	785004	990857	1.00434e+06	925265	1.43075e+06	1.37539e+06	1.38987e+06	926065	919454	936187	1061313	1.04129e+06	1117673	1.19285e+06	1.14209e+06	1.188e+06	1.53934e+06	1.49854e+06	936187	924281	941740	1.05109e+06	973271	1.00709e+06	1260915	1275444	1.40604e+06	1.28901e+06	1.18308e+06	1.15013e+06	1.2095e+06	1310181	1.19171e+06
ApiP	202909	188265	187959	286175	296355	241336	211665	195337	217693	147976	134035	133965	236070	171780	189571	226391	215519	213176	87569.6	98120.7	117539	118620	128628	88021.8	222545	211229	213176	233866	147723	107224	133395	83133.6	322533	338627	344426	255783	270055	319610	215166	221508	198683
ApiTD1	891916	842957	890954	1.16675e+06	1.24832e+06	918890	822577	884203	924440	490040	426658	461151	906196	805047	853259	853469	865845	852298	478279	378776	364261	533148	568287	525582	867288	838056	852298	855652	485425	389560	766114	562337	1.43826e+06	1.32197e+06	1.31616e+06	1.22236e+06	1.17643e+06	1.38516e+06	1.01528e+06	1.07968e+06	1.1139e+06
AplF	143181	153356	167901	236424	217932	188638	203551	206537	173511	168117	161194	181321	155628	152079	164947	188935	185598	220408	139251	147387	144896	168007	180617	180763	149993	162903	220408	237506	178408	152113	178657	191678	252822	269832	247511	183444	197423	229084	192901	174895	198724
ApmAP	1.2099e+06	1.12153e+06	1.21692e+06	762985	727082	731963	695539	722969	699628	798460	703902	717321	1.25642e+06	1.18617e+06	1.18259e+06	717115	693126	702517	641901	635669	681796	819983	844262	731506	1.11628e+06	1.2313e+06	702517	713611	744036	676920	933836	779305	805927	819281	777450	807159	798944	866367	871843	939298	913716
ApoA1	1209.3	1329.89	0	0	4071.07	0	1175.29	0	0	0	0	0	0	0	2567.74	0	0	2520.81	0	1490.62	0	1542.01	0	0	0	0	2520.81	0	0	0	1533.4	0	0	0	0	1300.35	0	1260.82	2510.62	0	1237.42
ApoA1bp	298994	277303	304477	318659	291183	316896	293297	292071	327141	247544	229582	213517	315216	294499	255885	284653	283508	265656	219086	206992	206972	184235	182390	178024	281868	279505	265656	278470	272698	210807	247350	181777	311870	299549	293191	303589	322196	343376	303018	315998	349392
ApoA2	32762	28022.7	25887.5	50656.9	20424.5	37138.1	42454.3	32132.6	11232.5	12737.9	13245.7	4388.15	31237.9	26160.5	46376.4	28386.7	29298.8	46034.7	27352.5	0	9652.36	13925.2	28845.1	14125.2	32794.3	33690.7	46034.7	29786.7	17140.5	13892.8	32310.7	0	39327	28306.5	41692.6	66543.4	74890.5	41748.6	45344.8	59167.5	40973.6
ApoA4	0	0	0	0	0	0	0	0	2678.7	1012.57	2105.87	5232.39	0	0	0	1692.41	0	0	1087.16	1070.06	0	1106.95	982.705	4491.41	217.243	223.181	0	789.277	0	0	6604.63	2540.53	852.603	0	0	0	0	1357.65	0	0	0
ApoBEc1	6762.32	5949.35	4122.04	5790.99	12141.4	15331.2	18402.1	14591.3	18084.1	44170.6	27886.9	26085.5	2901.48	4165.51	7179.33	15819.9	20561.5	17103.4	16937.3	26673.4	19724	31042.1	30619.8	26239.9	8122.8	8344.82	17103.4	20903.9	42985.8	12043.8	17149.3	27705.8	11954.7	13146	16781.1	11634.4	9738.52	14100.9	16847.1	12365.3	9687.4
ApoBEc3	338938	324586	350486	422381	378388	389570	351961	350102	406026	316854	288696	313252	364178	381138	379277	387554	353804	339797	258424	264024	268949	244361	260694	268042	390493	398340	339797	302685	286800	282228	291330	264749	485247	459849	453009	402974	371012	389689	368956	375616	391303
ApoBEc4	0	0	0	0	0	0	0	3003.5	1049.92	2381.28	1238.1	0	1094.95	0	0	0	912.874	0	2556.69	0	0	2603.24	1155.52	0	0	0	0	0	0	0	0	2987.29	0	0	0	0	0	0	1059.62	1036.97	0
ApoBR	5542.96	2844.67	1126.26	3955.65	5805.4	17593.4	20830.1	35155.9	41809.1	104739	96812.2	104237	5549.36	2655.64	4315.5	19811.2	17845.3	17973.6	62937.2	50559.9	55361.1	22617.5	23843.6	37759.3	1849.48	2280.04	17973.6	18142.5	85694.3	95900.6	57633.7	42716.4	4718.07	3951.05	2116.18	2384.13	5701.79	5779.14	3835.92	2627.75	1512.5
ApoC4	0	0	0	0	0	0	0	0	0	0	0	0	0	0	0	0	0	0	0	0	0	0	3339.58	0	0	0	0	0	0	0	0	0	0	0	0	0	0	0	0	0	0
ApoD	0	0	0	0	0	4355.26	0	1884.13	3951.77	0	4660.05	2315.73	0	0	2039.49	0	0	0	4811.52	2367.92	10187.6	0	0	0	0	0	0	0	2261.36	4887.7	0	0	0	0	0	0	0	0	0	0	3931.41
ApoE	5190.5	0	2343.64	1234.71	1294.35	2615.03	0	2262.57	2372.76	1345.38	0	0	0	1184.18	0	0	0	0	2888.98	4265.31	1529.23	11766.3	19585.5	13427.2	0	3558.42	0	1048.7	2715.57	5869.44	20476	6751.09	0	3363.47	1100.9	0	1186.49	1202.59	3592	3515.23	3540.8
ApoF	0	0	0	0	0	0	0	0	0	0	0	0	0	0	0	0	0	0	0	0	0	0	0	0	0	0	0	0	0	0	1483.28	0	0	0	0	1257.86	0	0	0	0	0
ApoH	24049.4	9199.19	13809.7	19027.9	23467.1	41485.2	43697.5	44098.1	33339.9	92691.4	93849.8	85711.3	12711.5	16102.3	22202.1	37711.6	51430.3	40686.5	83805.7	101821	91494.6	67998.5	80488	74384.8	17793.2	13978.4	40686.5	33273.3	108316	70500.5	107394	70380.3	5134.71	9147.18	16965.8	11243.6	11831.4	17442.8	22793.6	16995.4	19258.9
ApoM	46079.6	37455.4	30530.8	40747.6	69694.2	65861.1	77885	72704.1	123640	65431.9	82620.2	72453	19341.4	30852.8	36159.2	54681.1	62709	72110.3	75269.8	71616.3	47811.2	99632.1	68037.7	106246	36097.9	43265.4	72110.3	52824.1	75468.6	58620.5	60969.6	67425.9	53127	60368.8	55453.6	79709.8	51521.8	81464.3	60311.2	52916.4	47151.2
ApoO	735548	655681	685920	931934	794989	779985	839135	774221	744297	798969	735294	716751	702957	764085	719693	809532	814763	832480	650087	684365	790710	695088	765313	717304	804913	813447	832480	886044	954819	778967	907078	740946	908903	944260	944186	790932	887032	971506	711614	764493	749302
ApoOL	355024	311030	330814	358454	346571	319837	359599	328098	290553	350778	323367	345008	337085	344826	339368	306319	341972	332540	349958	316964	353912	369686	390539	415204	345904	340880	332540	349510	430780	342603	402755	396043	290051	310708	300579	298307	273550	314605	313931	322897	315853
ApoPT1	12824.7	18804.9	19977.9	18304.3	21107.3	25198.8	21604.4	26833.8	7035.16	12964.3	24888.2	16490.4	12839.5	18433	13615.6	8334.02	21408.9	6154.64	34262.9	20023.6	15869.4	27255.2	19356.8	23223.2	19684	15825.9	6154.64	15546.7	40257.9	31542.4	20598.3	28774.1	5877.94	13296.8	10608.4	11032.3	15830.6	15154	10650.2	13896.7	19247
App	2.87808e+06	2.77441e+06	2829924	1984391	1.85223e+06	3672947	3.07793e+06	3.02695e+06	3.36496e+06	4.16128e+06	4.28932e+06	4.1147e+06	3.0471e+06	2.99357e+06	2.79307e+06	3.46316e+06	3274220	3.24988e+06	4241835	4.20714e+06	4139073	4609746	4415967	4.7977e+06	2.91504e+06	2788280	3.24988e+06	3259870	4.6867e+06	4.50989e+06	5410865	4.70213e+06	2.15755e+06	2.08639e+06	2.05354e+06	2.38604e+06	2.41232e+06	2.40574e+06	2.86807e+06	2.88772e+06	3018581
AppBP2	574567	626046	615977	620528	580011	506771	544972	522428	453185	423557	424016	420180	531543	547011	555133	533942	548942	518244	456183	483724	522096	448290	486069	467920	578039	533805	518244	521147	450603	511614	403670	449590	554075	605106	649891	596997	585851	554022	602100	617169	574653
AppL1	293865	304207	314125	220176	214242	241118	252084	255205	230675	295103	301575	307193	277783	298586	288555	257562	272774	251313	359222	361845	354833	346276	317071	332017	293122	259722	251313	259131	312865	360444	289875	336322	181119	199726	205480	222727	204356	177738	242665	242094	217864
AppL2	63290.7	63228.6	56324.9	61793.7	72583.1	137708	125951	132790	132620	196590	210894	210160	57246.3	47126.4	59071.4	133104	128543	128548	229072	214039	208393	270786	304456	267478	64513.6	62700.8	128548	132159	227672	224146	260822	279922	57150.7	57462.8	66603.1	78028	70112.3	72513.8	81341.6	76777	82554.4
AprT	1.57744e+06	1.50084e+06	1.50485e+06	1.78827e+06	1.82949e+06	1.94324e+06	1.70181e+06	1817210	2.28945e+06	1.33503e+06	1.11841e+06	1.24391e+06	1.78395e+06	1.63167e+06	1.36483e+06	1.69808e+06	1.59989e+06	1478021	964699	986373	897823	1.02258e+06	1.02168e+06	991907	1.42708e+06	1.40382e+06	1478021	1.50841e+06	1147705	937557	1.21441e+06	1.01278e+06	2.14547e+06	1.98645e+06	1.72066e+06	2.0184e+06	2.09926e+06	2.3519e+06	1.83857e+06	1.79285e+06	2.04001e+06
AptX	74650.8	70771.9	60149.2	71184.3	79116.1	72463.9	86311.4	78476.5	99342.8	73561.8	81697.9	74473.4	75933.6	69152.2	60579.4	85730.9	89055.7	83052.5	88114.4	102065	83045.1	91906.9	85476.1	66590.5	58405.4	52942.8	83052.5	70992	87370.9	98242.3	70721.2	104210	72474.3	67139.9	58556	71506.5	63550.2	69332.8	61458.6	75399.3	65850.7
Aqp1	2244269	2.07096e+06	2.15268e+06	4303800	4193280	2.37562e+06	3.24622e+06	3.13054e+06	2.98569e+06	2953668	2.58704e+06	2.79971e+06	2.38429e+06	2244876	2.23726e+06	2557756	2.51815e+06	2.44833e+06	2.85242e+06	2771232	2886088	791823	750516	924082	2.18114e+06	2.24246e+06	2.44833e+06	2.49436e+06	2.41085e+06	2.27977e+06	1234974	1082532	3.46655e+06	3.24576e+06	3.28673e+06	4.14932e+06	4.16296e+06	4410553	2.64206e+06	2682794	2932275
Aqp2	0	0	0	0	0	0	0	0	0	0	0	0	0	0	0	0	0	0	0	0	0	0	0	0	0	0	0	0	0	0	1979.15	0	0	0	0	0	0	1627.34	1620.23	0	0
Aqp3	0	3994.18	0	0	0	0	3529.85	0	1245.23	0	0	0	1298.64	0	0	1298.12	0	3533.12	0	0	0	3087.49	2740.94	782.958	0	2489.96	3533.12	0	4275.42	6160.6	4605.37	0	0	1765.16	0	1301.82	2490.7	0	0	0	0
Aqp6	0	720.089	0	1401.84	0	0	1060.63	0	0	1527.5	0	0	0	0	0	0	0	0	0	0	0	0	0	0	0	0	0	0	1541.58	0	0	0	0	0	0	0	0	0	0	0	0
Aqp7	14643.5	17445.8	11157.6	0	1369.36	1383.29	2371.95	3590.54	0	18503.6	19241.2	22580.1	20943.4	26309	24615.3	2378.98	0	0	24451.3	9025	6471.42	1556.03	1381.37	0	24429.9	13803.7	0	2218.94	40221.4	35705.2	17020.7	7142.35	0	0	0	2624.35	0	5089.15	26601.2	16115.5	22476
Aqp9	0	0	0	0	0	0	0	0	0	0	4455.47	0	656.721	0	0	0	0	148.892	0	0	0	0	0	1583.77	0	0	148.892	0	0	0	1552.63	0	0	0	116.868	0	0	0	0	0	0
Aqp11	8003.9	7335.07	8131.43	9995.76	7484.7	22682.5	37597.7	11775.2	13720.7	45123	45303.8	38593.6	4292.76	12325.8	7081.23	15603.8	17894.6	19465.1	58470.4	55906.4	42446.1	28917	40771.9	43135.6	10682.4	6858.99	19465.1	20618.3	48679.6	59396.2	81191.9	72222	17031.9	11669.8	10822.3	17213.1	19210.9	31988.9	15232.2	14906.6	20475.1
Aqr	384884	327289	364696	457831	467503	347443	336506	326886	309834	264032	309310	307545	390243	395591	393118	352527	317104	333881	314552	311905	305643	288363	297833	289096	434934	423566	333881	333762	272669	283082	292221	280506	436014	413591	434199	416462	393767	376218	389046	389875	386533
ArcN1	3.98201e+06	3752495	3838741	3.3991e+06	3.32222e+06	3.06945e+06	3474746	3.11739e+06	2.79713e+06	3431432	3267261	3263257	3802462	3655444	3.72435e+06	3147301	3.25247e+06	3.17022e+06	3.53984e+06	3.81037e+06	3.66614e+06	3.09686e+06	2.98082e+06	3.19996e+06	4.00544e+06	3.96238e+06	3.17022e+06	3.17995e+06	3.18335e+06	3.43653e+06	2.84541e+06	2.89156e+06	3.04631e+06	3.09578e+06	3304442	3031123	2.90485e+06	2942459	3.10557e+06	3.17812e+06	3078520
AreG	11611233	10691944	10865643	1.76645e+06	1.77922e+06	3.45097e+06	4.10552e+06	3.9243e+06	4139414	6352980	6380225	6.21639e+06	10889284	10171755	9796068	3.51419e+06	3587245	4.12219e+06	5.83423e+06	6151054	7.26319e+06	1.31827e+06	1360064	1.99266e+06	11278509	11695865	4.12219e+06	4.26671e+06	7.79353e+06	6.08837e+06	1.73877e+06	1402982	1.89587e+06	2.05901e+06	2.00777e+06	792045	830370	932154	1126542	1.13656e+06	1.12214e+06
Arf3	814526	756606	732854	683296	652676	825799	833301	838672	928227	1.20247e+06	1.15987e+06	1.1655e+06	839515	784977	837748	833417	853223	860632	1.14969e+06	1.08546e+06	1.07566e+06	1.02592e+06	992176	1.1362e+06	841618	867510	860632	822087	1.21803e+06	1.17345e+06	1.21346e+06	1.10111e+06	655172	610566	594639	636391	592516	625218	663185	683346	736431
Arf4	1.56451e+06	1.50526e+06	1.4965e+06	885987	761522	978719	1.05973e+06	996183	887826	1.166e+06	1.12661e+06	1.06174e+06	1.47079e+06	1481127	1.46011e+06	1.06276e+06	1.04269e+06	1.15695e+06	1.20355e+06	1187121	1242497	992990	972654	1.03683e+06	1.59381e+06	1.60678e+06	1.15695e+06	1.18248e+06	1.31405e+06	1.16754e+06	1.0476e+06	917953	841055	892905	921168	869622	882429	930194	989876	1.03067e+06	991585
ArfGAp1	93815.3	78968.4	80570.1	64711.6	59263.4	57901.5	51636.4	54899	63161.1	70718.6	68389.1	72148.4	88712	77207.1	77076.7	54547.8	50572.1	55951	64009.5	69850.3	52021	101938	100586	92146.4	75914.8	78280.8	55951	50042.1	58795.3	64170.1	101996	107970	73234.2	65327.5	65295	62380	61930.1	62917.8	63597.4	64948.2	66465.6
ArfGAp2	366798	380261	360497	373333	356174	301604	261553	291203	308087	263260	258457	307549	344693	309634	308242	267643	262050	266996	251393	241285	239317	250609	241813	250252	300581	328290	266996	257474	239706	234984	289049	228373	375948	353516	341311	356698	342442	353702	341426	367946	397777
ArfGAp3	90242.5	93101.6	106245	156047	145803	359749	317967	319254	354824	614307	504416	533793	81907.8	89238.9	73698.1	345152	305674	364063	551459	583708	501380	478948	469604	481337	67824.3	81472.2	364063	369222	534524	504901	554344	460398	228542	193181	209711	231803	238435	246915	259411	250341	287524
ArfGEf2	220949	206389	197689	238870	232494	242728	247448	256127	249831	266856	278018	278657	200500	197925	213088	250375	258758	244665	286874	287667	291575	375678	386387	348674	193710	203904	244665	236457	219311	265141	321062	367310	232603	218845	223467	222659	235840	191540	243743	246189	240149
ArfIP1	267165	239350	222521	453046	407119	495201	545456	485347	419048	648761	657892	620600	266025	255798	269302	499073	508250	561838	699948	764918	726471	703345	720504	782572	314283	317472	561838	572756	767319	671162	715151	657206	320380	391906	402571	438402	410539	420080	476118	448951	410038
ArfRP1	257555	207865	234433	231781	202791	209424	199604	206784	210817	181189	168276	159810	227681	219861	214268	206207	192578	173720	168300	166628	170103	161183	144702	153375	261133	263880	173720	204841	174205	175591	211706	159977	211260	183725	173388	177236	173696	184459	170359	160936	183947
Arg1	0	0	0	1196.16	0	0	0	1095.97	0	1303.39	0	0	1198.64	0	0	1089.23	2997.95	1087.02	0	0	0	0	0	4336.01	0	0	1087.02	1117.55	3946.2	2843.11	1416.92	0	0	0	0	0	0	0	193.326	0	0
Arg2	0	5165.58	1589.17	0	4392.25	0	761.447	3068.39	805.194	1826.1	5702.58	6624.75	3355.83	2410.93	0	2289.33	2101.91	3046.03	7851.27	4829.54	6246.72	2995.04	7968.29	1013.8	1565.79	1608.59	3046.03	2136.68	4632.86	2987.87	3969.95	0	768.15	760.805	2988.09	1683.52	804.535	2448.2	812.59	2383.6	2400.94
ArgLU1	702661	807969	781729	485767	558367	581777	567931	658559	637361	798173	872810	900543	626287	725047	726917	617041	651869	598048	879266	890943	965171	1.28719e+06	1.30931e+06	1242341	639510	667549	598048	614077	953830	934779	910920	1126368	497803	563505	512226	520258	537338	490881	557819	526935	469792
ArhGAp1	592780	561432	591313	443630	430320	385524	413792	405160	487608	549925	510929	560497	489674	474474	479390	382099	398846	379975	481658	460208	455660	308089	299951	344277	464470	491162	379975	382220	526830	517972	418490	417410	495571	445786	450919	442916	448665	459771	483267	466532	546216
ArhGAp4	1511.76	554.175	1535.85	6473.08	8482.19	2856.16	2448.76	3953.92	6219.72	5877.77	4889.66	4252.21	1621.62	2069.4	1604.99	1964.81	4957.19	1960.82	5048.6	2484.59	1336.19	4497.95	5133.95	3258.96	1513.26	1036.41	1960.82	458.158	593.195	1282.13	9584.62	7373.61	3959.34	3428.7	3847.72	1083.73	6220.33	2626.96	2615.48	4095.33	4125.12
ArhGAp10	441121	392710	395406	371288	366417	317488	252782	263977	283156	198002	179381	184045	411075	389231	377306	291653	284376	286242	198686	178089	151926	137627	118313	149323	399504	412004	286242	281038	181734	159467	164793	133942	315160	311744	323063	302084	312696	336881	283289	297012	314900
ArhGAp11a	394219	459295	470574	386968	389872	251977	313220	337623	268983	70557.7	60641.6	77571.7	367534	368475	398494	262951	272191	287611	52390.2	39474.3	61695.3	62652.9	54430.7	57496.5	345261	339738	287611	264078	61343.8	63814.4	52534.2	51297.3	370730	381883	386524	376427	368752	333879	329350	380782	322271
ArhGAp12	158614	209022	191001	303716	303187	358749	359200	363831	315740	326814	339107	308963	180308	178695	180498	379346	376309	368332	397218	406295	395729	298697	302643	329723	174026	195466	368332	365299	334706	370803	286156	307105	246096	261145	264724	315235	297887	298556	345726	376329	335316
ArhGAp15	0	0	659.593	0	728.559	2207.91	1892.97	636.775	2003.36	0	787.475	782.644	1392.85	0	689.285	126.572	580.619	631.575	3252.28	800.282	5164.61	1655.75	1469.9	839.763	0	0	631.575	1180.57	4585.61	825.945	0	950.01	637.648	631.073	0	0	0	0	1347.9	1648.87	0
ArhGAp18	860057	893020	863380	862877	873384	1.0269e+06	1.14336e+06	1115112	1.07472e+06	1.3383e+06	1.20658e+06	1274222	862374	833169	828410	1.00556e+06	995584	1.10967e+06	1.15535e+06	1135585	1200561	442772	441477	521248	849254	832916	1.10967e+06	1.09125e+06	1.22165e+06	1273979	546599	578138	789151	821517	799350	854514	880109	908702	968581	1.02397e+06	942085
ArhGAp20	8835.72	8675.77	6411.79	7093.67	7790.42	16454.8	26375.2	25069.4	30509.8	62940.5	75783.6	62004.8	4061.91	4535.59	6097.39	17225.4	17496.7	18725.3	78246.9	70403.7	67775.9	87316.7	101449	78774.8	2211.11	4867.61	18725.3	18361.9	67606.9	75471.4	73624.6	98351.5	6818.32	5521.1	10541.5	12894.3	14931.8	11186.3	11464.9	13223.4	12270.2
ArhGAp21	480299	567696	555042	450487	479002	702157	615403	649395	639492	514940	568405	573206	578187	610899	632804	739470	756761	679766	573598	597902	583829	392493	387346	366254	573805	575083	679766	682791	434534	545793	318141	396424	343846	347847	341562	430481	416617	370380	485784	505852	498041
ArhGAp22	1.7288e+06	1.39784e+06	1.40108e+06	391728	423315	967834	717331	756128	1.08422e+06	1.03603e+06	814293	1.02471e+06	1612960	1.58944e+06	1.39964e+06	827136	766410	744377	691963	644138	623708	258987	247380	316679	1.5059e+06	1.43321e+06	744377	708338	718231	743431	386918	325518	446238	384721	373949	361130	356783	415157	533829	549704	619860
ArhGAp23	37787.3	46150.9	44607.9	53965	54341.2	80702.4	65450.4	73192.4	95620.9	94807.4	92267.4	101721	43610.1	49345	40860.9	76441.3	73389.8	63102.9	90062	77286.3	65879.3	68430.6	72838.2	75022.5	40696	37534.6	63102.9	68341.8	68703.4	84132.2	93366.1	94125.6	72937.8	68409.6	57602	67421.5	73418.7	76157.4	88740.6	84437.3	104835
ArhGAp25	1.04708e+06	1.05126e+06	1.04418e+06	698928	951335	1.24624e+06	1.07914e+06	1.26343e+06	1352058	1407565	1.53468e+06	1.63484e+06	842256	859580	867155	1218646	1.30529e+06	1.09529e+06	1674698	1.64702e+06	1.62504e+06	1.86077e+06	1.79466e+06	1863111	768006	903284	1.09529e+06	1.16055e+06	1.652e+06	1618197	1.75433e+06	1.82592e+06	826643	891298	755314	926570	929625	909198	855986	764610	786911
ArhGAp26	1569.31	2465.44	0	1599.88	1677.16	1694.22	7989.04	4397.6	6917.66	13946.3	15408.6	10810	2404.78	0	3252.83	2913.72	5346.38	7269.48	15909.5	14738.1	14861.3	14293.4	8459.33	12565.5	748.028	0	7269.48	5435.41	14074.9	5704.02	12507.9	10934.7	978.585	1452.74	1426.49	1607.12	2306.11	77.9132	0	0	2370.47
ArhGAp28	228768	229338	223372	115124	119164	231865	263225	258099	258186	472863	493859	487660	205795	189698	197565	241134	251075	273405	531190	519843	548809	425441	451759	415984	219073	203013	273405	272175	563668	580900	402674	417913	100918	100860	96914.2	131806	138156	127166	139838	143836	149643
ArhGAp29	197961	218494	207084	537277	562556	400827	488152	470949	390331	501944	529516	500019	188938	205698	208259	380669	401573	388527	519999	566357	524910	460817	464200	425251	212399	218492	388527	404735	457170	613500	428938	470904	343510	358382	368043	502061	464002	426084	698005	705012	652414
ArhGAp31	133600	130946	130267	101456	102459	158697	134919	135360	158154	108250	106454	129541	174267	163843	183793	158111	153100	141052	96085.5	93986.9	90852.1	66614.9	57136.2	54153	168579	174907	141052	121427	64252.8	100876	44664.3	82201	148700	125830	137245	122337	100066	74418.9	100613	119157	109044
ArhGAp36	0	0	0	0	0	583.555	3001.9	504.902	1058.98	4870.37	9990.28	4343.94	0	528.51	546.538	501.799	460.375	2003.12	13538.5	8883.67	5460.07	3938.55	3496.47	5326.82	0	0	2003.12	0	6665.91	8622.8	9138.63	12805.5	0	500.381	0	553.554	264.771	0	1068.76	0	526.763
ArhGAp39	71121.5	88098.3	65108.6	79896.9	88196.1	76191.7	66463	59023.6	93651	65914.5	58298.9	56528.1	86349.8	98291.7	94176.7	69897.8	68496.1	69185.5	57257.6	55875.3	50772.8	40361.6	45120.8	50544.7	74907.8	71128.3	69185.5	61465.1	38640.6	41758.9	61938.5	60611.2	127420	101797	95108.6	92024.2	90042.3	92282.4	91270.5	95274.5	116027
ArhGDib	13604.6	13963.9	9214.25	7766.97	4071.07	8224.97	0	12453.7	22388.9	29621.2	8800.56	6559.93	9728.79	9311.42	9629.03	9282.86	6488.81	19410.3	6814.96	6707.77	2404.92	2313.01	0	4692.46	13618	16788.3	19410.3	18141.4	14947.1	4615.25	11500.5	2654.25	8907.69	7052.67	3462.62	5851.59	9329.62	7564.95	18829.7	11056.3	16705.2
ArhGDig	3664.47	2564.49	2517.16	3744.34	2616.8	5286.84	3399.54	3430.7	13191.9	1359.99	0	0	2501.39	1197.04	4951.48	1136.54	0	6805.37	2920.35	1437.21	4637.5	16354.3	14518.6	9048.65	3501.36	2398.04	6805.37	2120.16	0	1483.29	19219.9	23885.4	3435.41	3399.98	1112.85	3761.28	7196.26	2431.3	2420.67	1184.47	3579.24
ArhGEf4	33956.9	30823.4	40718.4	32037.3	29221.6	26518.5	41814.4	38016.5	41289.4	51475.5	47383.7	63587.7	34344.1	32107.3	28334	26128.7	27277.5	29907.4	46139.6	41602	42641.9	27934.6	22473.5	26615.2	29619.2	28399.4	29907.4	32962.6	47498.3	49087	36683.2	28443.4	30913.6	24786.1	26876.5	28826.8	32287.2	34926.2	37925.1	37820.4	34685.5
ArhGEf6	270357	286287	294571	300693	305293	206317	254500	259470	206989	177333	150707	173358	243144	239788	244008	230346	226223	232303	138247	146449	156882	78123.8	89243.8	84327.2	244686	224037	232303	230734	129279	160723	88564.7	88722.4	237539	230420	252015	322903	311624	283123	387511	403553	404609
ArhGEf7	509890	546530	542080	431403	468536	497465	508342	514879	584253	736126	743530	707529	511587	497242	519741	501686	478716	495144	699977	714037	690285	811066	777224	760249	540812	517578	495144	466848	644781	711061	829190	838012	522165	447358	473873	495025	478598	472243	534668	532807	580876
ArhGEf10	184178	199390	206683	284437	318228	278680	290912	287270	338058	365229	342646	355933	199407	224513	194190	273570	263755	293515	334087	319460	305293	293345	260746	276022	199696	182009	293515	256362	247007	349984	313726	339327	377735	323917	356139	380073	369717	341332	364905	380689	389020
ArhGEf11	91008.7	79486	88956.1	88002.8	95230.5	113695	113677	117311	129066	125752	125250	124940	85811	69240.5	71041.8	117053	107437	120431	138310	137789	136886	124544	117490	113691	77225.2	73725.4	120431	114783	102744	136602	105137	122470	96159.2	87833.9	84583.2	98901.1	101053	98318.4	103399	112539	126642
ArhGEf12	1.06671e+06	1.05151e+06	1.02726e+06	1.1321e+06	1.13887e+06	1312367	1.32598e+06	1.36387e+06	1.29092e+06	1.57245e+06	1.66669e+06	1.58999e+06	1.04007e+06	1.02405e+06	1.06048e+06	1.37326e+06	1.39402e+06	1.49764e+06	1.75695e+06	1.72253e+06	1.71356e+06	1.50483e+06	1.53445e+06	1.67072e+06	1.08066e+06	1027660	1.49764e+06	1.42597e+06	1.47313e+06	1.7876e+06	1.45132e+06	1.74834e+06	1.00193e+06	986473	1.0663e+06	1.12492e+06	1.08731e+06	933460	1.19214e+06	1.21301e+06	1.18454e+06
ArhGEf18	79651.8	81058	82505.5	123971	136933	126404	115168	109015	125978	115666	120898	120157	90574.3	73436.8	77771	107646	109983	111089	114725	110490	93448.5	115239	127243	110839	80414.4	73927.1	111089	102741	94016.1	109015	147784	137749	150189	134061	137419	146026	153615	148503	160508	151907	157248
ArhGEf33	1392.81	765.854	707.501	3727.34	5470.33	3157.71	4737.75	3415.13	3581.45	3249.17	5912.7	5876.43	747.01	1429.92	739.35	2715.31	1868.37	2032.34	5232.76	10300.9	3693.16	11544.1	10248.3	7206.06	2091.28	0	2032.34	7597.94	6558.23	8859.36	8830.45	18342.2	3419.81	2707.64	3323.4	3744.21	2865.44	5082.55	5783.23	2829.81	8551.19
ArhGEf37	229.163	0	0	735.923	2314.41	2337.96	0	674.281	0	2405.67	5003.14	0	0	0	0	670.136	0	0	1721.92	2542.25	911.467	4383.17	2334.71	1778.45	0	0	0	625.054	0	1749.18	3486.95	1005.96	675.205	0	656.169	2217.76	707.187	1433.56	713.647	2793.58	2813.9
AriD1a	341426	314637	318612	341070	379119	280868	258981	268652	309129	196832	192050	210343	330664	319235	330948	305306	291457	272019	182611	182557	166717	199636	189197	170091	342053	313346	272019	255603	135468	178850	168646	187482	432912	368869	391134	388848	391365	331869	391593	399609	461112
AriD1b	202379	192926	175538	241551	252137	213948	198648	204543	228160	150389	145915	136101	240454	237205	232246	221010	212625	205466	146733	143728	144476	126907	129814	141947	239068	221140	205466	203421	110649	144121	133977	136675	256439	231347	239279	271566	263591	243271	253823	270014	291701
AriD3a	8381.8	4554.61	4808.67	15516.8	17594.2	18108.5	17825.6	20310.1	15213.8	20013.2	17222.9	19970.1	8250.45	11541	5653.28	20185.3	15873.4	17842.1	12966.6	12398	6275.31	16597.6	13395.1	10713.8	9673.26	6084.28	17842.1	11296.4	6964.74	10537.5	16504.9	13851.8	32250.2	32780.4	31623.3	29265.5	26444.1	35778.2	27023.4	26045.2	24216.6
AriD3b	266669	263111	231789	47168.4	48604.3	51059.8	59637.7	62425.3	83258.6	64721.6	56031.8	73184.1	223901	200053	191630	59814.5	60422.8	55671	58861.4	65579.9	44139.4	45157.9	53205.9	42640	204038	189420	55671	52229.5	63397.1	78478.8	55873.4	67819.7	70084.3	58059.1	56542.8	36150.6	30889.2	28075.4	33543.2	27852.6	42750.8
AriD4a	68061.3	70191.5	69145.8	133084	147659	146418	136411	146166	128498	136193	144190	137836	71709.2	79812.7	80287.1	149052	141211	146395	145847	159586	159215	108773	91427.3	92337	78423.5	85855.2	146395	149063	119288	160085	74795.1	106230	122698	122021	129344	118435	121353	108895	121834	122917	108954
AriD4b	90459.7	106823	99753.7	119605	107328	118932	117202	126135	107134	125471	140420	138973	89683.3	102322	106200	114017	122321	130756	159931	165385	173365	160398	167714	167553	98131.8	94337.5	130756	132907	150242	154841	143478	155686	95857	103445	108758	112385	93089.9	84906.4	102274	112165	89202.6
AriD5b	197565	215780	206760	108412	109658	118870	116795	121774	120644	133065	144201	133150	151350	131520	130752	119622	125234	129709	120381	125977	144294	99142.2	86849.8	108913	141835	158165	129709	121533	114588	131195	95654.3	98870.3	117401	123108	122651	105391	103623	97683.9	107692	119025	116802
AriH1	916755	827692	818760	993270	905715	813383	862172	828222	709606	803152	801382	817150	911459	841152	886937	858320	881626	848699	890826	925660	939786	920387	934849	986025	940970	974137	848699	859637	849466	852439	940924	906792	774752	814849	884373	781631	776952	757638	792261	846862	753150
AriH2	433524	453433	442920	391465	387536	336203	379351	371604	353287	376327	376583	404791	371734	365662	372177	310328	339907	343226	369415	379084	377448	472220	480163	442023	371099	390859	343226	347187	402678	370166	496010	442971	369751	373081	341220	323084	327073	312706	327980	333484	341760
Arl2	706534	638937	648094	688483	694687	870037	778346	756977	1.13289e+06	769648	657020	704678	748677	733677	622136	691489	682125	677106	619309	525591	481940	544319	491851	480038	636652	592323	677106	694783	669625	560628	758153	560487	872185	765326	644336	816599	846848	996425	851122	866810	994503
Arl2bp	1.83943e+06	1.77774e+06	1806964	1.964e+06	1857045	1.82852e+06	1.68661e+06	1.72036e+06	1.67978e+06	1.5111e+06	1.44988e+06	1474124	1.89727e+06	1.87602e+06	1.81283e+06	1833067	1.81564e+06	1.79056e+06	1.32357e+06	1.32661e+06	1.35411e+06	847954	853025	1.05356e+06	1.90619e+06	1.8993e+06	1.79056e+06	1.93949e+06	1543138	1.36791e+06	1.09008e+06	806350	1.88044e+06	1.88291e+06	1.9396e+06	1.80364e+06	1.81704e+06	1873208	1712903	1.71329e+06	1.72593e+06
Arl3	1191231	1.14387e+06	1.16137e+06	1.08402e+06	1046700	1.23145e+06	1.38467e+06	1.28102e+06	1.52385e+06	1.83951e+06	1.7117e+06	1.52359e+06	1.28717e+06	1.31143e+06	1.12682e+06	1321830	1.18815e+06	1.07256e+06	1.56531e+06	1563774	1.5545e+06	1.49668e+06	1.37392e+06	1.66676e+06	1.07992e+06	1.1319e+06	1.07256e+06	1.16479e+06	1.94943e+06	1.7966e+06	2.4019e+06	1.74306e+06	1.37431e+06	1.32639e+06	1.23231e+06	1.25877e+06	1.33219e+06	1.57397e+06	1.39988e+06	1.51626e+06	1416977
Arl4d	185515	155490	142815	98480	100192	145817	126336	127494	151568	86415.8	70440	69353.6	231425	221218	206867	129091	119406	123549	69331	64226.3	51091	40746.9	41779.7	53003.2	221393	206514	123549	130770	63252.8	64214.5	62146.7	48048.8	105014	95226.5	95319	83459.4	87934.8	97050.3	50143.9	52104.7	59426.1
Arl5c	0	0	0	0	0	0	1984.14	0	2099.85	0	2476.2	2461.01	0	0	0	0	1825.75	1985.98	5113.38	0	5413.35	0	0	2640.62	2043.57	0	1985.98	0	9612.92	0	0	2987.29	0	0	0	0	0	0	0	0	0
Arl6ip1	2.02747e+06	2.19144e+06	2.24475e+06	1.61267e+06	1.51296e+06	1.39253e+06	2.1819e+06	2.05225e+06	1.57782e+06	1.41364e+06	1526539	1.32178e+06	1.48213e+06	1.62858e+06	1.58279e+06	1.39909e+06	1466048	1.6373e+06	1.46084e+06	1502368	1.40846e+06	1.04757e+06	1.10083e+06	1.11427e+06	1.54968e+06	1.55486e+06	1.6373e+06	1.77445e+06	1.86014e+06	1.77209e+06	1280198	1.24605e+06	1.52624e+06	1.60716e+06	1.60553e+06	1.97965e+06	1.94107e+06	1.9048e+06	1.99729e+06	2.00757e+06	1.96068e+06
Arl6ip4	478622	391770	429617	452672	492512	398744	288314	294099	411559	279694	275107	246386	523024	499270	385694	317274	265202	303041	190971	187967	155453	160950	161017	151659	433879	377653	303041	300008	198364	199700	246170	177195	763000	692853	639260	561855	580654	729485	516122	483612	554113
Arl6ip5	851575	873735	847597	1.30747e+06	1.15795e+06	1.36371e+06	1.48521e+06	1.44542e+06	1.41579e+06	1.98905e+06	1.83022e+06	1901004	905401	906262	900103	1.28392e+06	1.2884e+06	1.40111e+06	2.04934e+06	1862390	1.90857e+06	2.09226e+06	2.10733e+06	2.41855e+06	881732	946761	1.40111e+06	1.39213e+06	2.26698e+06	1.83804e+06	2605237	2.03062e+06	1.15461e+06	1.19635e+06	1.13961e+06	1.28109e+06	1.18651e+06	1.33649e+06	1.24996e+06	1.33653e+06	1.26557e+06
Arl8b	267255	241893	245501	184574	177779	178493	212029	184190	194363	216244	259745	224356	262058	247862	266869	179291	173626	186523	268368	258375	265409	193191	181182	225749	253124	237826	186523	174671	203539	244033	171463	187089	140243	194584	186552	176969	184630	155359	181936	173198	178319
Arl9	295879	320106	306754	274260	290059	354591	307204	292921	314896	300023	246399	271691	325781	317771	330488	312712	334425	357630	246814	243555	264643	303502	292747	318645	325004	308424	357630	371007	304276	239472	346021	261023	266770	291772	284088	282565	286423	302954	341497	354733	340938
Arl11	92903.6	90148.6	88484.9	156486	156762	208303	268218	265317	316179	337839	339154	339269	122370	105198	97907.4	208418	211373	168456	320806	325023	299777	172469	228893	195268	104620	121529	168456	163965	358644	305898	223478	185919	152297	152718	145395	266642	274751	279191	312716	322688	338316
Arl13a	917.042	2016.99	0	1963.3	0	0	6238.78	4497.12	1886.45	5348.22	6673.7	9949.14	2951.04	0	0	2681.69	4100.53	3568.32	6890.62	3391.12	6079.04	9354.76	5190.46	9489.1	3671.79	1886.08	3568.32	3335.05	1079.5	13999.5	5814.07	8051.15	5403.95	0	3501.06	1972.18	5659.91	4780.58	3807.74	3726.36	938.367
Arl13b	81538.4	93666.3	91799.7	182037	172572	199520	233339	213329	182029	222318	210466	214298	77826.4	87670.3	87880.9	215729	209473	236334	228247	241275	267468	214034	225292	249183	84864.7	76103.3	236334	230799	228091	247856	228726	216514	179704	185889	169938	225996	204702	206835	203928	214063	182781
Arl14ep	432466	481702	488903	401218	373752	407298	474100	394571	395166	460351	398246	415408	514479	438084	407819	403950	409636	398212	435885	436612	450157	481929	442809	437009	474572	441292	398212	403494	382759	420096	421250	463524	298516	347227	354399	393080	355435	330955	392073	397057	383175
ArmC5	105560	82704.4	81271.7	67510.4	71634.1	59822.2	43722.8	50525.1	71139.7	48234.6	49489	52286.6	92195	67625.2	55246.9	54776.9	48142.1	45979.7	52912.8	38966.5	42933	43557.8	36893	26621	61625.3	67282.1	45979.7	44265.8	39726.1	44204.6	53149.6	45407.2	100352	91119.7	77134.1	69487.5	71379	91277.5	78400.1	84163.4	104256
ArmC7	204019	172670	166189	236346	241059	159910	121917	159088	158027	166953	154938	166174	187299	131146	134887	138179	150195	144156	170045	159440	151387	171822	149805	136698	154545	159809	144156	155829	199054	169814	212668	162511	232641	228679	206785	186523	214355	224929	218341	200020	236974
ArmC8	227077	252564	240190	193617	202378	203389	223823	237638	211047	238411	215417	190909	184352	205981	213616	222901	213792	202427	205162	197925	210093	182297	173751	182093	216286	193705	202427	223653	225515	211211	193534	179087	194418	204071	208847	225345	205727	207022	202242	199475	210718
ArmC9	96585.8	107136	102932	164769	170542	102230	113347	108244	122820	102594	113436	107371	131969	94587.4	98109.3	106900	87620.7	95039.7	120260	106360	101852	108252	103033	138609	99467.4	95030.3	95039.7	94984.7	89122.6	95960.8	120942	98156.3	170311	156290	173214	185419	185250	153809	166716	178611	162061
ArmCX1	191083	192772	186908	276672	275268	257184	266287	270535	247434	246213	261774	264927	217391	256703	225501	268872	241969	280103	259076	271871	263805	392668	409969	384689	254766	196500	280103	281414	269706	231704	402489	345844	269871	269391	302456	332263	331929	326554	381955	414432	395901
ArmCX4	9292.98	11809.5	11119.5	7773.94	8806.03	2106.86	2408.44	4253.41	4672.97	1445.25	1252.39	3485.17	7531.58	8692.56	10304.5	5032.47	2400.86	4486.53	1293.1	4327.37	1916.54	1316.64	1870.16	1068.44	7441.73	8069.87	4486.53	4318.41	1458.58	3415.28	1309.28	1510.88	13183.4	14051.1	12023.3	12879.5	13170.5	8612.4	17149.5	16783	11833.5
ArnT	329186	347606	352916	246391	270336	349646	378301	362398	366714	471390	479196	464157	305760	330960	324918	349954	381336	363948	514025	529181	559178	414268	412742	408148	327043	316262	363948	364565	471068	521881	387821	395079	283119	281766	287688	306250	291971	277064	310781	327648	332900
ArnT2	10993.1	7635.43	9404.88	5574.14	1947.8	5902.83	4498.53	8512.07	8331.5	5398.94	13333.6	12554.4	5120.2	5346.04	9213.99	2819.92	1034.85	6754.04	15940.7	14263.7	17643	19919.8	17683.9	23947.7	4054.1	6544.87	6754.04	5786.47	16346.1	20609.5	24210.5	29631.5	8050.19	7311.07	11596.8	6843.67	5951.65	4222.68	12612.6	15869.7	21905.5
ArnTL	589394	570286	579837	213045	264804	275438	258215	258213	319978	252426	215030	221863	810675	821770	785181	278287	295922	233079	224439	219837	236325	380054	351613	332402	784065	810216	233079	240680	201301	218775	282989	344233	254297	233363	233296	219204	220130	215058	244255	213958	255059
ArpC2	4.44788e+06	4.17813e+06	4225328	3.62826e+06	3.51513e+06	3.64169e+06	3532827	3.41107e+06	3.47097e+06	3.45499e+06	3.25644e+06	3313976	4.49885e+06	4.36908e+06	4332681	3571082	3.56826e+06	3.59352e+06	3.07639e+06	3.13787e+06	3.3017e+06	2.60884e+06	2.54052e+06	2754001	4536267	4.72104e+06	3.59352e+06	3.70968e+06	3926900	3392755	3.16569e+06	2.67787e+06	3.90337e+06	4.01453e+06	4.04881e+06	3.49819e+06	3.47104e+06	3.66844e+06	3.18508e+06	3.27986e+06	3414087
ArpC3	3.73538e+06	3.73924e+06	3.74479e+06	3.1658e+06	2.98146e+06	1.80891e+06	2094621	2.17485e+06	2.23401e+06	2.98105e+06	2.99894e+06	2.82726e+06	4174204	3963676	3.6534e+06	1581059	1.64586e+06	1.67095e+06	2.5912e+06	2.79837e+06	2.521e+06	1.55871e+06	1.48254e+06	1.71042e+06	3.73502e+06	3.80637e+06	1.67095e+06	1.8707e+06	3.36776e+06	2968980	2458015	1.8659e+06	3.68132e+06	3.57295e+06	3.31477e+06	3.45233e+06	3.35153e+06	4021083	3.45574e+06	3.58386e+06	3.74713e+06
ArpC4	1.35373e+06	1254716	1.31639e+06	988709	1.02877e+06	932309	879247	923781	995051	1.0329e+06	1.02277e+06	1.03313e+06	1.3825e+06	1.28948e+06	1.25119e+06	879439	819923	870890	935213	901854	917808	668492	641785	724215	1.27617e+06	1283835	870890	829481	1.14163e+06	981716	1.03764e+06	753450	1.14469e+06	1.10493e+06	1073065	996626	1.03032e+06	1.16059e+06	1.01994e+06	1.0073e+06	1.11957e+06
ArpC5l	469708	466042	428836	378999	359668	321204	301898	335951	316497	270283	249356	279962	429495	421500	431740	324363	298334	339138	287840	287172	307216	245549	237261	311420	459166	445240	339138	348284	416288	305410	352590	269624	327227	332510	349881	314718	316242	347158	324187	342565	302192
ArpM1	1718.17	3779.03	5673.03	22070.6	11568.3	27267.4	8349.28	16009	20323.2	9018.38	13545.8	25889.9	5529.07	6350.24	7296.49	20935.1	28426.2	11699.8	21517.1	8471.47	19362.5	6572.66	6807.4	11111.7	3439.73	4417.19	11699.8	21088.8	13146.6	10928.9	6535.95	6285.26	5062.42	9185.4	12299.2	10161.5	10604.4	13435.3	9809.51	6109	17581.2
ArrB1	76704	70621.4	68347.2	181674	191021	155412	243702	227441	232926	247300	267667	261725	64510.2	69591.2	71423.9	148294	148131	152207	215095	206686	178386	135176	138753	152279	69892.5	47169.8	152207	132062	187335	304085	135067	196135	209733	189241	197009	277855	250599	199444	198924	219525	225815
ArrDC1	46479.4	45140.2	34341.8	49107.9	47415.7	60899	57492.2	52690.9	76987.3	77448.5	45392.9	60395.1	38202.1	32225.1	37169.5	55309	62619.3	48737.4	62743.1	48363.3	45616.4	42333.7	49198.2	49968.5	22960.6	38610.1	48737.4	58722.8	51871.4	54631.4	68886.4	73310.4	77069.8	64540.5	44938.1	79187.8	74511.1	73633.9	65792.8	72971.5	68560.9
ArrDC4	0	0	0	0	0	0	0	0	0	1012.57	0	0	0	0	0	0	0	0	0	0	575.47	0	0	2245.7	0	0	0	0	0	0	0	0	0	210.953	0	0	0	0	0	0	0
ArrDC5	0	0	0	568.502	0	1204.05	2064.61	1041.77	0	0	0	0	2278.71	1090.48	2255.35	0	1899.79	3099.78	1330.19	0	0	0	0	0	2126.44	1092.28	3099.78	0	0	0	0	0	4172.78	3097.32	0	0	1092.61	1107.43	3307.77	0	0
ArsA	658374	582872	596240	470966	450430	685204	585355	629457	719014	867205	834231	821734	634266	600095	544322	672555	635755	598191	851208	816886	740917	763969	764504	728965	570568	516747	598191	605766	782217	829867	875886	828712	488740	414345	410125	580967	572017	581973	855204	819005	1.00345e+06
ArsB	0	0	0	0	0	0	0	0	0	0	0	0	0	0	0	0	0	0	0	0	0	998.034	0	0	0	0	0	711.615	0	0	0	3435.82	0	0	373.519	0	966.146	0	0	0	0
ArsG	84042.2	86654.9	79085.3	113248	119296	164939	141252	143651	150820	137225	139057	148679	89203.5	93326	90048.8	168598	154750	158585	153065	153422	139592	116424	117710	133886	79629.4	84405.5	158585	143503	137039	135925	144907	140618	80084.6	74624.1	80998.6	108376	105458	97694.8	109752	115489	118550
ArsJ	155463	168802	162484	86579.5	87875.1	69998.7	79615.4	90728.5	84050.2	57235.2	41205.8	50117.7	145182	156787	150448	87118.1	87340.1	85465.8	48756	49307.8	49265.8	29152.9	22517.3	25849.9	156280	145939	85465.8	84565	44540.1	44848.4	26749.6	29541.5	93031.8	100884	103329	75367.8	95286.9	86321.5	115203	116958	94120.9
ArsK	19978.7	21971.1	17478	42178.5	34251.7	83040.3	110029	109405	78771.9	156650	149432	121087	25002.2	21080.9	21210.7	88176.1	84867.5	100414	166104	179225	189093	162052	172132	152894	19998.4	22827.9	100414	110500	170506	129198	155517	135612	41968.8	40996.6	55616.6	69819.9	57657.5	64225.8	52423.4	57504.4	42022.4
Art2	24580.9	19433.3	18758.2	23038.7	16906.1	15023.6	22568.6	23886.5	18292.1	31313.8	23768.9	30928.6	25030.5	18141.9	18760.8	16231.3	17221.3	14545.4	24257.8	19966.7	24854.9	4766.56	5642.05	16409.7	19956.3	23530.4	14545.4	16478.2	39869.8	30694.3	10772.6	7293.03	8677.67	4073.89	10162.9	9744.42	12817.4	12755.1	21577.1	25661.3	16575.2
Art3	23011.2	14972.7	13637.1	8210.8	11835.2	36953.6	29922.4	28399.5	48322.7	21248.7	18606.9	21189.6	21597.9	14232.1	8143.41	35514.8	34469.5	29846.4	18411.2	26000.6	19672.9	8965.68	7597.54	11822.8	19194.9	7887.84	29846.4	26151.8	31602.5	36592.3	26920.5	21278.2	10358.4	7588.82	10066.3	6185.97	17358.4	12138.7	21896.2	14123.2	20603
Art4	1199.84	0	3656.87	7834.66	9424.86	1360.11	3498.3	1176.79	4936.4	4198.5	2910.58	7231.81	3861.08	1231.81	1273.83	2339.11	8584.07	2334.36	4507.77	7394.79	11135.2	0	1358.22	0	2402.05	2467.7	2334.36	2181.75	0	4579.15	3042.81	0	7070.41	5831.26	5725.9	9031.29	16044.9	10007.7	12454.9	18283.1	13505.1
Art5	1168.5	0	0	1250.83	131.125	1324.59	0	3438.17	2523.93	4225.15	2834.57	1408.59	0	0	2481.13	4556.05	1044.99	1136.7	5853.4	144.033	3098.39	11919.9	7936.49	7556.95	1169.66	0	1136.7	2124.78	6877.58	4459.56	4445.01	6839.24	1147.63	0	1115.27	0	3605.96	1218.29	3638.9	2374.09	3587.03
ArtN	22778.8	15746	14876.8	131671	146430	90006.1	118914	127664	109448	132543	101830	110620	36302	30735.6	24183.5	94207.8	100400	102088	93729.9	89046.7	82402.7	99585.7	94301.6	80812.6	39087.9	34132.8	102088	104142	97680.4	93144.1	114709	119039	140303	141703	147218	163410	166029	160138	111810	121651	132240
Arv1	237010	235117	242350	177513	168817	200629	225110	228432	223595	263660	263203	281301	193151	196517	205467	195493	213677	203361	252164	260844	272207	292896	304446	273713	208744	211680	203361	221433	294398	236414	333218	269111	171559	190733	180615	175834	172957	200174	198500	202727	232876
ArvCF	13059.4	10258.4	7960.49	20769.5	14236	18187.5	16681.1	12442.6	16502.5	20020	33489.8	25638	6804.07	8044.44	5545.89	20488.9	12012.6	11978	30840.2	26675.7	18303.5	15760.3	22386.1	15926.3	3361.45	3069.62	11978	11873.4	20204.5	20885.7	29333.8	19109.1	16124.2	12331.1	15313.5	20462.3	23029	27620.7	24401.4	20506.4	25199
Arx	1712.69	1412.62	163.123	630.215	960.954	1941.46	416.132	1837.27	880.797	686.707	1947.49	0	2927.95	3956.24	2727.46	1199.93	909.416	0	1273.5	0	2128.76	409.481	811.858	0	1875.1	165.116	0	1167.86	189.01	408.527	746.522	3054.29	1419.26	0	3013.91	633.067	1486.49	1506.66	2000.09	1165.09	766.726
As3MT	201384	202230	216889	226618	224899	269590	266948	257736	295507	395332	353642	370856	203721	198246	214568	242887	263226	279588	357788	332055	313598	247965	265097	295019	212521	211883	279588	294056	367926	352898	286215	235953	202194	200611	194390	228184	212787	218944	273587	315993	268566
AsaH1	1.63501e+06	1.6657e+06	1.69547e+06	1.45423e+06	1359393	2.06456e+06	2.37976e+06	2.19861e+06	1.96949e+06	3.00983e+06	3.15572e+06	3037338	1.73175e+06	1.71255e+06	1.72809e+06	2.11331e+06	2.17137e+06	2.37157e+06	3255690	3.43359e+06	3.37127e+06	2.8851e+06	2.96745e+06	3.27833e+06	1.76545e+06	1742711	2.37157e+06	2421073	3.47735e+06	3371204	3.13433e+06	3.04447e+06	1.42772e+06	1.41249e+06	1.48568e+06	1.6922e+06	1.62719e+06	1.6595e+06	1798232	1907342	1.7642e+06
AsaH2	945.712	520.012	0	0	0	0	459.559	0	0	0	1147.06	1140.02	0	0	0	0	1691.49	919.969	1776.51	582.856	0	0	0	1834.83	946.646	486.26	919.969	859.828	556.627	3007.73	1798.75	0	0	459.619	564.143	508.461	972.811	0	1963.39	0	967.704
Asb2	411.913	0	0	440.933	1848.92	0	1200.99	0	423.674	1921.83	2997.66	3475.82	441.845	422.889	437.314	0	736.742	1602.8	515.849	507.736	1092.22	1225.56	2797.71	3196.7	412.319	423.589	1602.8	374.505	1454.66	524.017	3656.15	1808.19	1618.21	0	0	1771.71	1271.15	858.928	0	418.448	0
Asb3	61656.8	78702.9	59842.8	51072	51067.8	106503	107719	107446	96824.7	113583	124194	124760	63119	54633.8	59614.4	128429	116433	105141	119039	129833	149540	274937	286868	222396	66432.3	54724.2	105141	110947	107574	119757	184672	182224	49741.8	48872.2	48864.8	47685.6	49266.5	50126.2	49526.1	53127.9	46566.9
Asb4	59345.5	73285	64333	34070.1	36459.9	63890.2	81520.8	69261.2	73316.4	95130.6	88467.5	91521.7	62235.5	59565.5	63357.2	56231.9	62916	58375.1	89682.3	96445	109449	82014.5	74310	84478.7	62391	58982.2	58375.1	76262	106155	106286	107621	100421	26700.5	27069.7	22466.9	47058.4	49109.7	52886.9	87415.3	94977.4	87526.3
Asb5	38647.8	21251	20566.6	16991.5	16521.5	30249.8	43821.2	27977.7	43537.2	60105.4	32366.8	41042.2	26650.4	18894.1	26377.1	38569.3	28802.1	27749.2	36875.9	35161.7	57338.9	23467.1	27082.9	28564.9	22106.3	30280.7	27749.2	22588.7	40078.6	37459.8	29170	32315	15363.7	13416.4	12295.7	17810.5	28396.6	16309.7	8596.79	11217.4	14123.8
Asb6	81414	61905.3	73889.6	119878	107581	79622.8	58337.8	70741.4	96402	96765.4	102603	86766.4	102312	79285.4	65769.9	44072.5	55917.2	48783.1	80159.7	62252.8	47816.1	59199	65196	53976.8	76059	61601.2	48783.1	47497.2	65971.3	78903.3	107164	63819.9	196736	137891	113648	138308	122561	131354	113957	127521	143774
Asb7	88542	129829	98025.5	105716	96810.5	123531	121356	106881	96908.1	132405	152828	142312	136376	86239.9	95207.3	97372.4	109637	102696	167747	144120	118894	136062	149060	151230	118173	103893	102696	109399	100219	102531	89241.7	156135	93649.4	104821	111594	79340.8	102172	106517	101338	126848	123124
Asb8	321807	275866	267030	409738	483977	375271	450196	421977	396784	431749	413352	409009	328039	282159	281350	379685	399957	438460	438678	456416	439569	372114	385215	433689	329128	342235	438460	423654	514404	478680	530976	463571	437033	437384	453566	465325	451480	476187	445057	455342	471438
Asb9	0	0	0	0	0	0	1210.74	0	0	0	1511	0	0	0	0	0	0	0	0	0	0	0	0	0	0	0	0	0	0	0	0	0	0	0	0	0	0	0	0	0	1274.74
Asb10	0	712.272	0	0	0	734.195	0	1905.72	0	0	0	0	0	0	114.604	1262.67	0	0	0	1596.7	858.692	825.876	0	1675.47	0	0	0	0	0	823.952	0	0	636.11	629.551	0	696.45	666.24	0	672.326	0	1325.49
Asb11	1017.87	0	2068.18	0	1142.21	3461.5	0	1996.64	0	1187.25	0	0	0	1045	0	0	0	990.166	1274.71	1254.66	0	0	8065.63	1316.56	0	0	990.166	0	0	1294.89	0	0	1999.37	1978.76	0	0	2094.08	1061.24	0	0	3124.63
Asb12	0	0	0	1993.95	0	0	0	0	0	1086.34	0	0	0	0	0	907.852	832.908	0	0	0	0	1187.6	0	0	0	0	0	0	0	0	0	0	0	0	0	0	0	971.043	0	0	0
Asb13	100792	104053	108041	220334	243295	219771	216810	218797	217557	225146	216288	227446	129109	120686	142076	218981	217734	204297	206706	208207	209476	184473	207409	167176	148738	154819	204297	202230	226748	195682	234151	228899	189255	180381	183358	189150	190288	210447	187211	183342	195641
Asb14	1360.94	0.000225946	0.000284365	1468.59	885.806	2954.83	2352.16	0.000469393	0.000224518	0	828.199	0	0.000222528	0.000273334	0	768.402	1935.3	2101.28	2928.69	0.000151177	6878.4	5876.84	4614.17	2787.2	681.866	803.566	2101.28	1271.95	817.108	6563.92	2105.96	3376.64	2011.85	711.252	3769.38	0	774.041	747.819	0.000149979	0.000266549	719.125
Asb16	1589.72	0	0	3616.16	0	0	0	0	1635.11	0	0	958.174	852.62	0	0	0	0	0	0	0	1053.82	1013.55	0	0	0	817.393	0	0	0	0	4031.55	0	3122.64	0	0	4273.55	1798.8	1657.46	2475.32	0	813.344
Asb17	0	0	0	0	0	0	0	0	0	0	0	0	0	0	0	0	1848.59	0	0	0	0	0	0	0	0	0	0	0	0	0	0	0	2030.16	0	0	0	0	0	0	131.243	0
AscC1	647692	652985	671432	888038	836405	895482	921489	797194	795147	778204	671334	796692	689879	670287	691254	874511	942043	925185	650850	740709	745016	596430	617118	657092	639228	681752	925185	954088	787163	709090	726271	577955	733739	747713	743745	735930	817277	819559	767647	766859	745847
AscC2	444372	375941	375438	382568	383989	310163	281351	285090	328420	280731	273280	267124	381982	370207	373921	297661	290610	256967	268273	259404	228851	258502	225990	232004	375099	354754	256967	278251	229041	245806	291777	242691	392806	357673	356906	351245	375100	374848	324352	347617	363972
AscL1	1659.75	0	1686.19	0	1862.5	376.289	0	0	0	387.188	0	0	2225.44	0	251.728	0	4452.91	0	2598.18	0	0	0	0	536.695	0	1706.8	0	0	930.374	0	420.914	0	3260.19	1613.28	0	0	1707.31	576.822	344.58	0	3396.69
AscL2	11596.7	13390.9	11781.5	29793	39690.7	19192.8	9580.03	11942.6	16102.6	15690.7	6329.56	9785.58	18659.1	22025.6	17852.2	10173.6	11408	14101.3	7987.59	7147.23	10847.8	12938.9	6563.75	4687.39	18573.1	17291.9	14101.3	15288.2	11928.5	19178.7	7499.4	11878.2	51822.3	38325.1	38739.5	34500.1	32804.8	38287.7	20464.6	25328.5	38565.8
AscL3	2089.21	0	0	0	0	0	0	4098.16	2148.87	0	2534.01	2518.47	0	0	0	0	0	0	2616.38	2575.23	2769.87	0	0	0	0	0	0	0	2459.34	0	0	0	0	0	0	2246.53	0	0	0	0	0
Asf1b	587474	579286	612982	800371	812157	527567	606793	576811	566974	89732.9	101021	101935	527864	544382	556201	461712	444635	494790	41403.6	36050.1	57319.4	35671.6	24470.5	37828.6	510729	508016	494790	511771	88314.8	58235.7	38697.1	26049.1	938525	878790	822861	918849	841714	996979	770864	807351	863969
AsgR2	1199.84	0	4875.83	0	1346.41	8160.64	6996.6	10591.1	11106.9	20992.5	21829.3	24588.1	5148.11	3695.44	3821.49	4678.23	3219.03	3631.22	12020.7	16268.5	15907.4	30599	29880.8	31038.4	2402.05	7403.11	3631.22	3272.63	24010.8	32054.1	73027.3	57936.8	2356.8	3498.76	3435.54	1290.18	3702.66	3752.89	1245.49	1218.87	4910.96
Ash1l	330368	352167	333353	355227	350968	351950	361841	374256	341547	366994	398629	381561	326495	335523	352468	391851	401714	363292	416579	407873	433686	530839	538196	535805	370836	323973	363292	361580	299387	407583	388755	518698	303475	303861	340416	318596	292468	233609	294172	300132	288393
Ash2l	549385	516867	525534	970960	902474	829561	848717	829783	750969	565447	544451	540857	500073	532377	548295	837238	813872	797743	552629	518952	500511	774844	750492	701402	514421	534996	797743	863844	595265	547949	666638	578971	828640	878381	921354	888172	868324	912684	791655	794683	793507
Asl	4655.44	11946	5675.55	10797.4	14801.7	8795.49	12065.4	10654	14365.1	10860.3	2823.3	12159.3	8322.9	9559	5766.29	21177.1	14571.7	10567	5830.14	7651.25	12344.3	6046.22	11418.3	7025.12	6213.39	9774.31	10567	11992.6	6393.57	6909.53	9838.55	17030.2	17146	13575.4	6665.04	18355.3	14366.5	12336.8	16108.6	14976.1	31758
AsnA1	296504	273290	307263	287385	291010	263419	250031	246903	277672	206508	227089	204115	299825	292853	280761	210530	207565	226630	183474	173918	159512	140353	179661	166418	291484	289597	226630	226324	185098	167879	222016	158234	388562	344404	330433	326361	324907	367661	293455	264988	339876
AsnS	1.53782e+06	1.6371e+06	1.66626e+06	1.52731e+06	1.47965e+06	1.33334e+06	1306983	1.23914e+06	1.26665e+06	657498	604106	614980	1511323	1.48394e+06	1.44046e+06	1354955	1.38927e+06	1.22529e+06	609837	693605	661910	580150	581318	629857	1.58393e+06	1.58313e+06	1.22529e+06	1.23436e+06	572299	512040	580765	483348	286256	287930	280457	799090	823983	874439	800020	831060	877796
AsnSD1	1.22462e+06	1096281	1.10824e+06	1.05238e+06	1.04936e+06	1.03808e+06	848140	881384	839414	531132	518585	486494	1.17057e+06	1.16305e+06	1.13035e+06	969773	970725	893087	463322	479059	485439	599143	651205	509354	1.23822e+06	1.30913e+06	893087	897312	589793	536146	693495	580247	1.01881e+06	1.08478e+06	1.12399e+06	918022	964466	996503	844521	837955	827638
AspA	5785.86	3817.71	12931.7	6193.49	9089.71	10493.9	8997.06	21563.9	15472.8	31043.9	19649.5	16739.1	7447.56	8316.06	12285.3	11279.7	22766.8	19136.4	14491.6	12837.3	4602.52	0	6549.6	13470.6	8108.21	11899.8	19136.4	11572.9	19070.5	20609.5	23476.8	27091.7	6818.99	2249.56	7731.19	8710.13	27377.6	10858.3	18018.1	32914.9	23681.6
AspDH	0	0	0	1218.99	1277.87	1290.88	1106.74	0	0	0	0	1372.74	0	0	1208.99	0	1018.39	0	1426.11	4211.03	0	2904.14	6445.42	2945.85	0	0	0	0	0	0	0	3332.59	0	0	0	0	1171.4	0	0	1156.83	0
AspG	120626	134331	124728	39299.1	52345.5	81569.3	76498.6	86340.2	147298	142032	153273	169429	125229	143800	124344	88648.7	91151.8	66314.9	160298	146711	127972	71535.8	72813.2	76720.4	106771	116349	66314.9	69812.1	95545.5	117501	75728.9	84408.3	96454.8	76547.7	67338.2	84243	73948.9	72377.8	85048.1	79107.4	100396
AspM	254953	312426	307231	399983	428604	212300	308179	305790	248394	55092.2	52743.8	58319.3	196549	209584	225502	243796	244943	266071	38035.4	36947.4	41621.5	43143.6	50446.8	39504.4	196617	207304	266071	261375	44239.5	48387.4	33256.8	35387	364362	364376	400862	430240	413680	355112	378216	399425	383780
AspN	0	1062.96	981.968	1034.66	3253.92	3287.03	5636.32	1896	2982.5	2254.82	3517.06	2330.32	4147.22	3969.29	2052.34	0	0	3761.03	3631.38	3574.26	3844.41	4929.98	5470.77	1250.2	967.522	993.967	3761.03	0	9102.43	1229.62	1225.61	0	949.298	4697.55	1845.07	6236.08	3977.05	0	1003.35	3927.61	2967.13
AspSCr1	1.04497e+06	1.02274e+06	968751	854859	888524	1.34596e+06	1.07999e+06	1.16488e+06	1.6386e+06	1.55301e+06	1.23241e+06	1.51775e+06	1.10596e+06	1.01525e+06	919277	1.22977e+06	1051515	1.21278e+06	1.10735e+06	1.02479e+06	941632	452390	383147	426800	988515	963348	1.21278e+06	1.13431e+06	990478	906563	635152	451007	1.32768e+06	1.07848e+06	1.09921e+06	1.0239e+06	1.01374e+06	1.20287e+06	931353	921735	1.13221e+06
AsrGL1	374619	334081	333062	411756	375325	416929	403107	404573	418626	380847	343194	357298	436783	449155	386058	398917	390065	402927	278926	309089	294284	221455	225970	238109	378527	386407	402927	384335	366165	301653	298828	230571	379830	386223	375810	380424	398211	399072	379830	354781	398737
Ass1	0	0	1149.6	0	0	1282.71	0	0	2327.75	1319.87	0	0	0	0	0	0	0	0	0	0	0	0	0	0	0	0	0	0	0	0	1913.11	0	0	0	0	0	0	0	0	1149.52	2315.76
AstE1	85681.2	76768.6	72261.7	72525.3	67062.4	45523.3	70347.3	63573.7	65397.1	85849.4	71999.4	68005.3	77559.2	84973	74608.7	55424.2	60596.7	62229.4	86377.4	81473.4	70985.8	66789.6	79554.7	76891.1	91633.5	99336.9	62229.4	75309.9	97537.2	84100.5	83869.6	64890.4	80105.9	66642.8	79044.7	78288.5	76547.8	78059.4	82470.4	83708.9	78744.9
AstL	0	90.6329	0	0	308.272	0	800.967	0	847.674	1922.57	0	0	0	0	874.963	0	0	801.707	0	0	0	1050.89	0	0	0	0	801.707	0	0	1048.44	3135.05	0	0	0	0	1033.9	1695.51	859.257	0	837.216	843.306
AsxL2	298410	297364	305755	283038	293060	289206	282098	284562	284513	303272	340845	332651	273666	306721	317271	314973	314271	289726	386749	379321	402288	461808	437563	473504	288816	292615	289726	284908	269496	349540	290933	384577	280965	269051	299961	260395	243892	200850	265711	284453	281783
Asz1	10022.7	7872.98	14546.2	0	2410.07	1623.06	0	702.151	736.346	0	0	0	3071.7	2204.94	4560.31	0	1280.46	696.417	0	0	0	0	0	0	2866.44	4417.19	696.417	650.89	1685.47	0	0	0	0	0	0	0	0	0	0	0	732.552
AtaD1	1.45439e+06	1.44766e+06	1.40227e+06	1.54482e+06	1.39945e+06	1.46613e+06	1.46683e+06	1373810	1.17068e+06	1.20848e+06	1.3079e+06	1246457	1427886	1.44422e+06	1.45154e+06	1.42882e+06	1.49008e+06	1.38648e+06	1.35084e+06	1.35542e+06	1.36086e+06	1.24687e+06	1245938	1.42007e+06	1.47758e+06	1.50095e+06	1.38648e+06	1.44873e+06	1.51886e+06	1.37704e+06	1.33871e+06	1.29159e+06	1.19711e+06	1.33541e+06	1.30428e+06	1.31346e+06	1249666	1.22467e+06	1.31445e+06	1315283	1.12466e+06
AtaD3a	762646	708859	687440	751236	823039	590090	454010	511611	617912	386336	343371	337278	824273	774480	717859	538689	489340	421775	279981	266609	246128	324298	266183	277337	678154	683639	421775	420062	276607	255594	343035	284550	949255	890993	872158	764594	753059	815314	699144	679414	775305
AtaT1	26413.1	23146.9	32703.8	14137	24198	28069.8	24868.1	25905.6	33110.1	33857.1	49055.9	37934.3	22134.7	32201.3	26289.3	20919	22882.9	20876.4	37212.5	42731.8	24075.1	27365	28030.9	27758	30570.3	24615.4	20876.4	28517.1	41780.4	28351.3	49191.2	55557.7	24319.8	21662.2	27573.2	23076.5	25471.8	28399.1	40270.3	39409.7	46453.1
Atf1	1.72286e+06	1.64507e+06	1.59905e+06	1.34342e+06	1.31765e+06	1.03018e+06	1.05095e+06	1.09922e+06	1.07365e+06	1.00642e+06	973734	904449	1.53367e+06	1.54934e+06	1.55728e+06	1.05696e+06	1.05554e+06	1.01361e+06	828620	870499	800760	988410	1.0054e+06	1.00928e+06	1.54384e+06	1.60147e+06	1.01361e+06	1.02437e+06	885422	854268	951375	1.00489e+06	1340214	1.24708e+06	1.32749e+06	1.27607e+06	1.23715e+06	1262864	1.23544e+06	1.32432e+06	1.22646e+06
Atf2	310179	305882	315262	279401	255699	311560	369003	344382	334078	394286	379088	380960	274601	269684	285241	372677	387874	410398	424939	438819	412710	435300	394165	457044	305048	292474	410398	404084	365294	388217	405847	431902	259359	279413	291130	280965	291988	262937	308567	319203	278555
Atf3	44719.1	44509.7	42962.3	25882.9	18685.7	26895	34125.8	37738.9	39013.9	29225.6	31051.5	22861.7	29457.7	35633.2	32929.2	29086.7	27253.2	20703.6	26592.2	12265.2	13826	34136	58506.4	44827.1	40057.8	41722.9	20703.6	23372.4	13751	7732.68	54305.7	44978.2	7182	7914.2	12241.7	23079.4	11280.8	16566.9	31264.9	41839.3	24239.5
Atf5	117991	97067	77588.6	70045.1	88920.2	93812.8	79642.7	84269.4	104038	33191.9	20570.9	50609.9	212520	115044	83283.2	78583.1	52839.5	65677.8	26023.4	26656.7	25739.8	25151.8	14149.8	29595.8	127018	179045	65677.8	53676.5	10382	17026.6	97747.7	27388.8	65664.5	78307.2	72535	102881	116439	149488	81591.1	107048	129066
Atf6	680328	710201	681124	603376	616151	1.00746e+06	881963	905846	888612	1.06763e+06	1.11872e+06	1.10934e+06	676581	674383	709524	1.01528e+06	1.03103e+06	1.00113e+06	1183304	1.17706e+06	1.18286e+06	1.22329e+06	1247481	1336999	754884	714503	1.00113e+06	962935	955737	1.11414e+06	1.14138e+06	1.27379e+06	433778	438477	454276	467699	452822	406107	494988	527079	498920
Atf6b	916455	900601	846118	825563	874641	830307	681542	690129	934829	752633	690117	760762	1.03862e+06	928606	831097	693314	695260	696336	606133	561379	523836	412581	365919	410198	850250	795135	696336	652509	559222	527438	559218	511896	1.25664e+06	1.10272e+06	989206	999488	1.02659e+06	1.20285e+06	1.13398e+06	1.11008e+06	1.33985e+06
Atf7	251816	234978	226530	205711	234241	238050	250341	262792	277838	300753	315233	313510	195544	215865	195023	258877	265876	270592	340145	322515	331945	281706	302240	293324	227921	211639	270592	277633	216341	312401	189987	313611	237404	221577	229251	232766	204511	179860	253642	240550	295095
Atf7ip2	0	0	0	0	0	0	0	0	0	0	0	0	0	0	0	0	0	0	0	0	0	0	0	2056.21	0	0	0	0	0	0	0	0	195.165	772.609	0	0	0	0	0	0	0
Atg2a	119048	101392	96295.6	58869.4	70153.1	71875.3	56435.3	71468.4	101623	86409	75041.4	80333.1	104015	106963	88180.4	66929.8	54967.7	64197.5	53780.6	64498.6	54147.8	53281.6	45317.4	47177.6	95715.5	90486.2	64197.5	62133.1	57359.5	69859.2	63683.4	70412.2	97083.2	89380.6	75492.3	74267.7	78699.9	71757	76816.3	75640	91003.5
Atg3	1.32582e+06	1.2324e+06	1.21926e+06	1397503	1.27793e+06	1.15241e+06	1.10414e+06	1.11204e+06	1.01995e+06	1.07254e+06	1004080	985655	1.3541e+06	1.35757e+06	1.30871e+06	1.13177e+06	1.10862e+06	1.057e+06	1066071	1.15065e+06	1138247	982376	994493	885437	1.32318e+06	1.35546e+06	1.057e+06	1.13575e+06	1.28157e+06	1048278	1.13356e+06	898920	1.2135e+06	1.33727e+06	1276400	1.4175e+06	1.35228e+06	1.52218e+06	1.50374e+06	1484980	1.36238e+06
Atg4b	262320	262549	228724	295023	297366	305480	284514	333286	379180	369705	375367	400614	237119	257811	251441	296194	288200	288247	356222	342235	325358	509282	471829	449382	224406	227917	288247	289165	345089	346057	565258	505791	305724	299890	280737	301137	313237	312627	262087	267817	326837
Atg4c	111876	117174	116171	230147	181624	327833	339874	316490	264192	343986	324928	337614	102658	96495.6	109483	299708	282284	323900	339302	354135	375352	436286	412669	443629	123033	124439	323900	308608	390160	365007	460077	451294	169300	185309	183413	217327	216854	228525	207380	219039	184955
Atg4d	134749	119586	120891	108267	104986	117869	109950	129152	174372	158567	157435	166474	116863	112150	93593.5	121553	118563	123699	149551	114752	105090	119166	85057.6	110174	114444	123525	123699	106388	146791	118781	244093	184523	166073	135918	131956	153093	137224	162574	157175	138718	189093
Atg5	385609	322773	364345	353855	278943	398381	453048	420579	385191	491262	458951	456075	369731	367650	362779	393821	402690	403589	439882	441958	481427	499876	493193	532366	379267	422915	403589	422869	503368	522175	601370	558376	298543	339800	328417	337584	372374	381842	363670	419537	382434
Atg9a	527248	569044	562214	582785	630591	558058	499960	512310	675228	426120	435787	426143	577293	602268	566702	532861	500970	484881	353916	341841	301676	350100	313650	315615	518541	501601	484881	463182	276439	342888	390611	353997	864775	728775	717647	692126	697536	687863	635042	621214	739670
Atg10	88807.5	99909	92296.6	136586	172966	223325	224208	190555	200535	177405	227811	182115	87596.1	83838.1	84530.4	208953	193529	223423	194309	220192	213828	91113.3	108619	114867	79699.1	87126.1	223423	225522	207880	232447	98370.5	104555	99251.3	83344.9	83787.5	129521	117603	136227	131393	147250	143098
Atg12	182210	178328	166055	130647	133248	212660	238631	236764	235542	371993	347538	353776	166076	141240	141708	220491	244585	216197	366180	357408	383945	307956	332705	329113	151452	150714	216197	228596	370769	376861	312798	270931	103349	124641	116694	116863	128208	114884	147659	144795	148276
Atg13	138362	156520	145534	164896	159193	181711	191881	194936	184585	217956	235246	221431	126728	131873	133996	194511	179872	186917	208028	178531	208143	253774	260295	259242	125601	130461	186917	182387	222143	205886	283860	228562	167688	166559	169267	155743	150890	145222	129314	138364	143743
Atg14	104447	89572.1	91184.3	89581.2	89965.5	66259.7	99026.6	96488.3	79504.4	108416	116611	113201	86340.3	83619.9	84437.6	80950.6	66555.6	83271.7	122802	106303	106715	175949	197057	197893	80890.5	91313.1	83271.7	78408.8	98511	94677.1	141417	147691	79366.9	83671.3	89018.8	86208.6	69326.6	73264.3	82559.4	79496.9	94129.2
Atg16l2	26433.4	30476	29236.8	35369.6	48141.6	74684	48686.8	56450.8	64434.9	54080.5	53085.1	61780.2	38015.2	33922.2	37059.6	63376.6	68391.7	55730.6	48386.8	53537.9	37800.8	67275.9	61308.2	49285.9	31740.7	31786.2	55730.6	54752.3	42659.4	51220.8	58960	54976.6	56004.8	54132.3	52391.2	49856.1	56738.9	50285.3	54491.1	56033.4	68165.5
AthL1	37168.5	35786.2	32453	17896.2	18928.1	25550.7	25097.7	26645.4	33777.3	31339.9	28379.8	30409.9	37787.9	42296.7	30110.4	25463.1	25497	24104.5	23367	23873.5	25331.5	14656.2	10983.4	15976.8	30854.9	32389	24104.5	22800.1	24951.6	27155.1	22523.9	20094.7	28367.9	23650	26072.1	29694.4	25949.6	27858	39411.8	35180.3	49030.4
AtiC	925327	934323	964835	1.23251e+06	1.25396e+06	1.1029e+06	974753	999761	975570	551727	479879	536700	984435	929264	966112	1.0732e+06	1.02025e+06	863668	461127	447176	391435	634004	634019	582780	909621	923485	863668	888253	481881	433700	613839	516925	1.30372e+06	1.27774e+06	1.26598e+06	1.13656e+06	1.19007e+06	1.177e+06	1.06153e+06	1.02889e+06	1.08074e+06
Atl2	280482	308758	292291	365316	359583	306931	348649	350902	279576	287535	286263	295474	244077	269868	290003	310205	333876	332717	306064	292347	315901	377604	415446	406346	252078	246250	332717	338626	288645	309411	296639	367870	293385	313974	340027	315106	324674	307766	320394	285562	261195
Atm	102261	109535	105152	180830	180924	174409	180290	179291	153129	143475	150109	164215	115517	121733	128568	192621	197373	177245	184975	184677	191894	417321	418242	363955	131026	120066	177245	169601	128153	169509	212572	306739	131112	140531	147991	132777	125573	103106	124558	124462	119864
AtmIN	148667	133053	140833	141589	130447	114405	119725	112097	115314	158915	153477	147931	115873	109934	102019	118766	124634	127726	158747	146530	157188	122159	114806	131876	115687	122754	127726	118518	169002	161890	165862	143995	114523	109717	113053	100213	110056	104240	115073	127426	120330
AtoX1	384620	341765	412630	373839	326293	364492	337919	348561	479470	579621	483301	522991	379563	421720	357704	335921	295808	297823	529837	532881	418140	309958	296065	374902	385000	433493	297823	311924	641106	504954	639862	357937	438188	299082	292210	418543	392476	481210	463136	440734	610811
Atp1a1	4520841	4254368	4.23553e+06	3.15031e+06	3086473	2.87356e+06	2.6855e+06	2780848	3.06701e+06	3321725	3.47476e+06	3261024	4.63004e+06	4.40126e+06	4.15743e+06	2665004	2609210	2.47856e+06	3.43698e+06	3.32049e+06	3162105	4.2784e+06	4.10507e+06	3981540	4303231	4.25109e+06	2.47856e+06	2.51859e+06	3332686	3323318	4.77906e+06	3965707	3777370	3.42094e+06	3641594	3.63262e+06	3.58441e+06	3.57788e+06	3893953	3.97905e+06	4080080
Atp1b1	0	1454.37	0	1415.66	1484.03	0	0	0	6801.23	0	0	0	0	0	0	0	295.672	0	0	0	0	0	0	1710.55	0	0	0	0	0	0	6707.66	0	3896.56	0	0	0	0	0	0	671.732	2706.47
Atp1b2	0	0	0	0	0	0	0	0	0	0	0	0	0	0	0	0	0	0	0	0	1893.23	0	0	0	0	0	0	0	0	0	0	0	0	0	0	0	0	0	0	1450.66	0
Atp1b4	0	0	0	0	0	0	1233.64	0	0	0	0	0	0	0	0	0	0	0	0	0	0	0	0	0	0	0	0	0	0	0	0	0	0	2467.6	0	0	0	0	0	0	0
Atp2a1	12537.6	18825.4	13154.2	18683.4	20562	14942.5	18508.8	19222	31142.6	26428.8	32215	33246.3	18805.4	15583.6	10821.2	17891.3	23072.1	16955.1	29373.5	31179.9	18595.8	39764.4	41059.7	29465.5	13944.1	18635.3	16955.1	21549	20410.5	27745.7	23813	38996.7	20705.2	14503.9	16448.8	13421.7	16417.3	19455.7	17810	13025.7	19312.1
Atp2a2	2.39488e+06	2330393	2326659	1.9858e+06	1.98788e+06	1.94012e+06	1.63732e+06	1.64386e+06	1.66511e+06	1.64753e+06	1.5176e+06	1.60785e+06	2.3456e+06	2.2994e+06	2.28811e+06	1.81457e+06	1.84733e+06	2.14243e+06	1.73588e+06	1.74631e+06	1.82542e+06	1.68688e+06	1.73043e+06	1.76767e+06	2.42317e+06	2.44416e+06	2.14243e+06	2.10033e+06	1.56262e+06	1.646e+06	1.63243e+06	1.75411e+06	2.05289e+06	1.98521e+06	2139080	1.94477e+06	1.89346e+06	1.82313e+06	1.6925e+06	1.74081e+06	1.66784e+06
Atp2b4	90227.6	85289.8	80226.7	76000.8	84078	164794	162979	165279	161747	359759	454208	392161	100928	103284	110253	205619	190037	202710	497647	474277	500581	321820	314465	373755	114227	103061	202710	184882	424397	489080	331386	376403	89764.7	82562.5	94777.3	102068	97559.2	87420.1	99206.7	103882	102311
Atp2c1	756656	733855	723290	593211	553339	571638	703531	650188	560887	854192	864598	794146	797461	769742	784882	635290	641507	713366	886825	919106	959751	710658	703103	817695	866788	827415	713366	681605	1.01778e+06	1058978	762088	760967	492319	544886	591931	535456	514894	476395	595732	614286	530612
Atp2c2	722.163	1588.36	366.835	0	810.381	1227.94	1754.64	2833.16	1485.57	2948.17	3503.65	2611.62	1936.6	0	0	1759.84	1614.56	1756.26	2260.96	2670.48	5026.56	1534.75	1226.23	2802.22	361.438	74.2635	1756.26	2954.61	3400.4	2296.76	3204.97	3170.11	1418.52	350.974	0	1164.81	0	376.467	1874.1	733.62	1108.43
Atp4b	0	0	0	0	0	0	0	0	0	0	0	0	0	1143.64	0	0	0	0	0	0	0	0	0	0	0	0	0	0	0	0	0	0	0	0	1063.21	0	0	0	0	0	0
Atp5a1	5171668	4955173	5057811	5.04778e+06	4934126	3.67165e+06	3823882	3.65345e+06	3.74939e+06	3.23985e+06	3.07023e+06	3247910	5.64248e+06	5.12687e+06	4.9895e+06	3.40033e+06	3.3532e+06	3.73588e+06	2.88304e+06	2.83633e+06	2.84082e+06	2219824	2.21159e+06	2192993	5302276	5.33791e+06	3.73588e+06	3752683	3.42871e+06	2.90334e+06	2.83649e+06	2.13262e+06	5.54409e+06	5224357	5.35397e+06	4.90099e+06	4.75103e+06	5182617	4.54391e+06	4638094	4.70514e+06
Atp5b	16987006	15706601	16172158	16859612	15935921	12154685	11797768	11326335	11941322	8976365	8710372	8900072	16816840	16360172	15808485	11019059	11115764	11896815	8.02957e+06	8193036	7672922	6042246	5958284	6255709	16155475	16606239	11896815	12182898	9539648	8132942	7824463	5.95685e+06	17952210	17110458	17680880	15152820	15379352	16292977	13511343	13840850	14409289
Atp5c1	2.57261e+06	2.51834e+06	2.59399e+06	2.8278e+06	2.73891e+06	2291806	2431463	2.39165e+06	2.22884e+06	2.17656e+06	2.11037e+06	2.08029e+06	2861459	2.77411e+06	2589208	2.12595e+06	2214932	2.2881e+06	2.05903e+06	2.03368e+06	2.0251e+06	1.85096e+06	1.90095e+06	1.79139e+06	2.60508e+06	2705678	2.2881e+06	2.38701e+06	2.59417e+06	2.0368e+06	2.37075e+06	1.92677e+06	2.69772e+06	2803625	2814417	2.52914e+06	2.66633e+06	2.94496e+06	2503143	2.6603e+06	2541015
Atp5f1	2.26276e+06	2.06297e+06	2.20821e+06	2104053	2.01027e+06	1618632	1.82405e+06	1.68668e+06	1.55919e+06	1.38731e+06	1.29188e+06	1287765	2.27055e+06	2200168	2.2608e+06	1.62629e+06	1.68027e+06	1.70068e+06	1.18732e+06	1.26848e+06	1262151	978108	980993	1.01862e+06	2.29491e+06	2.36911e+06	1.70068e+06	1.80737e+06	1.54377e+06	1.34813e+06	1.25597e+06	968053	1.93649e+06	2.02394e+06	2.02844e+06	1.85684e+06	1.93922e+06	2.11644e+06	1.75988e+06	1.81059e+06	1.76247e+06
Atp5k	2.12487e+06	1.9583e+06	2168395	2259282	2.4731e+06	1.60364e+06	1266641	1.36205e+06	1.96669e+06	1.23516e+06	1.00284e+06	1.21129e+06	2624942	2.27825e+06	1.94561e+06	1.2574e+06	1.04974e+06	1.09417e+06	866742	810864	686109	832751	648216	703719	1.93614e+06	2.01623e+06	1.09417e+06	1.11396e+06	1.12178e+06	828994	1.21197e+06	881776	3.03756e+06	2.67519e+06	2190256	2.28947e+06	2539272	3.00995e+06	2.42511e+06	2.64987e+06	2.49355e+06
Atp5o	4686006	4167223	4.41343e+06	4.17903e+06	3.9831e+06	3.23604e+06	3.20138e+06	3.25665e+06	3413438	3044606	2800279	2.79844e+06	4.3797e+06	4256793	4325954	3.07108e+06	3091667	3.38527e+06	2822650	2.57071e+06	2607327	2.65248e+06	2.69458e+06	2513309	4556229	4.64436e+06	3.38527e+06	3491043	3.36824e+06	2.69362e+06	3.92112e+06	2.67568e+06	5068666	4.9057e+06	4.69159e+06	4236759	4313229	4.82444e+06	3.59921e+06	3637635	4.10032e+06
Atp5s	68435.8	75475.6	67739.9	94397.3	82623.2	139987	154188	123752	120424	169751	154873	149673	64560.4	71188.5	56410.7	139984	139144	130849	162271	163250	160987	132799	144015	143902	66350.5	59680.4	130849	133331	184459	153280	155861	156718	62220.2	78698.5	71830.6	90876.5	84899.5	93903.6	83873.5	81801.1	81024.2
Atp6ap2	1.46053e+06	1.47261e+06	1.48274e+06	1.21819e+06	1.1164e+06	1.23504e+06	1.51669e+06	1.39107e+06	1.19644e+06	2052374	1.9728e+06	1902819	1.55051e+06	1.61044e+06	1.59304e+06	1.33327e+06	1.30258e+06	1.48597e+06	2356891	2.32921e+06	2.3972e+06	2166945	2.2455e+06	2.36725e+06	1.62077e+06	1.61182e+06	1.48597e+06	1.49486e+06	2.45827e+06	2.05056e+06	2.55716e+06	2105723	1.01122e+06	1.1734e+06	1.153e+06	1.27983e+06	1.2591e+06	1401264	1.49401e+06	1.57152e+06	1.35169e+06
Atp6v0a1	164515	161399	156873	146350	157013	182787	211056	225369	209033	289500	326445	313190	189609	171386	173311	191697	188849	201513	304369	318286	312080	256094	252047	265321	194813	187550	201513	195708	250241	291882	250842	274358	178479	159678	165478	170436	166837	152589	236674	244012	261663
Atp6v0a2	200810	188331	181247	217006	213945	158022	151658	154804	160392	175000	181360	158236	205455	186670	186358	165597	174445	167423	170286	187571	183931	126116	131084	132322	205369	203348	167423	170352	164061	168903	123112	148755	237801	221477	219327	187251	193341	189542	199407	208557	209855
Atp6v0d2	1329.03	0	0	0	0	6026.22	2583.32	5213.99	2733.96	82160	83823.2	73696.4	0	4093.33	0	7772.92	3565.63	10342.8	146466	127780	79290.9	27114.9	34602.7	65322.7	3991.03	1366.7	10342.8	15708.4	103256	90454.3	85946.1	33059.9	1305.28	0	0	1429.1	1367.11	0	1379.6	0	0
Atp6v1a	775778	828184	810827	735204	698489	727424	958544	923636	786238	1405753	1.4438e+06	1.37211e+06	753519	752591	756358	802810	780641	881068	1.56115e+06	1.61075e+06	1.54922e+06	1.18143e+06	1.18937e+06	1.33214e+06	736241	737613	881068	878680	1.39e+06	1.4271e+06	1.26356e+06	1.34098e+06	556658	599569	615332	755889	743409	748475	846621	898063	829213
Atp6v1b2	1.05265e+06	958453	1006653	993616	939727	1.50973e+06	1.53883e+06	1.47348e+06	1.52872e+06	1883640	1.81207e+06	1.82395e+06	955601	972085	968955	1.41029e+06	1.40768e+06	1.48142e+06	1973407	2.0108e+06	2.01917e+06	2186577	2266668	2.48268e+06	1.05506e+06	1046469	1.48142e+06	1.51903e+06	2.15581e+06	1.93776e+06	2.76704e+06	2372133	854174	817657	870498	915164	887389	924294	856463	882262	936625
Atp6v1c1	595251	524947	532819	685323	713429	724220	708321	671585	664452	666263	629641	646173	625612	624368	605883	708902	701942	732363	692482	640065	623907	813804	809228	820596	617230	662945	732363	766658	799889	603480	943900	771326	650424	656531	672454	610869	558267	607153	583239	638163	621345
Atp6v1c2	0	0	837.273	1764.54	4624.08	2802.68	0	4041.54	0	961.289	3998.41	4967.36	0	0	2624.97	1606.68	1474.05	0	1032.09	4063.62	2185.28	9457.96	7463.96	7614.12	0	2542.51	0	1748.36	2910.44	3145.31	11495.2	2411.97	1618.93	801.071	0	0	3391.02	859.257	855.501	0	843.306
Atp6v1d	943794	805166	859143	746107	730625	892684	926078	897285	925962	1.2542e+06	1.20572e+06	1.187e+06	988660	953476	921080	861270	873980	902617	1.30117e+06	1.33588e+06	1.2646e+06	953427	956907	1.08485e+06	995661	976865	902617	951745	1.33228e+06	1.1507e+06	1.20863e+06	1.0464e+06	730794	732595	701990	754856	796729	848199	903396	930993	981355
Atp6v1e1	1.97341e+06	1.74584e+06	1.81353e+06	1608447	1.51748e+06	1.54339e+06	1.60899e+06	1.5697e+06	1.64576e+06	2.11099e+06	1960443	1.90444e+06	2.05542e+06	2.00174e+06	1921038	1.42867e+06	1.3814e+06	1.53209e+06	1.95341e+06	1.92405e+06	1.76838e+06	1.73564e+06	1.7359e+06	1.88459e+06	1.89922e+06	1.91505e+06	1.53209e+06	1.50334e+06	2183919	1.79126e+06	2.46671e+06	1960903	1.6132e+06	1.54487e+06	1.59861e+06	1.43585e+06	1.49727e+06	1.58172e+06	1.60039e+06	1.6566e+06	1.71475e+06
Atp6v1e2	4808.31	0	4884.93	6862.76	3597.12	14534.9	14019.3	3143.96	16485.4	54215	79704.2	50234.1	1719.24	1645.48	3403.22	18747.8	10033.4	12473.1	70251.8	71122.4	89247.6	163499	137890	143043	9626.12	3296.41	12473.1	7286.08	67921.8	63208.2	156489	126643	6296.54	6231.61	3441.95	5170.36	9892.18	10026.4	11646.3	21166.6	11480.3
Atp6v1f	1.09121e+06	1.00702e+06	998542	1.04841e+06	1.07836e+06	1305811	1.10847e+06	1.1568e+06	1.48238e+06	1.33247e+06	1.23568e+06	1.25953e+06	1.11573e+06	1.06735e+06	951117	1.09783e+06	965664	909344	1.10609e+06	941417	924164	1022552	1.05173e+06	1.0414e+06	923059	988413	909344	971602	1.10273e+06	867538	1.71527e+06	1.22782e+06	1.02253e+06	997051	834002	1.1134e+06	1.03246e+06	1.31061e+06	1.02851e+06	1.037e+06	1.29211e+06
Atp6v1g1	747393	685293	693865	558205	522680	612481	651758	609761	637184	857274	854218	818716	819655	760418	714364	646022	588957	601256	952758	977683	929444	907425	867117	1.05459e+06	693502	672252	601256	576901	988821	854408	969337	771231	580544	649465	615256	643646	701290	804700	721262	803064	713074
Atp6v1g3	0	0	0	0	0	0	0	3044.01	3192.26	0	0	0	0	0	0	0	0	0	0	3825.64	0	0	0	0	0	0	0	0	0	3948.31	0	0	0	3016.76	0	0	0	0	0	0	0
Atp6v1h	240741	229156	237634	224989	219361	197913	248132	227896	176659	234026	234493	212018	296548	234844	252712	195575	181045	207386	222522	214015	218480	206842	201433	224490	281249	271036	207386	212430	275042	203080	287439	213207	191229	216079	211928	223234	220978	225052	235579	270627	199763
Atp7a	94343.1	104298	101900	62631.4	60549	98783.3	109385	101459	99760.8	148516	139925	135475	96641.8	96347.3	95592.2	116162	105241	118663	151727	161990	163920	137606	121411	141616	102554	87826.4	118663	109853	114369	160763	91294.7	129571	62747	61295.6	73142	78665.8	67081.2	49526.6	82126.2	89954.9	74689.1
Atp7b	32157.5	31978.5	29599.9	70494.1	60462.9	85767.8	83120.4	85560	87087.8	101819	92115.7	92375.4	41833.5	40565.6	43402.1	76547.4	81226.9	102125	94038.8	95511.5	96834.2	119089	111950	108852	46571.7	47668.8	102125	86311.9	80944.3	86170.9	101072	112161	93909	76813.2	78935.4	79672.5	76011.2	65272.1	60015	65161.6	61960
Atp8b1	856.117	627.662	0	1221.91	480.349	323.491	832.043	2239.12	2935.21	665.72	1730.64	0	306.109	1171.91	403.96	556.34	765.62	277.604	2501.66	2462.31	1135.03	1455.54	646.084	1845.56	856.963	586.924	277.604	259.457	1175.75	2541.27	1809.27	1252.71	0	346.73	856.026	613.72	880.648	595.064	1184.92	1449.5	1752.05
Atp8b3	2299.48	948.297	292.015	1846.11	645.094	4235.77	7542.51	8457.38	6208.49	11063.8	13945.2	7218.58	924.965	590.188	610.32	8125.22	5141.02	4753.38	13678.6	8503.21	8002.67	13927.6	11388.2	15242.9	2014.03	886.749	4753.38	5487.96	6090.42	9507.21	14578.8	19767.6	1976.09	1117.55	2194.72	3090.78	2439.28	599.364	3878.83	5255.91	5294.14
Atp9b	69907.4	66396.5	67053.1	44130.4	57039.1	61109.4	55988.1	66343.8	71856.2	72879.6	88357.1	75403.6	58870.6	62549.1	63454.2	63607.8	67918.2	66471.9	99829.4	96973.3	97143.1	88380.7	96322.3	90013.2	64609.8	56720.3	66471.9	57078.1	64692.6	86841	65894.1	85868.8	43319.2	41529.2	41494.3	44897.5	41450.5	37124.4	54040.1	47775.8	48957.6
Atp10a	690183	665928	639758	825640	815904	833499	793027	818664	858838	579655	548966	611518	770601	785270	796511	916534	894109	893843	538035	522458	504420	413735	418107	402259	784970	798659	893843	865435	509389	554848	408171	428171	955585	911140	944760	790648	765037	751181	673512	689353	733135
Atp12a	0	464.574	572.235	602.944	632.067	2553.99	5255.25	2485.98	5793.44	1970.97	4099.08	2715.96	302.095	2891.35	0	3019.74	4029.76	4109.46	2468.85	3471.46	3733.84	3232.03	3825.67	5464.07	2537.18	579.228	4109.46	6785.44	4972.85	4657.61	2499.76	2111.98	2212.79	1642.48	1075.2	3331.2	2607.3	2936.3	3215.81	2288.79	3169.97
Atp13a1	414340	389146	386536	319248	347305	298618	239110	274211	410290	272640	315791	298326	450763	430724	389445	262270	259082	244310	264520	262084	192950	352877	306702	302775	367186	365292	244310	244161	215403	253514	376064	349015	598049	476955	443259	397747	393482	419276	435331	424777	505361
AtpAF1	213730	221681	225622	425413	393826	356162	410730	387102	363828	324759	323450	335198	281746	267273	262616	372148	386640	372025	324588	316541	335431	330636	324473	337208	293653	279440	372025	375620	339716	323931	333604	319407	380184	403999	393622	374016	366274	358311	351883	346873	349587
AtpAF2	241094	243448	215086	221242	212507	153303	158818	172511	182983	167132	128393	152836	240481	235226	231605	156411	169536	144086	144664	141396	110994	188356	178377	147851	234483	219783	144086	154794	143680	124425	165358	173740	259319	224891	216858	187836	214190	200590	168377	163961	191924
AtpBD4	125406	113376	116652	101566	106747	126732	153128	145841	111082	132548	116049	117480	115846	104919	113227	146318	149204	137972	129876	129244	144647	55803.8	63139.4	75473.6	112400	126440	137972	138983	121792	149122	64663.1	85621.2	98203.1	104260	114701	100884	91295.6	98274.9	103200	88292.6	93576
AtpIF1	1.18755e+06	1.12071e+06	1.10699e+06	1.33606e+06	1.13674e+06	1.20036e+06	1.53538e+06	1.55054e+06	1.27626e+06	1.6591e+06	1.46957e+06	1.46056e+06	1.13231e+06	1140811	1.04492e+06	1.25384e+06	1.19709e+06	1.31695e+06	1.35313e+06	1.4188e+06	1.33349e+06	940735	924387	898428	1.14303e+06	1.22719e+06	1.31695e+06	1.37547e+06	1954763	1.43262e+06	1253270	938661	1.14351e+06	1.23981e+06	1.18308e+06	1168992	1.20365e+06	1.45316e+06	1.17349e+06	1203017	1.1311e+06
AtrAId	446471	449783	439144	397488	411829	474613	508721	508869	480154	651147	631649	609193	499013	439795	452738	459135	479016	450031	665936	662630	612488	684652	630660	585840	467608	471087	450031	481118	873157	667439	901216	628715	432783	409793	404547	464804	475946	524776	539920	572030	573876
AtrIP	77136.5	78244.8	79732.4	91020	96372.7	77018.3	70227.4	71366	74956.9	82649.1	88935.5	79740.1	87672.5	89628.1	85940.3	72809.6	70988	66965.9	77785.6	85406.8	77592.2	100646	79449.7	87879.9	80828.9	79553.7	66965.9	68568.4	82355.2	85578.2	106766	89902	101855	110722	98662.6	98858.4	89149.7	90709.9	96830.7	91799.9	113692
AtxN1	5804.63	11490.3	9435.39	15326.8	14330.2	29171.2	20309	26567.9	45772.9	35206.9	46936.3	36385.8	6641.52	9932.18	7805.93	33760.1	30973.2	28044.9	34408	31958.8	28217.7	32073.8	24093.1	35537.5	6197.72	5173.29	28044.9	19086.9	22776.6	31014.5	25025	33408.2	19193.1	17678.7	20683.4	32456.8	19505.1	12910.8	28119	30269.8	36825.6
AtxN3	144764	157838	154833	162332	134871	226370	232482	232824	197858	252197	268387	251638	145758	153286	158295	235285	226881	222686	252671	264733	273517	283209	288356	299029	162995	146178	222686	227561	233372	251811	249026	268030	129400	152555	163398	144339	146809	139844	148879	154613	138199
AtxN7l3	173074	160077	173285	206557	214457	205829	187860	193595	223470	205190	197249	209246	180871	177201	166659	179404	180317	190907	205544	189442	173444	140681	150405	154153	169170	165942	190907	201384	171447	188270	176374	189385	230175	203302	218803	210016	196549	189855	217247	207463	232100
AtxN7l4	37233.3	26371	34356.2	52078.5	48988	70744.6	63641.4	59098.9	67985	77096.7	58169.9	57071.8	39572.5	27459.2	29048.6	60833.3	73132.4	70279.6	68530.7	66410.7	76219.4	68994.4	58515.7	63622.9	28927	34143.8	70279.6	65685.3	70207.6	61793.8	83032.5	65677.7	51329.5	47812	45774.4	51570.4	46803.5	64747.1	53932.8	60275.5	47816.2
AtxN10	1761359	1645567	1.67905e+06	1.73203e+06	1.59561e+06	1.46268e+06	1.64091e+06	1.53961e+06	1.36291e+06	2.09048e+06	2.00269e+06	2.0504e+06	1.83518e+06	1.79976e+06	1.85741e+06	1.42458e+06	1.44501e+06	1.64214e+06	2.10165e+06	2138157	2.05624e+06	1.38829e+06	1.42664e+06	1625193	1.89023e+06	1.94159e+06	1.64214e+06	1.66262e+06	2.38472e+06	2.04992e+06	1.62256e+06	1.34623e+06	1.43789e+06	1.50571e+06	1.52057e+06	1.54615e+06	1.52051e+06	1.63636e+06	1.55959e+06	1649411	1.55971e+06
Au019823	596939	548375	540539	615554	597560	447729	470370	466367	443600	373470	372955	366114	568354	528029	525525	451126	414093	425631	321188	360830	310964	343825	285253	329442	546450	521973	425631	426926	310700	344182	358873	275351	567834	533474	550163	559150	530119	546763	520719	512626	551241
Au022252	48585.1	38360.2	54421.8	76011.8	83877.2	72021	58115.6	56204.6	56379.2	87184.7	90660.1	93107.4	68151.2	46042.9	46290.8	61930.9	68850.6	70288	81126	101348	49549.1	60363.7	64869.9	51562.6	51127.1	44838.1	70288	71356.3	120251	66562.4	107416	87497.9	81975.5	93239.3	82042.4	75016.2	74325.2	71437	64658.8	83525.4	62462.4
Au023871	0	0	0	0	0	0	0	0	0	0	1852.75	613.795	1638.53	0	270.289	0	0	0	3825.94	0	0	0	192.13	0	1529.04	0	0	1388.81	0	0	0	0	0	0	0	0	0	1592.62	0	0	0
Au040320	205815	209823	184783	188399	185034	271931	266111	274973	324656	380797	382632	403086	219120	191456	194402	269037	257039	253964	371761	364875	341688	282842	280148	316438	185370	175281	253964	236413	334230	385069	316740	349604	184997	192380	208005	245836	227988	222528	237810	257667	280651
Auh	163794	155315	173196	206644	200214	193251	212438	232775	196703	366152	367374	322686	140737	129930	152721	175208	190573	237550	339783	364235	358005	324974	337718	355078	126522	152969	237550	195263	406251	372083	445055	363175	187132	199190	177705	229146	178116	187901	208196	247892	215228
AurKA	360669	374228	359170	409664	380718	232141	302998	314119	311236	59419	52519.5	57110	256279	258882	246620	271620	260131	264130	38277.6	51489.9	51329.3	55213.8	54206.3	54030	242978	240976	264130	267705	61166.1	61565.8	76221.7	44724.4	525334	466192	492654	491356	456493	534312	349010	368978	457671
AurKAip1	2.91329e+06	2.94981e+06	2.98781e+06	3.26442e+06	3.22318e+06	3.06879e+06	2.64173e+06	2750446	3.12197e+06	3.17864e+06	3.02519e+06	3.20573e+06	3.34927e+06	3163032	2.91644e+06	2.71009e+06	2.76054e+06	2.59752e+06	2.91241e+06	2877512	2767163	3.81695e+06	3.53295e+06	3.38026e+06	2.8262e+06	2.97205e+06	2.59752e+06	2527350	3.46284e+06	2.66114e+06	4982147	3381123	3.88023e+06	3.72435e+06	3.6452e+06	3.31592e+06	3.41415e+06	4020117	3.07248e+06	3.06358e+06	3.50329e+06
AurKB	203103	237829	218018	334906	320184	259846	262253	294616	280732	22481.7	29326.7	29458	179798	195053	173387	266050	259785	265007	9913.73	7636.54	12434.7	1755.52	389.617	2671.09	162271	170600	265007	263485	14585.8	22768.6	2618.57	2014.51	309809	346259	314708	363902	356171	368898	267961	304191	312743
AviL	3482.31	957.395	1326.67	931.911	1563.08	1480.29	1692.19	1280.78	2238.59	2665.55	1055.92	2623.62	0	893.775	1386.39	0	778.551	423.439	2180.49	2682.75	1731.31	2775.24	492.747	1689.06	2614.31	1342.88	423.439	2374.55	1024.81	4430.04	1182.75	0	4702.62	846.206	415.458	1872.26	895.522	907.671	1355.55	2653.16	890.821
AvpI1	117707	105852	112121	246102	217648	214166	215926	236767	263606	249507	233490	252212	131547	118164	123118	182748	177515	192013	245316	234072	195453	205297	167923	183996	124933	94409.9	192013	187061	214324	211212	300895	257078	234340	196792	207902	237344	264228	300054	281588	267127	320936
AvpR2	0	1068.73	0	0	1090.53	0	236.122	0	1999.13	1133.53	2357.44	1464.36	469.095	0	0	378.915	0	2836.09	0	0	0	2478.38	4400.38	1256.98	0	0	2836.09	0	571.991	1236.3	5339.82	7347.03	503.739	944.611	0	1044.99	1999.32	253.306	168.132	987.233	1160.15
Aw209491	254152	244764	258704	201799	196040	236634	242689	242010	238060	244208	207703	210593	255681	270551	279780	246295	221550	238113	213836	198915	218529	130889	141895	138514	267741	262372	238113	231072	231209	217850	152686	138646	163338	173166	179458	174056	180212	174425	192617	175465	167147
Aw549877	227242	274872	248836	218805	171529	301910	366692	342627	284021	402960	404077	414368	237257	259030	247330	336190	358110	335927	447941	475744	480015	429368	409653	443657	245384	212469	335927	310710	279975	423941	264302	389106	176675	180961	197320	217778	193097	153232	230825	253920	185574
Aw554918	28105.3	27688.5	22009.7	38860.3	34896.8	35178.1	54060.9	40773.8	31316.8	44392.6	32668.6	45173.2	25751.1	21039.5	22378.8	38240.2	32465.3	48984.6	42529.7	50521.6	42307.7	44050.6	47060	34080.4	25788.6	14451	48984.6	36732.3	33084.4	46927.6	31925.4	53119.7	40829.7	32440.8	42472.8	50369.2	46979.8	26860.9	52271.4	61860.9	44935.7
Aw555464	70755.3	61453.3	59329.1	80360.7	82057.9	99610.4	67614.1	85001.9	109251	105852	91799	92457.3	67181.4	65704	53134.1	82251.9	69028.5	71628.6	77797.7	76391.5	56553.5	82235.9	64254.9	69213	47993.4	45287.1	71628.6	65868.8	59977	73430.7	98303.6	96721.1	98937.7	89834.8	77548.7	81452.5	76613.4	90359.6	78543.3	80217.8	97797.3
AwaT1	0	0	0	0	0	0	0	0	0	0	0	1326.32	0	0	0	178.749	0	0	1377.89	1356.22	0	5611.9	0	0	0	0	0	0	0	1399.71	0	0	0	0	0	2366.22	0	0	0	0	0
AwaT2	2167.22	0	0	0	0	0	0	0	1114.55	0	0	0	0	1112.48	0	1056.26	0	0	0	0	0	0	0	0	0	0	0	0	0	0	0	4756.76	0	0	0	0	0	0	0	0	0
AxiN1	491931	492172	496217	456778	518589	398068	312625	333830	380578	253915	239514	242076	426969	402658	417442	378455	356866	339533	214745	212866	216862	253585	266043	235165	416408	407546	339533	361012	219750	209249	270635	254026	519422	433979	470536	453843	462242	456829	414863	415725	457949
AxiN2	8129.11	4469.9	3716.39	8266.74	12771	26262.6	30417	28304	29264.3	35214.6	36481.4	36257.6	9591.81	5471.09	3883.68	21394.7	18538	27282	23414.7	21543.4	26943.8	30578.7	35494.1	32700.1	6509.71	5851.69	27282	24759.4	31153.3	32058.7	34015.6	30332	23552.4	29285.1	16681.4	21416	21323.2	23307.6	22361.9	16516.2	24122.6
AzgP1	0	0	0	0	0	0	0	0	0	0	0	1422.52	0	1211.51	0	1150.28	0	0	0	1454.58	0	0	0	0	0	0	0	0	0	0	1496.32	0	0	0	0	0	0	0	0	0	0
Azi1	46912.4	47517.7	49107	68921.9	89834.2	104312	66451.6	79914.1	100215	109216	104010	117246	62239.5	52062.2	42344.6	82959	67487.9	80924.2	113258	109096	90650.2	91060.8	79442.3	86841.2	43631.7	37109.4	80924.2	78022.8	101168	98338.9	106447	99492.6	106512	107629	77042.4	99051.4	101690	114555	112181	94348.5	115344
Azi2	1.34822e+06	1.33291e+06	1.31805e+06	836574	729868	777225	864540	853439	705032	777286	765324	717728	1.14663e+06	1.18748e+06	1191452	841880	854144	865575	748587	754718	835354	634871	672550	707871	1.20742e+06	1.20793e+06	865575	930110	866530	800172	676223	660782	714051	767462	782999	692409	713372	717506	763753	790040	702328
AziN1	3751791	3440247	3486590	2.5434e+06	2.39295e+06	2.22664e+06	2.11289e+06	2.0772e+06	1.77418e+06	1.26097e+06	1.30014e+06	1.30746e+06	3.3049e+06	3.27045e+06	3378885	2.26675e+06	2.33219e+06	2231961	1.15686e+06	1.16033e+06	1.25439e+06	783256	749328	842184	3.32843e+06	3.29185e+06	2231961	2302224	1.5597e+06	1.47844e+06	807670	739795	1.64558e+06	1773232	1.85612e+06	1.97919e+06	1986325	1.90963e+06	2.22741e+06	2.29981e+06	2.02377e+06
B2m	5.20193e+06	4988067	5157991	3.49903e+06	3.12034e+06	4.43192e+06	5350130	4.87216e+06	4.72837e+06	8908924	8894402	8.06097e+06	5424280	5.21684e+06	5342323	4703266	4.5626e+06	4.70171e+06	9573635	9728501	10102503	6824075	6.74968e+06	8.19376e+06	5.45563e+06	5431156	4.70171e+06	4822023	11985686	9965202	9976005	8107171	3.2957e+06	3.25398e+06	3.12785e+06	3.40267e+06	3.41774e+06	3732041	4.382e+06	4.54847e+06	4601198
B3gALnt1	50351.3	63426.8	50223.5	188995	196914	163818	163584	151615	125504	108460	101362	96484	101427	91436.3	91639.4	149154	169472	160682	113993	88018.8	115803	149588	142124	127884	104075	107861	160682	160166	104841	109309	128454	119987	139878	151020	164020	184788	187266	193488	180424	173379	167012
B3gALnt2	194716	201776	204672	202397	197910	256145	275641	255677	238383	333416	316034	328361	205962	216075	211093	250648	260205	291507	324505	336873	332672	247088	255824	256707	223873	221303	291507	297828	365727	352693	273860	250566	170388	195199	202071	212749	200167	189532	193882	210008	188658
B3gALt1	17979.3	14379.9	23247.4	27119.4	23843.9	37982.6	51627	38474	33623.1	56241	64430.3	51228	8766.28	15102.4	9544.03	26288.3	37273.6	30209.8	90064	75551.8	85596.1	89828	58282.5	81393.1	17179	11765.7	30209.8	37894.3	75037.9	69657.2	72538.7	66966.3	15250.2	13504.2	16380.2	21969.4	16813.2	22153.7	22056.8	19094.8	13379.9
B3gALt2	3291.83	4092.05	4036.76	1846.16	2856.99	2601.82	3214.49	2560.08	2047.68	1772.4	3148.42	2727.34	4065.04	3360.11	4837.24	3261.35	3360.92	3735.1	2862.66	3132.66	2918.18	3673.78	5106.25	1951.3	3730.26	3277.41	3735.1	2933.66	1746.46	2064.96	1628.01	2838.56	1875.26	2188.45	2336.71	2652.34	3251.26	2259.23	3340.99	2254.16	1771.4
B3gALt5	3575.55	0	0	0	1337.44	1351.05	2316.67	3506.86	8581.17	4170.54	14456	8620.38	0	0	0	2323.54	2131.73	2318.81	8955.51	8814.65	18961.8	6079.04	5396.7	13874.3	0	0	2318.81	2167.23	11224	21227.1	13601.4	8719.84	1170.56	0	2275.11	3844.78	2452	0	1484.64	2421.52	0
B3gALt6	569351	510333	520562	756548	718110	597210	646299	631931	551245	544232	555456	529679	603845	501467	485376	642766	643124	606333	516564	522245	539674	528305	513686	564218	558691	562802	606333	575094	537662	576887	562153	534196	597717	630174	635908	663529	643327	621430	639103	663301	670099
B3gALtl-ps1	267042	239373	255577	226360	216698	273467	272849	259884	239038	261158	310152	254287	281206	254253	263475	271012	297882	311577	352716	348602	381633	208082	217721	267829	280762	280195	311577	297084	396819	358355	239945	218638	253639	266770	275109	308832	302483	302453	312991	335488	332593
B3gNT2	1.58659e+06	1.40901e+06	1.35854e+06	1.13261e+06	1.14053e+06	1.23335e+06	1.73497e+06	1.54372e+06	1234437	1.89795e+06	1.67677e+06	1.80304e+06	1.55174e+06	1.64911e+06	1.61659e+06	1290508	1.21626e+06	1.55898e+06	1.64022e+06	1.74525e+06	1.75144e+06	896324	850350	934480	1.69333e+06	1.61723e+06	1.55898e+06	1.43685e+06	1.90527e+06	1.86994e+06	1.11455e+06	1.15992e+06	1053511	1.11495e+06	1.1367e+06	1.02306e+06	909159	918185	896362	902348	826751
B3gNTl1	35320.1	45391.8	35235.5	52293.9	52822.1	46535.2	43906.3	51718	59149.2	40142.7	45776.3	48218.6	40217.5	47163.6	53518.4	51456.5	52860.6	49159.1	46742	46446	53125.6	82517.1	78406.3	61704.8	48049.6	43770.5	49159.1	39946	39168.1	50693.2	56502.7	75650.7	56299	45220.4	39664.4	54057.7	53020	44853.8	44788.5	55604.5	58214.6
B4gALt1	139091	138267	146861	193265	188798	222735	237008	239776	189332	362057	355825	351446	141054	167117	157019	222053	241172	273663	409037	404699	441286	304840	307408	327732	142724	138349	273663	265936	408378	400349	363326	323951	185522	207519	199712	233555	211179	221009	216323	207627	210692
B4gALt3	24051.5	28430	24059.1	71650.1	75430.4	107016	92362.1	92855.5	100130	136305	154416	180690	39209.5	34641.5	42402.7	72938.6	79802	69280	140471	135257	113545	170470	164499	144943	29817.1	45546.4	69280	103762	154430	129251	218935	166084	84298.8	67849.2	94045.5	70987.7	66679.3	93952.6	71107.3	52310.2	85222.2
B4gALt4	256671	241580	228812	275249	256888	337089	328110	298970	283503	240585	213715	217143	288716	276330	306868	307895	322596	309518	243828	287878	248322	183399	175378	175864	292107	279166	309518	311149	299421	264162	229875	188125	262078	243193	282056	306332	299705	297985	304843	317120	287721
B4gALt7	284987	270064	269200	228474	253346	271503	195355	192090	267139	204397	231177	220744	297566	291336	265316	228737	193858	169287	186802	178632	122997	196388	179247	184307	256438	270618	169287	196259	205568	173560	302355	235121	391258	309573	298240	292210	308123	354344	320379	323387	359865
B9d1	77317.6	66133	81167.9	62533.4	48201.4	58430.2	36736.8	60665.8	62736.7	88179.7	52099.3	74562.8	82014.5	51154.7	56547.8	40195.3	43023.4	36770.8	67778.9	63536	38725	37245	35009.5	37779.9	84273.5	72441.9	36770.8	37491.3	52586.5	50273	47930.3	57824.4	82686.1	77658.4	66415.8	84063.2	65393.9	71655.2	80259.6	95998.6	123069
B230118H07Rik	262882	280386	284632	336913	290146	312692	396185	411118	342986	424238	443770	404583	289711	285415	270682	319432	350387	384640	366195	448768	434466	460108	428846	469510	284770	285147	384640	404023	566344	472780	525119	427870	323970	355632	349894	369803	363764	464816	373068	363997	367750
B230120H23Rik	132975	137770	113313	150410	141633	128891	116439	126529	129150	67860.2	72463.8	65125.1	126643	146886	129378	112877	134486	129169	55301.9	55279.4	69070.3	68882.1	66362.6	81245.6	144435	128589	129169	112992	56917.1	60418.3	51607.1	76377	147576	133517	170503	135236	133862	125232	135517	139835	130341
BaaLC	0	0	0	0	0	5583.92	0	0	0	0	0	2969.02	0	0	0	0	0	2395.93	3084.45	3035.93	0	0	0	0	0	0	2395.93	0	0	0	3123.06	0	0	0	0	0	0	0	0	0	0
BaaT	19767.5	18017.8	15559.4	23066.5	25979.2	24224.8	25096.3	29378.5	23445.8	26380.5	27648.1	33918.7	19866.7	15175	20419.3	24302.7	22455.8	26678.6	41259	33146.6	44246	118900	116521	96513.6	21391.4	21243.5	26678.6	31896.8	34170.5	32170.5	62550.3	83907.8	28334.4	32542.9	26515.7	22787.9	19234.8	20424.1	26620.1	16101.1	18951.6
BabAM1	505709	485058	465390	453386	524990	689392	479111	516830	752807	564359	530262	587428	520877	476893	426452	560674	456788	444382	445007	406769	318273	414973	382078	348116	467230	443145	444382	443388	432909	397876	569786	481636	744512	660287	588574	634257	637178	790180	623343	625706	715484
BacE1	79329.3	70394	71090	95142.4	84115.3	124774	107141	122245	114522	196321	195414	194559	80393.6	75750.9	83285.6	121800	123966	119271	246548	246777	219810	197407	203721	226153	79459.2	78963.9	119271	117676	191710	228804	283467	309237	71608.6	66708.2	83214.8	100228	88747.5	100844	123340	124276	122688
BacE2	5386.11	2961.62	3419.96	6486.27	7051.41	9921.53	12432.3	13206.6	12464.8	16491.3	5716.23	11362.3	4333.13	1382.41	2859.13	9844.07	7345.57	8186.71	15176.6	13278.2	8926.09	6867.98	10669.9	12191.6	5391.43	5538.8	8186.71	4896.98	15058.2	11134.5	12805.5	5910.91	11902.2	7198.59	7711.11	13031.3	9003.22	9827.32	4892.18	9575.23	9644.89
BacH1	189547	184845	187448	113102	117485	151752	148311	163929	173884	218519	222926	221426	156014	168658	159790	133170	130356	134051	208650	221048	241945	205943	220384	208774	176406	168969	134051	118329	167034	230321	162835	205221	116302	97817.6	106375	118896	126776	90583.1	122459	129883	132516
BacH2	1583.86	0	0	1695.45	0	0	3078.64	1553.43	0	1847.42	0	0	0	0	0	1543.88	0	0	0	1952.31	0	0	0	0	0	0	0	0	0	8347.51	0	2781.09	0	0	0	0	0	0	1644.13	0	1620.69
Bad	76506.5	71971.8	67424.5	93737	94127.3	68126.8	72563.4	60571.8	112822	65584.3	67080.7	78891.9	87998.4	83276.8	59695	76372.5	39567.8	55593.8	46174.1	34085.8	36662.1	39962.5	27129.4	32190.7	83040.8	54977.9	55593.8	61178.1	64018.8	45732.5	65453	53950.8	187396	151418	123168	142729	132745	162416	185627	182596	172606
Bag1	545165	581414	629931	607622	557980	512724	506546	572885	479087	529322	406912	451357	626551	521252	489740	455491	559865	676019	482034	441222	514284	372405	437415	426182	578686	551379	676019	627741	624116	497288	472876	416388	632508	630353	604669	521796	553084	568394	577570	534035	490411
Bag2	165985	169427	204032	351431	319010	325115	323080	336385	357106	392738	334936	367750	180505	185628	159182	343703	344444	324271	283664	310287	298481	335017	361256	357112	168902	190022	324271	354140	330868	365152	402915	350560	256687	267567	253827	273711	291486	273449	216090	210074	260397
Bag3	763342	766830	769605	666205	677421	684788	719301	765892	840084	1203587	1.11205e+06	1.1366e+06	722295	722985	662000	633863	596179	629715	1.05567e+06	1.04631e+06	890655	1.10299e+06	1112484	1.15251e+06	622342	620876	629715	616793	958205	853420	1.31082e+06	1.12412e+06	795538	759588	744260	861747	855459	972548	974397	991242	1.13062e+06
Bag4	184201	195039	200072	275105	246267	219905	248112	229252	197236	267122	237016	235685	200253	194335	204519	220052	222876	230264	271488	260256	257059	288204	306045	310103	210975	191353	230264	222191	214684	241798	253252	277524	237626	258187	261608	231219	232253	221299	196529	201193	172652
Bag5	387202	359471	367184	622897	579131	521298	519165	514779	499234	561666	524319	519648	382983	347408	376144	481677	490962	502306	518559	518515	508988	521706	491085	543386	344764	371671	502306	476200	631404	603518	722554	556942	551095	505372	505401	587972	627911	611841	592656	558818	606656
Bag6	1.10723e+06	1.04092e+06	1.04113e+06	768967	846922	924318	687401	780050	1.05824e+06	943462	896763	908808	1.22658e+06	1.09281e+06	948223	819700	717868	692925	767086	703788	600510	740546	672538	621729	997675	928506	692925	656981	694368	762351	972303	815768	1399549	1.2388e+06	1.10508e+06	1.04234e+06	1021681	1.15248e+06	1.07754e+06	1.1044e+06	1.29131e+06
Bai2	12644.3	9752.39	10519	8682.89	9088.91	19633.8	20589.4	25270.7	26943.1	32279.4	33508.3	26515.7	10901.6	9258.29	11093.8	14557.6	15702.8	14574.4	50970	41169.8	23405.9	16488.1	13611.2	21538.7	6256.74	7752.56	14574.4	14662.8	24938.3	25858.2	28193.9	24645.6	18697.8	14609.2	14281.5	15597.3	16442.3	19202.4	18425.1	17158.8	21043.1
BaiAP2	659992	510908	531198	410657	405074	408935	379562	412883	577451	414900	381753	434133	614025	510415	454412	376359	350716	333156	294561	272684	256632	87271.5	76838.7	102068	506005	467287	333156	343520	305156	301632	120705	108326	571572	505638	457897	447124	454403	517937	375241	369041	424703
BaiAP2l1	328731	346650	328066	346814	311247	480537	442056	423240	404466	328557	300646	338304	354468	363380	407000	473828	470050	494615	299592	288405	297252	247740	253512	282663	372480	385883	494615	483076	347228	308993	313593	243584	321145	331795	338731	296858	312418	332319	252893	263906	258528
Bak1	352165	301193	322091	211516	246139	286347	233900	265543	365891	324653	290436	327280	380961	325130	274514	253404	242739	240703	219978	180089	192333	118078	87855	114558	246390	269961	240703	227913	169876	199016	165616	138549	314360	274727	274061	259884	251283	274448	290859	287734	343522
BamBI	1.19e+06	835279	932706	227929	216182	183900	165283	160922	184877	201054	168820	148894	1.12074e+06	878192	940441	171614	182177	184715	218172	169293	148176	177480	179471	174068	1.16442e+06	1.21994e+06	184715	219571	263671	201692	199865	160504	342202	303731	341352	232925	226614	230650	179886	166677	200430
BanF2	3794.58	0	11565.1	0	0	0	7375.76	7443.37	7805.87	30982.2	9204.92	9148.46	0	3895.7	8057.16	0	0	7382.58	23760.3	79514.4	35215.9	0	0	0	3798.33	0	7382.58	6899.96	26801	33791.1	9623.1	5552.41	0	0	0	0	0	0	3938.97	0	7765.65
BanK1	257821	274782	271651	149876	181414	201753	205279	234512	207307	230241	260038	252661	231895	234324	238226	213012	232296	215431	266877	270336	288665	291148	291415	313611	242842	260017	215431	222631	296204	307298	259218	293693	197383	234008	202696	191338	190166	189511	198318	202654	194472
BarD1	72877.6	92438.6	97489.4	179024	164619	109766	118659	111488	89517.3	16255.9	16287.6	15925.2	62601	63790.4	65863.6	120850	137229	123994	12908.2	13868.4	19054.7	14809.3	17091.1	12956.4	60573.4	57476.6	123994	121842	11620.8	17360.4	7271.24	10931.1	160974	181962	186157	190137	177932	143263	131258	128011	129239
BarHL2	0	0	0	0	2277.95	0	0	663.659	0	4735.55	0	0	0	416.813	0	0	0	0	0	0	8073.98	5176.95	6893.8	0	0	0	0	0	0	0	7722.05	8911.05	1993.71	0	0	0	0	0	0	0	0
BatF	92396.8	73385.8	87611.1	140667	131621	190857	166626	151036	212245	166448	150670	180839	106820	90643	85015.3	180130	158099	152799	134996	118953	121138	89017.8	103431	88968.3	82211.6	97127.5	152799	143743	123268	103177	152308	171252	260139	234505	194013	196500	227050	264204	221665	180425	235313
Baz1a	555168	605845	570623	511058	490603	330170	337311	343088	303874	193174	200657	224482	584763	672829	667131	340596	341204	334939	210632	197049	214163	247692	246244	228006	681612	664149	334939	335312	196238	211033	189831	191500	548908	578918	596009	492987	463131	449090	455545	479865	454454
Baz1b	626680	599568	605679	995150	1.00859e+06	709255	648248	657756	608151	446522	438672	457994	637120	597792	583150	707601	710690	656304	463774	465168	458418	663950	618755	578288	603397	602321	656304	642134	405718	463809	526659	551102	981459	937869	974793	959045	931713	876442	913538	931440	931153
Baz2a	397970	443111	443366	405670	471802	568387	628712	663478	695903	854059	823465	875053	426114	491693	470791	587095	558374	591440	774161	755671	709959	743354	733410	741169	504028	483528	591440	552006	657918	805192	789855	932296	587094	524380	550338	473973	450294	391054	428508	432410	457258
Baz2b	19396.2	20045.2	18492.7	25128.3	26565.3	48371.6	52202.3	56875.8	59441.1	91307.8	85416.6	83573.7	17071.3	16849.6	13939.4	49933.1	57819.8	64055.3	103141	101028	104444	94111.1	96721.5	85298.8	22004.1	25290.6	64055.3	57625.1	82899.5	100598	90684.5	112071	24487.8	29778.5	23164.5	34333.4	33560.3	27482.1	33040.9	29337	29414.7
BboX1	2666.86	1955.21	1806.24	1903.17	997.546	0	2591.87	4359.38	2743.01	17627	29111.8	17145.6	2860.65	1825.28	2831.32	6065.62	7154.88	6053.29	30058.1	38351.3	20035.7	3400.59	8050.37	6898.84	3559.33	5484.92	6053.29	12931.6	42904	40712	10144.8	5203.03	4365.36	1728.14	4242.28	4779.45	5486.56	7414.65	922.779	5418.34	10005.9
Bbs1	15658.7	25377.2	17582.7	16761.9	15721.9	28961	28914.9	25865.9	45774.4	37490.1	48980.6	39738.9	16796.5	11845.4	16624.3	21690.2	19899.7	21646.1	30962.8	30475.8	32232.9	30475.7	28920.8	33045.3	17324.1	11017.5	21646.1	17983.1	21343.2	36695.3	40755.6	27736.2	12141.3	16110.4	14945.3	20382.5	21193.9	22340.7	28231.5	15907.1	39635.4
Bbs2	0	0	0	533.416	1677.54	1694.61	0	0	2306.42	664.264	1208.8	600.693	0	63.9485	0	0	891.27	0	4992.37	3071.15	5285.24	1906.22	564.086	5156.26	0	0	0	0	2932.95	3169.64	3791.15	3645.74	978.812	968.72	475.608	0	512.588	519.542	0	0	509.897
Bbs4	88855.7	93558.4	99227.2	81699.8	89250.4	145718	140692	151995	134840	160203	136813	155069	78827.8	93600.3	96020.9	157595	146110	157997	154819	135521	167756	118652	120844	126159	84193.9	78525.8	157997	154667	130312	152048	97722	129119	68642.8	60875.3	66297.8	87717.8	80751.4	79415.6	96184.5	87313.2	97129.4
Bbs7	179808	184642	168622	272264	246612	221683	269223	260009	235130	251556	247495	240836	168971	188150	202318	231447	235705	251158	253567	249105	282196	248875	260953	252946	194216	190437	251158	248014	246940	242919	212408	256358	236216	238262	246975	265233	254914	262778	257242	269698	260259
Bbs10	41848.6	35751.4	39220.3	108045	86414.9	143000	131931	133025	120500	150155	133499	152885	45671	33450.4	62922.3	150929	144426	92394.4	174928	181121	139958	287144	309243	292724	29490.6	38841.4	92394.4	122099	176698	165478	266249	228887	58430.3	30774.8	49000.7	79372.8	71459.6	75287.2	58348.1	44173.8	46678.1
Bbx	475227	554566	562061	633826	646874	716289	743231	711288	631468	521693	524801	535809	512228	549819	583947	788412	791558	826903	560819	558452	616166	560234	564667	530044	571710	569435	826903	784473	462029	549941	408423	502855	650293	664800	713389	683019	645355	555017	593836	621069	550763
Bc004004	395747	367515	386078	396333	384831	353442	315610	350637	348553	342999	339019	337111	386695	384929	381791	348316	354669	329629	326155	335573	315969	380636	373017	373458	364750	394287	329629	327792	364012	345608	446595	382922	405118	387613	397116	363703	368776	387644	371252	365103	391654
Bc005624	488283	453313	441440	485880	467485	318421	341251	328236	325788	353240	354013	331560	479431	471630	443450	313028	330363	296617	314448	359320	330228	377305	343649	390608	426891	428655	296617	323228	350038	283366	398386	344662	512248	506255	461151	472741	457126	498156	368662	456892	455849
Bc017643	38075.4	43973.1	39302.5	53690.6	53951.1	48285	46163.3	51136.8	57773.6	53302.2	56060.2	58721.3	48622.4	50041.4	44694.4	45865.1	45767.5	51429.3	63835.8	55668.2	71523	68446.2	66076.8	63076.7	51232.3	46440.7	51429.3	51759.9	51844.9	54767.2	49959.1	64942.2	60519	61565.9	54102.2	70771.5	57255	43898.6	57731.4	60540.5	58226.3
Bc027072	0	0	0	0	0	2216.72	543.007	1095.97	574.672	1629.23	1016.51	673.514	124.858	0	296.586	0	0	2989.3	0	2066.08	1851.86	356.218	948.704	1806.67	0	574.556	2989.3	1015.96	1644.25	2843.11	708.458	0	0	271.539	0	0	0	0	0	0	76.2281
Bc027231	339587	309558	312941	196768	198404	158975	168102	209270	179278	176432	157343	156981	278302	254021	246839	147932	176033	176963	159321	177806	172652	296342	256275	229983	245850	271954	176963	171678	235898	203897	277031	269703	275043	248291	239980	208700	214846	242826	206930	190804	223456
Bc028528	20261.4	11141	7719.11	2711.11	17052.4	8612.94	12307.3	4968.05	13025	2954.14	0	3053.05	16300.3	7800.51	5377.72	4937.52	0	7391.21	9515.23	9365.57	3357.81	0	0	3275.87	15211.1	23440.3	7391.21	2302.68	2981.37	3221.97	3211.45	0	7462.29	17232.5	7251.9	5446.77	7815.75	5281.19	10516.2	7718.58	10366.3
Bc030307	6866.09	4530.48	4743.33	27929.3	35442.2	48567.3	48846.5	64917.5	58192.1	70155.8	73618.6	74160.2	6775.82	7049.05	6706.34	46314.1	53052.2	60112.7	90801.1	105623	89209.6	103661	108503	106215	9622.02	10449.9	60112.7	59429.1	87937.4	97829.1	112868	96449.1	17532.9	19754.7	19922	27760.4	31359	25771.1	22807.5	24552.1	28946.1
Bc030867	76263	92255.2	82643.4	111180	109623	77452	67412.6	79428.3	72464.2	16943.6	11452.3	17510.9	92712.1	87616.1	74026	74692.2	68201.6	66415.1	9095.84	5371.66	8666.49	5093.79	9455.17	8924.71	84335.7	71702.8	66415.1	69007.1	7267.4	8315.87	8288.74	7970.83	148196	149315	131132	120665	121968	120026	95374.9	112151	145668
Bc032203	135810	147192	136827	174236	179463	197606	187358	195000	205209	175756	187982	189376	162181	151249	142414	212002	218947	199557	197936	172003	170129	200156	241505	192914	167288	148037	199557	192565	113933	167229	146244	240982	158568	139152	155483	152374	152486	121779	149419	157200	171092
Bc046331	119630	102026	109135	111373	115488	124753	129225	130226	147578	216426	219131	239067	119661	94089.9	94508	111851	104130	122403	200382	212509	210644	266293	231939	228337	113169	122828	122403	107913	170227	203555	205272	231383	116940	123766	120096	100568	105221	84196.1	120478	112943	135800
Bc048355	399743	391651	408882	439576	487316	483005	438537	472259	550391	398443	334987	394262	430740	413194	434040	477326	356066	417143	318570	332596	243308	289616	446339	372506	341936	414812	417143	394829	346504	309745	523005	329684	574626	517482	468245	457848	509324	542756	445132	474381	518736
Bc049715	9126.25	3345.46	6181.11	27679.5	17068.5	5172.64	7391.36	7459.11	14080.3	3548.31	0	5500.68	8157.86	12492.6	8074.2	5930.61	9521.82	5918.55	5714.53	13124.2	6049.77	3879.05	10330.9	11804.3	9135.27	1564.16	5918.55	8297.47	8952.55	11610	23144.3	31159.2	19420.3	14784.6	17421	9813.44	9387.76	12686.8	7894.6	16996.9	15564.1
Bc055111	0	0	0	0	0	0	871.168	0	0	1045.54	5436.07	0	0	131.466	0	873.75	1603.24	0	3367.66	4419.59	2376.81	0	1217.64	1159.41	0	0	0	0	2110.35	0	0	2623.23	0	0	0	0	0	0	0	0	0
Bc067068	34264.5	27192.8	36963.7	32897.2	36864.6	41777.8	35360.8	32682.3	34152.9	58095.4	47129.3	54930.8	35617.6	41342.7	39752.7	29612.1	31274.3	36768	42910.4	40929.2	40276.1	58255.4	71310.2	48888	40097.2	36688.8	36768	41108.8	59462.6	52577.4	55690.5	51429.6	43366.4	55966.7	51696.3	45327.6	42150.2	46650.5	42168.6	50382	50242.5
Bc100451	8580.29	12339.3	6705.39	49456.6	43698.3	28431	22451.2	15536.2	33264.6	6415.45	16010.9	19890.8	18761.6	30492.5	14014.5	19300.9	19183.3	21829.9	13225	9762.75	14000.9	15990.6	8965.75	14512.9	15195.5	25791.8	21829.9	21002.9	13985.1	18472.3	11298.3	10623.5	55747.8	53889.9	47246.6	45776.9	48204.4	33031	45904.2	42576.3	37145.4
BcaP31	350673	394826	384970	362316	335853	374945	350799	326299	342355	460718	412089	470725	434025	431889	396845	306764	320497	326758	375616	358625	344007	279266	269004	320659	391522	388353	326758	365542	508815	342345	341228	243404	393924	360209	384964	363956	348169	363070	405352	397993	389059
BcaR1	252346	245490	215341	466818	491272	335955	276917	284895	447441	421291	389035	396538	267708	261917	222275	301389	264807	245477	388947	368943	318474	560451	492884	518285	210265	196407	245477	212411	328878	366443	709397	570604	608359	509768	465985	544371	500612	576430	524975	519389	648727
BcaR3	326023	324712	331218	237052	225821	142449	158855	135747	170830	116850	112981	86864.5	279960	315765	271802	153330	148007	142760	101247	94238.2	110681	96366.7	119372	93204	270049	261164	142760	134226	137582	98378	137057	104154	201958	204147	200458	151190	146440	154840	75713.2	74987.7	72835.6
BcaS2	431197	386458	384263	447468	438223	259672	330137	311911	278454	505178	428276	404189	460022	409646	357697	281491	243913	244210	442695	455773	444726	430570	454367	461014	405315	462529	244210	309318	546878	456687	497196	467205	403275	461389	424885	432548	466676	512384	404304	378128	353416
BcaT1	559250	617740	592165	550589	579610	671586	607185	589784	562925	474836	463177	486052	641033	620760	645759	699235	681543	644352	409787	392172	410949	508107	482500	490323	673778	650520	644352	621410	348496	385786	367187	423993	347044	333284	372367	461129	429876	370602	414811	424962	425692
BcaT2	0	0	0	0	0	18041.9	4549.52	8264.2	8666.67	7644.18	3406.67	3385.77	0	0	0	8213.41	10884.4	16393.4	5862.33	5770.13	7447.49	2387.63	8478.51	4843.83	0	0	16393.4	11065.7	5510.46	3573.09	10684.3	8219.61	0	0	0	1006.73	963.057	0	0	951.083	1916
BccIP	583413	555818	604607	588914	537621	382991	374154	366983	339358	274253	246952	290297	668461	671496	616297	363729	376513	334028	237516	211374	254579	242163	223640	217185	617145	649532	334028	333723	290920	221084	277337	213558	548082	592674	554960	433082	430293	499707	411297	413100	355393
BcdIN3d	178149	118348	162634	294892	261094	238842	245590	227623	265359	215695	220748	177330	159195	182786	146640	202492	189922	172980	184876	192270	175528	177815	142418	211229	176446	183214	172980	201155	210032	185646	262163	228860	353727	311692	317445	254760	281888	264300	289013	256546	288032
BckDHa	96679.8	80491.8	89896.5	73671.7	74778.4	90399.4	69011.1	72858	95507.8	123599	127201	109301	99603.9	98695.3	75386.6	55372.5	58617.1	46758.4	80716.5	80793.5	60830	90822.5	97693.7	93257.2	67797.4	70773.9	46758.4	56613.5	83587.5	59758.8	124668	110296	123385	116803	95924.8	104547	106754	103647	91853.6	89890.5	107312
BckDHb	270588	276942	263263	318471	311597	286164	264508	232746	283916	245035	206262	237677	310066	267244	286203	270211	269211	251052	209439	242455	232462	88443.5	98444.2	135709	268905	274445	251052	266652	232511	214547	153130	114886	397317	402517	410870	411533	413601	402326	306639	323453	299025
BckDK	233605	200558	209418	211572	207753	247279	223982	228809	274772	239849	227847	226207	238645	231505	205964	221766	211667	234401	203982	223943	188028	234710	213418	190351	210616	207775	234401	223856	211497	228645	275328	226816	316055	260475	241864	243422	254914	293044	280604	270328	308318
Bcl2a1d	24736.5	22402.8	17739.3	38940.1	31024	24741.8	49496	38532.7	32926.1	42430.7	65300.6	56129.8	12486.6	11950.9	15448.2	34040.8	42942.2	26894.1	38267.2	37665.3	46299.6	16698.8	8235.81	24466.9	23304.4	13467	26894.1	50272	66802	37022	35056.2	6387.46	28581.8	29701.5	24998.4	25034.5	26942.1	34893.1	27188.2	26607.1	38712.1
Bcl2l1	184678	172310	168069	263586	254711	267743	237928	239855	301857	258341	223683	228950	293881	260650	238789	260741	242694	212745	201333	191218	145361	140797	136290	119770	288577	287402	212745	226940	177120	205593	231544	197126	274805	243943	240092	229800	257759	267192	295496	317552	340019
Bcl2l10	1988.62	0	0	0	2231.55	0	0	0	0	2319.54	0	0	0	0	0	0	0	0	0	0	0	0	0	0	0	0	0	0	0	0	0	0	0	0	0	0	0	0	0	0	0
Bcl2l11	360052	269657	256003	93890.6	98425.8	172121	170960	196371	209340	591797	687683	638095	321240	299001	294794	164854	156012	201288	783568	857258	671648	435631	400539	416816	328393	285792	201288	192535	515775	678125	403806	512663	89158.3	71596.1	86028	99526.4	93215.3	78817.5	76963.8	100179	92354.1
Bcl2l12	86987.5	82779.4	79501	79709.4	65691.7	162869	87844.1	108639	168111	43991.7	40009.2	40746.1	90067.7	88697.6	69147	122090	119755	121651	32164	27207.2	24381.9	21081.2	27049.5	28180.4	67390.8	74684.1	121651	109522	27025.2	33749.1	22100.1	20853.1	123427	113086	99473	99925.1	105197	121154	78856.7	84363.7	122723
Bcl2l15	0	0	0	0	12296.3	0	4259.83	0	0	0	0	13209.1	0	2249.94	0	356.038	5879.65	0	0	2701.36	2905.53	8383.49	14885	19842.4	0	0	0	0	2579.8	0	5557.78	6413.53	4304.78	0	2091.7	4713.12	2254.34	2284.92	0	0	11212.5
Bcl6	95808.5	63737.8	72709.9	108365	114781	136106	139845	148255	128354	269601	235813	260089	123305	150935	153761	135940	129338	137962	226056	225811	199658	328331	327151	326413	119470	110057	137962	120015	243175	288043	388696	386901	103280	106411	90919.7	95778	97119.3	100615	95469.9	90214.8	115558
Bcl9	58011.2	73597.5	72764	136686	145106	153195	144592	154829	189670	212161	198704	197094	80670.7	90500.2	87841.2	156650	141871	151070	192581	182062	184221	201459	202372	197541	79965.9	78152.3	151070	142944	167669	183262	212457	209129	153577	141756	144917	165357	155907	158810	147805	144531	167054
Bcl9l	27273	23176.3	21163.4	328889	364309	248705	225146	241185	300244	302520	327345	297497	31992.6	31069.2	21754.8	240344	226228	209585	313511	284760	264130	235284	219496	205336	27548.1	29395.9	209585	199192	216749	289810	256122	262704	418848	355221	338304	506236	469087	467050	579765	527667	679367
BcmO1	1284.52	1412.62	652.492	0	4324.29	5096.33	10611.4	8503.92	8918.07	20975.8	18306.4	17807	688.929	1978.12	0	10642.8	9764.25	2499.1	18499.3	15041.7	19584.6	6961.17	5816.3	17445.2	2571.57	660.465	2499.1	4379.49	20035.1	22060.4	15880.5	18325.8	2838.53	4682.1	5517	3453.09	8258.27	2678.5	1000.05	1631.12	657.194
Bco2	21917.3	22600.4	22001.3	38946	49765	57090.5	71027.6	69849.2	70507.4	85701	94852.5	102984	18908	21553.4	20541	63710.7	73342.2	82942.2	105119	117502	92552.4	118152	117586	99160.2	20585.3	21291.8	82942.2	80640.5	88763.6	105092	123878	116204	32590.9	32418	33849.6	47646.8	50424.8	43393	59831.1	58396	56831
BcoR	61657.9	49057.1	53844.7	156664	168511	177793	140124	145904	177210	210281	245205	232326	136530	120573	135130	172208	170022	152524	286362	266763	247400	177403	162490	163332	130823	117676	152524	148212	146285	187716	144592	164799	165723	144402	151757	187595	175224	153740	192768	191095	203167
BcoRL1	38764.9	41592	37127.9	70338.4	77273.2	118467	108361	102357	114631	112032	98934.6	120818	37888.7	42388.3	43399.7	111323	105846	112546	106671	107093	93121.6	109182	104077	106291	44862.9	35513.4	112546	104401	81282.5	103974	105692	132471	100800	91245	94502.9	100891	92775.4	80723.4	77163.6	72729.6	84293.6
Bcs1l	233024	216911	209036	195340	201022	161014	158521	147884	188743	162477	162714	145809	229707	218139	209160	169262	169546	169277	152219	181321	173031	221703	214450	196539	200152	231115	169277	151732	171425	159337	214599	197129	226255	215582	201012	196742	195114	209833	214774	178927	220733
Bdh1	154595	157301	163480	304294	293186	281634	251524	233814	278266	161923	160066	151743	162148	183931	141695	249629	248027	232959	130728	128560	114133	96721.7	103243	111192	157459	147648	232959	272244	137763	136397	160761	135568	417895	354251	366726	356163	335141	383184	317205	300549	349471
Bdh2	50966.7	52138.9	44553.8	85325.2	57857.7	109839	110586	106659	119168	120278	134058	110375	41320.5	45936.3	36807.1	109181	107323	111265	110213	127107	111178	101262	113711	90068.2	56652.6	57287	111265	105338	133944	116481	164571	106229	54421.5	46083.7	45816.7	71373.1	49074.2	47268.4	71054	74652.7	68222
BdkRB1	506.536	1114.1	0	0	0	0	0	0	0	0	614.379	0	0	260.017	215.109	0	0	0	422.899	0	4700.94	5167.18	0	0	0	0	0	921.071	1192.55	0	3853.74	2964.75	0	0	0	0	0	1584.36	0	0	0
BdkRB2	0	0	929.273	1958.28	0	2073.76	222.244	2691.38	2822.45	5334.55	2218.88	2205.27	2943.5	1878.15	0	2674.84	2454.03	2076.2	1145.5	3382.45	2425.4	3499.07	1035.44	4732.43	0	0	2076.2	831.631	1076.75	1163.64	2319.69	4015.29	2695.07	889.093	0	0	940.908	0	1899.01	1858.42	0
BdnF	174221	196358	197403	97220.8	82970.8	93824.3	100151	85080.4	85032.1	91335.5	72026.7	91937.4	171488	164113	142842	97326.2	105823	106473	94782.6	85397.9	87221.2	70215.9	79414.8	81704	170606	178038	106473	109790	75386.8	74928.2	77513.6	69855.2	72045.8	73000.6	71403.7	66046.3	74011.1	62596.9	57110.8	50005.4	61062.6
BecN1	723705	661746	654191	771320	780041	663918	595504	572300	621929	660399	693343	670847	731879	669215	685193	633547	629496	664821	645356	620504	663822	651940	668940	725401	716200	766899	664821	646321	757082	632004	762150	697741	748568	774753	692884	687699	711803	786450	688639	668892	694827
BenD6	595806	564654	593188	941406	846529	818143	961671	946330	803952	1.16434e+06	1.09796e+06	1.05952e+06	600423	578944	590189	892970	963483	905562	1108409	1.11856e+06	1.20088e+06	1.45846e+06	1.54869e+06	1.38391e+06	616016	565236	905562	929786	1.34858e+06	1.292e+06	1.4322e+06	1.36498e+06	703760	727145	755403	702880	717759	743892	581275	587129	596115
BesT1	556694	653739	617674	101235	114274	228095	241335	289762	288632	806565	858698	860251	291540	296653	297756	207398	202210	219951	1.00253e+06	956073	1.03791e+06	586813	577379	590318	304934	321668	219951	229980	811303	790571	447747	413208	87301.1	91771	74790.1	69004.2	65976.9	72191.7	116879	104590	115259
BesT2	0	0	0	758.253	0	0	0	1597.9	0	0	1718.32	853.887	759.821	0	1504.06	690.47	0	689.066	1774.17	0	0	4516.17	11225.9	2748.62	0	728.428	689.066	0	0	1802.26	2694.57	2072.98	2782.77	0	676.079	0	728.645	0	3186.31	719.586	724.821
BesT3	0	0	0	575.908	0	1829.6	1568.63	527.668	1660.1	0	3262.73	648.544	0	0	0	1638.83	962.268	523.359	4940.89	1989.48	713.283	2744.09	1827.06	0	1077.07	0	523.359	1467.44	3166.58	2053.28	1364.38	2361.7	0	522.944	0	1157.03	1106.84	0	0	546.539	550.515
Bet1	1.32016e+06	1.23927e+06	1313146	1.14251e+06	1.07622e+06	1.36184e+06	1.41579e+06	1.34504e+06	1.1247e+06	1.60114e+06	1.53337e+06	1.58527e+06	1.28282e+06	1155432	1.19947e+06	1.31304e+06	1.29854e+06	1.50474e+06	1.80477e+06	1.87534e+06	1.87549e+06	1.70005e+06	1.80219e+06	1.86378e+06	1.14546e+06	1.27838e+06	1.50474e+06	1.60256e+06	2.02872e+06	1.72844e+06	1.89815e+06	1.60746e+06	957267	1.09252e+06	1.09567e+06	1.06721e+06	1.06502e+06	1.23551e+06	1.12e+06	1.09163e+06	928577
Bet1l	144130	139638	110923	101707	96671.9	131198	119036	127046	140540	157934	171499	165029	138612	129205	132022	117624	140853	136271	200527	180983	177281	223043	221681	218979	136211	124604	136271	138941	172397	188597	213723	221512	130224	99573.8	112670	104718	104606	106611	101078	101847	108465
BfaR	296486	306154	323170	216607	225174	230817	272205	243626	257229	284806	293767	283648	302246	285810	284347	217422	219496	207528	269281	315035	273877	182610	161874	205449	276129	314521	207528	231985	321744	289668	198731	191624	204545	197919	207648	216225	236830	223966	265743	266071	287459
BglAP2	14863.2	20431.8	0	27843.1	29188	0	10833.9	7288.83	7643.8	4334.13	0	0	23914.9	3814.81	11834.8	7244.03	0	0	9306.79	13740.6	0	9476.23	21031.4	9612.32	3719.47	19105.7	0	10135.1	8748.17	0	14135	10874.3	18247.1	18058.9	24825.6	19977.9	11466.8	11622.4	27000.3	3774.75	7604.41
BhlHA15	0	0	0	0	0	0	0	0	0	0	0	0	0	0	0	0	0	0	0	0	0	0	0	0	1840.61	0	0	0	0	0	0	0	0	0	0	988.625	0	239.643	1908.76	0	0
BhlHB9	414304	356117	352770	608740	529980	404866	459349	411015	371847	381413	388435	368898	429511	412306	415908	411197	411440	481392	393606	402579	407226	362820	372858	394721	482243	475427	481392	480230	449862	374596	403062	330406	576054	577058	603939	518896	554354	577184	617502	599568	530329
BhlHE40	805689	771101	767649	405086	383299	692870	539160	530564	760936	1.18577e+06	1.19434e+06	1.10748e+06	1.25246e+06	1477556	1.38092e+06	751460	771109	485114	1.83957e+06	1.85354e+06	2.18101e+06	1.6366e+06	1.54205e+06	2353300	1.17884e+06	1.18503e+06	485114	457004	1.21955e+06	1.16649e+06	1.03958e+06	970041	201594	174865	173974	210490	222637	219378	421618	420322	489404
BicC1	0	0	38.9075	0	0	0	1116.61	1878.08	1280.2	1340.11	1393.53	1846.64	0	0	0	0	342.49	1490.19	1438.82	6136.83	3554.2	1953.36	433.526	495.352	47.9189	0	1490.19	0	2704.92	1948.81	2913.67	2241.53	0	372.252	0	0	393.947	399.291	0	778.098	239.481
BicD1	5619.34	7415.68	7421.54	14436.6	18917.4	26753.8	30037.3	22045.6	19651.3	20974.2	32715.4	28450.4	5424.91	8653.62	13124.9	29578.6	19096.3	28971.8	35186.3	40174.1	35015.4	43708.8	29897.2	37068.2	12374.8	14446.6	28971.8	20436.1	22490.5	27879.9	29926.5	32889.9	16004.9	4915.83	19844.4	20544.4	19653.2	19334	17499.5	18838	19550.1
BicD2	283761	286610	262351	364697	365883	365339	349851	389101	412798	561061	535090	547737	306517	299097	271694	365181	341187	357395	523812	534130	459370	445499	409130	431535	277065	274911	357395	341293	525181	530831	554119	519710	388567	377874	374243	377200	377395	376444	435777	457496	423545
Bid	578251	523339	526074	351334	350219	455580	479378	464433	537660	481398	433105	447628	694618	660226	663861	438714	398855	346564	390314	392577	335262	276706	261123	262248	631958	650285	346564	365193	351465	342451	331441	294274	354145	343710	377286	349172	361631	393326	428951	439525	457974
Bik	0	0	0	2466.76	2585.91	0	0	0	4740.43	0	0	0	0	0	0	0	0	2802.1	0	0	0	2938.42	5217.19	0	0	0	2802.1	0	0	0	0	6743.85	0	0	0	0	0	4805.2	2392.1	0	2358
Bin2	3695.31	4876.58	9010.05	791.13	4146.72	11728.9	19393.5	13772.4	24325.3	20689.1	20617.4	18709.1	3963.83	4552.53	1569.27	15849	17349.6	15097.8	10181	9109.89	18617	3926.66	5856.33	13383	3698.96	7980.13	15097.8	18814.4	18269.8	16453.5	7497.07	8651.43	5988.32	7902.1	7759.32	11125.9	9883.1	13099.4	9206.2	9009.44	12100
Bin2a	126926	137490	120059	90405.2	119863	168881	133336	140249	172983	177671	220364	213283	116754	122448	120239	164580	173659	120988	266240	260479	253222	228753	228623	281314	116912	111467	120988	136428	218217	240207	172114	213195	99416.1	94623.1	87044.7	102858	101417	79121.6	95195.2	89004.6	99413
Bin3	339477	317459	306174	285524	238416	170160	226687	197055	192400	253204	249292	197654	339374	264356	247630	220606	165220	240376	187986	247654	195952	120734	143781	95584.8	307449	351475	240376	233061	212043	190962	166913	118271	267637	255898	293154	247084	266061	320233	254108	292078	323741
BirC2	192349	226316	222732	185473	195161	194689	212020	189291	190034	223345	224094	208604	184228	170313	180497	166990	180743	221287	226219	234422	235177	182777	146059	169227	170398	176170	221287	212538	266349	231180	194404	163732	211701	205091	204697	221756	209906	213884	205745	191215	187058
BirC5	770014	728366	811884	937880	876922	608059	533966	562334	643769	77677.9	69415.4	80278.9	803645	673022	647371	571557	518326	563309	44957.7	31424.3	46905.4	21893	13987.7	0	746819	658620	563309	493372	122031	76777.9	39583.1	5329.09	1078691	916359	884904	994155	1.06757e+06	1.21726e+06	1.03479e+06	917008	865115
BirC6	183387	202594	179316	202603	220976	170382	185797	191564	181543	170055	194593	182033	189150	204020	223155	196315	196784	192492	194843	205412	208090	175239	181910	197782	218365	204874	192492	178187	135001	197163	137157	171331	163340	162703	189576	182823	170561	139034	182560	183139	177394
BirC7	0	0	0	0	284.542	0	0	0	0	0	0	0	0	0	0	0	0	0	0	0	0	0	0	0	1269.09	0	0	0	0	0	0	1855.15	138.354	0	0	0	0	0	0	0	0
Blk	0	0	0	0	0	0	1399.01	0	0	2938.29	4364.89	3470.49	3088.18	0	0	701.577	643.662	0	1802.71	11533.3	1908.46	917.764	3259	3723.77	0	0	0	654.38	5930.76	915.625	5475.83	3159.48	0	0	0	0	0	750.41	0	0	0
Blm	232841	245850	245622	426241	407556	293090	286338	285460	239674	102470	103956	82224.2	230608	236480	241892	281617	303401	276181	80948.6	94642	95403.4	156648	158874	138573	255592	223651	276181	279231	73567.5	95405.3	107773	125935	339865	342956	405015	354824	335025	313506	292488	316832	304398
BlmH	1.49707e+06	1.40587e+06	1.37386e+06	1.46898e+06	1.37013e+06	1128268	1.06452e+06	1088088	1.07676e+06	952188	849002	880063	1.4433e+06	1.40898e+06	1.39715e+06	1.10131e+06	1.09694e+06	1.17418e+06	788218	784001	830645	820623	819169	811662	1.51162e+06	1552250	1.17418e+06	1.20201e+06	839868	753135	906274	748754	1.50596e+06	1.50584e+06	1.53065e+06	1.39819e+06	1.31923e+06	1.41532e+06	1329669	1.31995e+06	1.26417e+06
BlnK	38394.9	25730.1	35349.8	41742.1	34333.4	40803.2	47810.1	42364.4	41342.3	31488.8	37837.5	23865	36036.8	25252.1	42036.4	45612.7	41847.4	46803.9	29300.5	36973.9	33405.5	26774.1	26485.3	34142.2	43837.4	43184.8	46803.9	39544.3	37428.6	39686	28906.6	33357.5	58920.1	51315.1	60121.9	34189.9	38877.9	43783.7	47951.5	38394.5	46040.3
BloC1s1	1.17298e+06	1.0139e+06	973478	886205	1.09792e+06	959271	633332	618690	904856	441070	431935	462477	1.23656e+06	1.07797e+06	1.01535e+06	805195	624633	788082	429882	305462	356131	259816	203640	175698	859933	898540	788082	717648	343576	396990	351470	204137	1.15743e+06	956366	886525	998778	1.06308e+06	1.25741e+06	1.30336e+06	1.24966e+06	1.42002e+06
BloC1s5	520694	579232	545483	576043	564734	632503	708824	647799	578852	868231	886068	853090	548857	537656	548973	552681	557601	662395	841328	939759	948610	845656	799741	892019	532042	552767	662395	694805	1.1538e+06	1.05556e+06	1.02874e+06	848124	477731	529495	479757	563780	561591	618890	609474	676158	617706
BloC1s6	266835	274209	262027	247819	231065	298589	320998	335041	292798	339642	305965	346939	311794	275530	286203	309579	316536	315956	359936	374356	335580	318382	299922	332270	304348	286655	315956	310893	411206	372616	343132	270501	223835	240641	239457	241196	245198	275076	248328	231000	237945
BlvRA	295801	301660	298615	304636	282643	299821	354699	358867	337893	315591	301532	361084	316795	369410	313546	291524	251996	269566	282658	274756	284990	322364	325325	292541	320417	322928	269566	274886	421917	312696	386928	342572	318512	327946	326481	316064	335522	355664	339557	349864	380621
BlvRB	2.48421e+06	2.30095e+06	2261108	1.79539e+06	1.77859e+06	1.69215e+06	1.79383e+06	1.8295e+06	2.33985e+06	2.10136e+06	1723374	1.79004e+06	2.2305e+06	1.99389e+06	1.83208e+06	1.52617e+06	1.44539e+06	1.48423e+06	1.42087e+06	1.46339e+06	1.35528e+06	1241536	1.02644e+06	1.15333e+06	1.86616e+06	1.88594e+06	1.48423e+06	1.55192e+06	1.70271e+06	1.37641e+06	1.57867e+06	1.24254e+06	2.80248e+06	2.52384e+06	2.3141e+06	1.91165e+06	1.89252e+06	2.3057e+06	2.01751e+06	2015985	2.46227e+06
Bmf	2360.86	1112.7	1027.92	17088.6	10975.5	32114.6	31172.1	26793.8	34342.8	86152.4	108949	100014	2170.65	1731.27	5012.9	39121.7	42527.8	36745.6	97989.4	106010	85404.8	124287	119499	107313	3375.99	1040.48	36745.6	39862.9	86946.6	98253.7	97933.1	107584	12587.1	14096.5	14163.7	20671.7	22550.5	17230.2	30108.6	34261.7	32785.4
Bmp1	869623	788878	776354	395433	465336	771337	543028	633080	874998	1.16846e+06	1.34555e+06	1.20073e+06	1.0529e+06	973668	902584	765213	706081	699336	1.39119e+06	1.27998e+06	1.36293e+06	989300	921179	1.14267e+06	929826	878952	699336	725218	1.27758e+06	1.27432e+06	1.05292e+06	944497	720841	611387	582144	554721	571663	592120	679552	660258	793302
Bmp2	1234.32	0	0	0	0	1399.19	1199.61	2421.21	3808.69	5758.86	4491.32	0	0	0	0	1203.16	2207.69	0	13911.9	1521.46	1636.45	7869.56	12575.2	9579.08	0	0	0	0	11623.9	7851.23	7825.6	5418.33	0	4799.06	0	0	2539.37	1286.91	2562.57	1253.9	1263.02
Bmp2k	207277	211026	206325	364910	343914	276505	314189	311694	280483	282766	292642	269012	218225	234182	223475	309358	298514	291523	301987	300542	296721	283073	270727	291235	235825	231502	291523	280784	282193	326518	276106	286226	305677	305748	314597	342086	339333	317426	305048	304575	288497
Bmp5	0	467.331	431.724	75.8153	476.864	1926.86	1239.01	3751.1	3059.61	3469.68	4058.98	2049.06	1367.5	0	0	2071.14	1646.81	2480.31	3193.08	4190.48	2817	0	1539.35	3744.17	425.373	436.999	2480.31	1622.72	2000.95	3784.25	1616.53	0	1252.08	413.057	1216.78	456.951	1748.52	1033.81	0	1295.08	869.67
Bmp10	0	0	0	0	0	0	0	0	0	0	0	0	0	0	0	0	0	0	0	0	1129.03	0	0	0	0	0	0	0	0	1083.36	0	0	0	0	0	0	0	0	0	0	0
BmpER	1758.5	3223.11	1191.01	2509.85	2631.08	6644.63	9114.93	5174.15	6104.4	10255.6	12086.4	13425.4	6916.37	1805.36	4356.19	10284.7	10484.1	5131.89	7340.72	4335.15	10102.8	14201.3	3981.24	13647.1	4107.21	3013.91	5131.89	12257.5	8280.13	6711.25	13378.7	2573.12	2302.77	5697.57	6713.55	3151.51	3617.77	1833.43	7910.11	4763.72	8996.95
BmpR1a	116226	126830	117166	103759	109274	107842	135636	128958	87696.9	112536	130629	108731	111194	120705	147691	146099	144874	148203	135156	120032	134458	117876	133092	132918	146437	108907	148203	128111	77124.3	142720	67712.9	119507	95638.7	89418.3	81378.1	80262.2	97399.1	65033.9	81985.1	82056.3	91836.9
BmpR2	209372	211349	203631	205203	228023	302177	309128	333741	287966	462021	511429	503102	238197	246257	263729	358258	363451	355325	587368	552186	621517	643375	653314	699634	304744	258582	355325	313584	335401	567011	372122	632287	218475	209458	247228	248806	228357	151064	271841	277606	254932
Bms1	1.046e+06	1.07577e+06	1.0679e+06	1168567	1.18288e+06	696077	752611	768315	693530	806200	776970	766848	1.1668e+06	1175981	1.19432e+06	717763	695702	680411	788625	815313	779426	1.12717e+06	1.11172e+06	1.1023e+06	1.11136e+06	1.10274e+06	680411	679508	752620	723717	1.0922e+06	978847	1.21044e+06	1253766	1.29454e+06	1.0881e+06	1100099	1.10835e+06	986618	1.00147e+06	929748
BmyC	0	0	0	0	0	0	2042.39	0	0	0	0	2533.25	0	0	0	256.055	0	0	0	2590.35	8358.39	2679.65	2378.88	0	2103.56	0	0	0	0	8020.23	0	0	0	0	0	2259.71	0	0	0	2134.82	0
Bnc2	37280.2	38106	33316.7	67490	76030.8	82985.2	72513.6	75555.4	65949.5	53106.9	46898.4	45163.6	45188.3	37646.4	40728.7	97433	98081.6	78366.4	62572.1	58536.8	56045.9	56856.9	51131.5	49020	44751.8	41677.6	78366.4	74961.9	36192.2	49841.4	26914.9	41862.2	65046	60970.7	71753.3	84460.8	87676.3	74302.7	90697.6	94151.5	87216.1
BniP1	344109	301435	313578	372798	348861	348375	300989	290365	315490	217986	195013	203114	294018	296023	241873	318074	304551	305500	160487	189500	158496	176269	218943	161151	298126	313596	305500	337132	254915	181142	267065	206615	370591	354083	362974	298567	317656	359389	297463	266998	313257
BniP2	1.11728e+06	1.04899e+06	1.05149e+06	842260	787861	971877	1.00256e+06	982589	891318	1.3356e+06	1.33068e+06	1.35519e+06	1094241	1051204	1.03074e+06	993190	1.04594e+06	1.06217e+06	1.50342e+06	1.51706e+06	1.56547e+06	1.37709e+06	1.39988e+06	1.5131e+06	1.12286e+06	1.10219e+06	1.06217e+06	1.02808e+06	1369080	1.47229e+06	1.29277e+06	1.37912e+06	739263	801585	822874	759318	763062	762241	894696	921318	827083
BniP3	241190	212713	241439	356974	330210	302151	403480	340665	297207	387253	406981	368230	254921	260331	249177	294309	345956	402132	410609	428865	447207	560204	655533	700967	250873	264401	402132	388175	435250	408108	741022	648891	258889	277428	283110	289788	280251	297784	282811	280361	259471
BniPL	8891.17	6518.56	11040.1	9517.58	6651.53	12318.5	15362.1	12596.1	17274	19589.1	11982.4	12504.3	8477.57	18256.2	7341.8	16370.6	11485.2	14415.2	12371.8	25572.2	18336.7	55427.2	41377.6	42167.4	7911.07	5079.57	14415.2	15269.3	20932.7	12567.7	33822.2	40475.5	5821.55	15364.1	16972.2	20183.6	5081.08	12360	7178.49	12043	12130.6
Boc	54757.5	52310.8	53382.3	112603	107687	88718.7	84731.8	96019.1	101833	80966	72117.9	65008	79205.4	62746.9	59602.3	100551	89282.5	76672.2	76193.7	84937.9	71130.6	62770	73881.8	72971.8	60625	60291.3	76672.2	72414.2	72271.5	71067.4	95031.8	78100.4	93977.8	84406.8	91064.3	163855	174100	158585	337207	335162	377683
Bok	0	0	0	0	0	0	0	1669.14	0	0	0	0	0	0	5420.34	1658.88	0	0	0	0	0	0	0	0	0	0	0	0	2003.33	0	0	0	8357.13	3308.38	0	0	0	0	1766.59	1728.83	0
BolA1	64031.2	54279.5	67084.3	101386	95804.1	92242.3	79084.8	68034.5	80952.3	71574.5	51775.7	72363	64391.3	60259.3	63731	91022	76350.3	71371.9	75593.9	50973.5	70743.5	45926.9	55872.6	50037.3	60088.5	57615.5	71371.9	95814.2	65953	50911	64276.9	50750.6	77298.8	133554	95490.9	94672.2	82332.4	126565	73391.3	88278.1	83265.2
BolA3	462300	451752	438802	569807	499505	375819	408542	358848	391269	286562	285168	263516	437095	412240	418589	379818	342853	344354	309325	288178	267931	217270	251195	278477	405903	438731	344354	396298	346733	290698	393590	287978	500741	518688	437457	481486	486416	512295	407221	386442	448722
BolL	0	0	1281.98	0	0	0	0	0	0	0	0	0	1353.57	1295.5	0	1230.03	0	0	0	0	0	0	0	0	0	0	0	0	0	0	0	0	2478.66	0	0	0	0	0	0	0	0
Bop1	156203	133008	131345	163936	162547	117515	86777.9	103319	131960	102417	102114	98014.7	169409	159697	138523	115428	91024	89970	95393.8	84575.4	69257.6	123579	97840.1	94169.8	142245	146522	89970	81159.5	93444.7	71608.4	136504	102978	222284	197900	188379	164473	157617	174078	153106	141904	151151
BorA	138797	163459	161700	167612	170552	151565	157448	174881	149533	67316.4	57152.9	74992.9	139007	147389	139919	161025	153244	170566	57052.9	70371.4	74992.3	115451	109643	99035.1	141598	143434	170566	178038	68049.6	70132	84466.3	99992.8	183956	193564	188179	200068	197888	201371	185588	177149	170015
BpgM	271736	228608	251687	347488	364272	347799	416242	413211	358300	370086	363353	370329	244072	228181	254123	377328	378175	412185	367623	378051	384157	336061	363319	314905	249731	285631	412185	418271	403493	347689	389144	341243	364069	350900	354305	360883	344332	387506	322975	333863	326586
BphL	320156	336406	335810	455103	404080	483763	598671	581316	564452	742719	679265	650953	322702	336323	313266	445011	502190	560159	684560	581779	586813	537727	599660	604440	345509	330161	560159	551585	787271	629397	771746	669433	419926	443925	447216	431225	412353	441519	344258	432780	393188
Bpi	0	0	0	0	839.746	2544.87	2181.87	2201.87	2309.1	8728.59	17245.4	9922.94	0	0	794.479	2188.33	2676.91	1455.92	20617.4	28594.9	19842.7	0	1694.22	2903.76	0	769.545	1455.92	2041.12	16737.2	16183.9	948.889	2189.99	0	1454.77	0	0	769.775	0	0	0	1531.47
BpiFA2	0	0	0	0	0	0	0	0	0	1797.06	0	1857.24	0	0	0	0	0	0	3858.88	0	0	0	0	0	1542.2	0	0	0	0	0	0	2254.4	0	0	0	0	0	1606.33	0	0	0
BpiFA3	513.691	1030.15	736.766	693.128	372.992	1438.64	1424.32	2570.98	1367.52	2026.61	3041.99	3460.43	324.129	356.757	641.61	728.998	837.713	793.654	3670.65	2421.02	4366.72	4758.54	4600.68	4416.49	120.988	466.106	793.654	604.406	2987.91	4420.71	4042.28	9068.51	356.127	264.341	346.087	714.832	435.161	307.17	219.568	445.099	448.337
BpiFA5	0	2956.06	0	1438.69	1508.18	3047.05	1306.21	1318.18	6911.89	0	6520.57	9720.85	1441.66	0	0	2620.16	0	1307.42	1683.13	1656.65	7127.47	0	0	1738.38	2690.66	0	1307.42	3665.84	6328.41	6839.11	15337.8	3933.21	2639.98	2612.75	0	0	2765.02	2802.53	0	0	0
BpiFB1	8353.9	5011.09	6172.37	8231.12	11078.8	10330.7	11809.4	13407.4	14060.4	8858.23	4912.71	9154.83	4073.16	9356.19	4031.39	12584.7	8829.18	8865.27	6657.52	8425.04	4027.47	2905.17	859.693	0	8362.15	4685.85	8865.27	6214.3	9833.87	6762.94	5777.89	4445.02	9696.4	8120.05	5073.94	13066.1	9374.48	12668.9	8671.78	10029.4	16416.4
BpiFB2	0	0	0	0	0	0	0	0	0	0	0	0	0	0	0	0	0	0	0	0	0	0	2663.86	0	0	0	0	0	0	0	0	0	0	0	0	0	0	0	0	0	0
BpiFB4	223413	201144	203527	121942	109098	224590	224766	210521	267165	421813	438925	436825	212523	222813	187146	201262	182013	207301	364952	407631	348930	234165	252070	279445	185542	209044	207301	203794	440441	404150	437697	326549	149496	128864	131925	166581	175265	161005	209997	220473	249460
BpiFB9b	0	0	0	0	0	2541.33	0	0	0	0	0	0	0	0	0	0	0	0	0	0	0	0	0	5799.45	0	0	0	509.569	0	0	0	0	0	311.302	0	0	0	0	0	0	0
BpiFC	7097.53	6244.26	4326.37	4558.54	796.455	20113.9	21383.6	25060.2	24090.6	92720.4	73173.2	82991.3	3806.64	5829.33	5274.65	13836.8	19041.8	21403.4	73901	65614.7	49244.9	70592	60258.1	62425.5	4262.72	5109.11	21403.4	18713.6	69512.9	72233.3	80997.3	54004.2	1394.14	1379.77	3387.1	6105.56	0	5179.96	5157.32	7931.14	9441.35
BpnT1	103558	90365.9	98918.9	95340.8	79577.9	253284	238488	225218	252974	275719	212302	259848	120139	111518	108152	223057	231194	226226	190540	216449	196992	185875	165012	174713	105914	120385	226226	237602	233872	218378	219092	166355	115527	119807	115493	95015.8	94561	100929	109252	103486	95024.4
BrcA1	696006	645546	639322	1.00788e+06	1035843	1136399	924707	884471	919058	739442	821083	715021	758606	733741	737267	997743	1059764	1.19034e+06	875620	853450	876068	837179	838283	936306	830135	799037	1.19034e+06	1149108	799027	931378	761799	779564	1.05929e+06	1073556	1.14074e+06	997396	948518	907494	896601	967341	892857
BrcA2	67833.1	66310.6	66971.2	184008	209159	117052	126276	124867	101757	31225.8	33968.1	34115.4	72870.2	63441.2	72123	131016	140406	124533	29744.8	32874.6	37761.1	60701.1	57077.7	45431.1	73390.5	71722.4	124533	128744	27011.7	37257.6	32797.1	43590.4	184938	184939	194325	203347	196246	170145	167155	170228	167296
BrcC3	16759.6	15017.8	11351.1	13289.2	9751.74	21109.2	7239.26	23743.2	11492.1	10136.3	13551.8	26937.4	5326.66	6372.67	22406.1	12101.2	11657.3	13284.2	3109.41	11476.9	3291.82	6332.04	4215.98	4817.23	9941.43	6383.22	13284.2	19752.4	16075.3	6317.29	9445.01	17257.2	7925.27	14480.4	14218.8	13349.3	17878.3	15532.2	12385.7	12611.5	16514.2
Brd3	219808	216370	208046	298751	311746	292392	249585	254559	281459	304150	305118	294253	225995	202295	196192	291434	264103	269833	295345	281443	266066	334423	307576	316831	220150	186494	269833	265505	288116	299938	371516	330596	319577	284172	281632	312903	313750	331716	313553	314896	346009
Brd4	301307	316620	298306	275309	311710	292358	256945	261383	290920	203168	249517	241880	283290	295580	275864	293862	281293	256963	229798	248540	209787	244066	236018	222759	301441	282376	256963	260079	133488	227507	183571	266947	319354	282771	304850	319602	291872	249068	283598	298286	340750
Brd7	2484067	2.50179e+06	2542168	2.3247e+06	2.20349e+06	1.78672e+06	1865898	1.81943e+06	1.58762e+06	1.69066e+06	1.62989e+06	1.58441e+06	2530422	2.44477e+06	2.3792e+06	1.76007e+06	1.78992e+06	1.69643e+06	1.5821e+06	1.62521e+06	1668859	1.75901e+06	1.81791e+06	1.83547e+06	2.30258e+06	2397903	1.69643e+06	1.7943e+06	1.97184e+06	1.70079e+06	2.12717e+06	1883430	2.08241e+06	2.19752e+06	2215397	2.00762e+06	2.06023e+06	2.2103e+06	1.93658e+06	1936141	1.83478e+06
Brd8	99380.8	120375	110701	112019	122415	106454	130607	130957	127900	113855	136355	132990	78231.1	76521.8	83717.5	118484	122498	123646	130588	129548	131904	151218	147050	140780	78376.8	83628.1	123646	111710	129286	121614	134726	134524	107665	122468	106710	114317	111199	119784	115801	117756	106069
Brd9	191740	202426	185046	122172	122574	134023	150944	156699	164442	177280	198322	207775	140843	137546	142930	141674	156644	157277	201035	208668	209575	227762	235684	205224	134042	151015	157277	154506	219128	195052	193746	219988	133595	135876	120136	137351	138965	144541	146559	145282	162450
BrdT	10966.3	18553.8	13712.1	4514.97	6626.28	5737.45	3279.37	6618.86	9544.16	10823.3	5115.8	5084.42	8143.76	4330.21	5373.5	4111.36	6035.15	8206.01	8451.34	7278.61	2236.78	8605.21	5729.49	4364.39	12665.9	13012.1	8206.01	8436.52	1986.02	2146.29	6417.86	8640.39	7456.43	6559.59	12077	2721.24	11280.6	2638.52	8756.62	5998.62	12084.5
Bre	1.17892e+06	1.13226e+06	1.16879e+06	1.13296e+06	1.17191e+06	1.35193e+06	1.26223e+06	1.2545e+06	1.35788e+06	1.40011e+06	1.21383e+06	1.32584e+06	1.23255e+06	1.14721e+06	1.13896e+06	1.33105e+06	1.29722e+06	1.29142e+06	1.16704e+06	1225778	1.17866e+06	1.21069e+06	1.18149e+06	1.29261e+06	1.12697e+06	1.17801e+06	1.29142e+06	1.26387e+06	1.34683e+06	1.19177e+06	1.33225e+06	1.16306e+06	1.18547e+06	1071803	1.12958e+06	1.18135e+06	1.17764e+06	1.24125e+06	1092710	1.18156e+06	1.30378e+06
Brf1	100543	95242.1	94141.7	99058.6	90384.8	94166.5	70428	70083	103362	74658.4	84218.9	77310.4	104274	89820.5	86048.6	89342	82870	80809.2	71462.3	70857	65946.7	69221.8	72694.4	65970.2	85932.7	88281.5	80809.2	79695	75495.2	65848.4	104774	76478.3	113824	109358	114338	95298.5	107528	116752	95011.8	100548	101279
Brf2	108071	80048	101243	82492.4	78652.8	81934.6	106301	95847	77384.1	108125	87499.5	90129.4	114979	85383.2	101510	85610	80205.8	89230.6	91256	86719.9	88997.6	66178	61451.4	64896.5	96504	107584	89230.6	92068.6	176937	100970	124266	67417	76827.7	111211	84611.6	91626.8	101496	154392	108758	106410	65624.1
Bri3bp	241605	275880	269795	569713	566630	477704	451264	444679	379766	367940	383074	351337	349675	364788	400531	489248	464373	454022	416447	351875	363953	373563	404097	443028	366790	352685	454022	414993	356625	426081	398077	398124	531188	523785	523473	558611	520774	473447	473693	504024	477264
BriX1	1.78225e+06	1.70771e+06	1.77987e+06	1.39889e+06	1.31919e+06	809835	842620	802725	725995	534905	546330	507075	1.74446e+06	1.69141e+06	1.65554e+06	798984	804908	797122	540585	515184	563643	583723	623814	563081	1.74143e+06	1.84567e+06	797122	778991	628688	503469	527693	452529	1.29309e+06	1474480	1.41045e+06	1.06741e+06	1.05007e+06	1178847	1074059	1.09794e+06	999466
Brk1	1.92192e+06	1.82895e+06	1.83882e+06	1916582	1.79118e+06	2.49763e+06	2.62178e+06	2562318	2.72083e+06	3.01339e+06	2.74041e+06	2.87926e+06	1920539	1.80133e+06	1.74714e+06	2.43034e+06	2.39077e+06	2.42687e+06	2710006	2.6626e+06	2.50411e+06	2.73672e+06	2.79184e+06	2.75881e+06	1.76963e+06	1.8632e+06	2.42687e+06	2.44678e+06	3244255	2.73466e+06	3.73587e+06	2.65902e+06	1.73951e+06	1.7505e+06	1.66849e+06	1.84382e+06	1.89554e+06	2.15903e+06	1918202	1.9045e+06	2.09848e+06
BrmS1	302605	268748	271604	284880	292875	258933	247172	234019	288110	282185	264076	259927	287593	294830	277588	248731	234079	243769	242702	258551	231911	273987	287894	275513	259269	282036	243769	249141	274868	254550	348393	259748	362760	342090	325922	300062	321904	342931	310459	314753	340182
BroX	393999	395310	388513	277758	248126	282552	335556	302340	299665	344584	328277	366318	324992	313685	335770	324037	301880	346470	368076	359903	388868	334719	334078	342260	320207	355674	346470	342473	354161	335130	338594	299456	271455	288916	292344	272952	250910	260456	308546	325427	301985
BrpF1	188215	159522	166494	166802	163072	158906	153013	148606	171128	153900	155294	156868	176238	135443	129267	162929	138284	161020	157212	161670	136126	166466	144229	147151	150129	157037	161020	163373	142080	154920	208758	183150	249030	219004	215920	178895	170480	178699	173998	178174	215941
BrpF3	279224	278964	280105	254214	267086	269578	220554	229443	253210	276924	239782	261266	247441	266033	240602	268299	236817	269320	214099	208180	200969	252701	230319	223824	249538	239572	269320	252973	186836	231047	264022	270944	381949	329867	348258	313114	283828	286377	279342	279255	316165
Brs3	0	993.227	0	0	1013.49	1023.8	0	0	0	0	1095.44	0	968.788	0	0	0	807.69	0	0	0	0	0	2044.75	0	0	0	0	0	2126.32	1148.96	2290.42	0	0	877.877	0	0	0	0	0	0	0
BscL2	59031.8	67975.9	48841.8	50937.7	55049.6	118078	95831.7	93342.1	133713	161361	164819	185181	54200.4	54896.9	63540.2	94681.2	88181.4	103556	131472	123962	106231	73813.5	74413.5	79315.2	53033.8	45907.3	103556	100354	152454	116703	136228	97624	75282	80188	78309.9	91786.3	91337.3	104596	94717.9	96680.3	121478
BsdC1	186192	179575	186374	154411	159846	183519	185345	209866	204514	298173	296659	259525	143732	132429	130420	159878	166406	173733	257528	257263	215482	374620	310045	340458	164993	169151	173733	161856	240634	240666	377912	352243	175813	133000	170331	156108	167076	162729	171805	153433	201373
Bsg	2.00801e+06	1.77038e+06	1.82711e+06	1.32459e+06	1.35436e+06	1.71647e+06	1.65185e+06	1.64122e+06	2.01481e+06	3.10848e+06	3104055	2.91574e+06	2.02966e+06	1928773	1.75096e+06	1.58202e+06	1.46922e+06	1578451	3.09895e+06	2.96919e+06	2.67846e+06	2.7572e+06	2.64691e+06	2786111	1.82119e+06	1.75871e+06	1578451	1527684	3.44492e+06	3.1576e+06	4.36432e+06	3.36542e+06	1.81669e+06	1.69649e+06	1.60304e+06	1.52411e+06	1.51656e+06	1.66427e+06	2.08283e+06	2.14685e+06	2.37834e+06
BspRY	800.191	146.665	0	1713.13	0	907.076	0	0	0	0	970.554	0	0	0	0	0	0	0	0	0	0	1020.35	0	0	0	0	0	0	0	0	0	3512.63	0	777.791	0	0	0	0	0	812.886	0
Bst1	0	0	0	0	422.375	0	548.717	2214.99	1161.43	4115.91	2739.19	0	0	1159.28	0	2201.37	1009.82	0	0	0	0	1439.86	0	4381.6	0	0	0	0	0	1436.5	0	0	0	2195.15	1077.74	0	1161.54	0	0	0	0
Bst2	1.89457e+06	1.79168e+06	1846592	2296903	2.1117e+06	1.87693e+06	1.5954e+06	1.70991e+06	1.94779e+06	1.79197e+06	1.73969e+06	1.61095e+06	2.01751e+06	1862657	1.74616e+06	1.74568e+06	1.67468e+06	1.63966e+06	1.44705e+06	1387522	1.31078e+06	1.7043e+06	1.60855e+06	1.51731e+06	1.7875e+06	1779902	1.63966e+06	1.76461e+06	1.63562e+06	1489769	2.11031e+06	1.55879e+06	2.70786e+06	2.56211e+06	2399339	2.53075e+06	2.51374e+06	2.86079e+06	2139558	2.06575e+06	2.41785e+06
Bsx	0	0	0	0	0	0	0	0	0	0	0	0	0	1566.01	0	0	0	0	0	0	0	0	0	0	0	0	0	0	0	0	0	0	0	0	0	0	0	0	0	0	0
BtaF1	499344	506042	498742	362544	380458	296289	307547	294729	284300	231938	226911	236521	463708	457341	474000	308963	320971	307708	259048	252858	260536	265017	277877	281267	503776	482133	307708	288326	213057	283767	215502	282927	290918	298352	331984	283926	276196	248314	290749	299339	274286
BtbD1	1.21508e+06	1.30561e+06	1.33009e+06	1.06521e+06	868611	934562	1.21498e+06	1.12536e+06	897578	1.41633e+06	1.35366e+06	1.31257e+06	1.29425e+06	1421599	1.39971e+06	985923	1.01519e+06	1.04679e+06	1.34355e+06	1.402e+06	1.47448e+06	1.05075e+06	1.02065e+06	1.21495e+06	1.37468e+06	1.32474e+06	1.04679e+06	1.00826e+06	1.49312e+06	1451173	1.11039e+06	1.11386e+06	758898	860836	849343	953547	923023	946600	1.16372e+06	1.20822e+06	999519
BtbD2	280356	276611	272193	398707	389817	315762	230095	242808	338769	290231	272298	278881	301501	285977	231841	251326	222407	206106	250913	250520	208302	282591	244753	261480	218230	203813	206106	191991	236329	245029	421748	359083	499730	418219	355030	485522	489792	507645	441585	457818	563426
BtbD3	251297	251485	240380	323770	293576	272130	305992	311950	291746	303068	284819	318958	279478	287048	260430	301560	294769	278242	258286	276241	277543	310819	314618	288688	291794	299351	278242	262435	283995	310610	292625	307015	281035	281841	310276	279395	279770	270530	228679	254759	223226
BtbD7	275460	327428	304416	245998	250034	256085	262685	254537	263355	235634	259483	259497	240334	268123	279304	276307	299920	311004	298900	290482	304422	229284	226211	215180	288217	249289	311004	265417	177920	292664	137048	218968	235070	174302	242046	194059	190849	143489	220312	233342	232124
BtbD9	325845	337270	345735	313154	298444	330069	383503	344513	333139	333210	331984	313450	355395	342825	339159	306822	371654	343475	315353	329792	348368	266415	308807	320985	323297	365910	343475	313002	285838	329631	255672	279019	333337	303295	323939	298244	316412	268726	281389	342468	316485
BtbD16	6376.82	15428	10365.5	4095.65	5724.64	36143	38424.5	55038	57718.3	108594	85079.1	89169.4	10944.3	9165.44	6770.05	17404.4	38778.7	44663.3	86247.3	100611	94688.7	21141.3	49086.2	44539.3	8936.36	3934.55	44663.3	28060.9	166645	147644	79241.2	76513	11273.2	17355.3	12172.6	12342.6	14431	21275.3	5295.57	9069.18	7830.13
BtbD17	0	0	0	0	0	0	0	0	0	0	0	0	0	0	0	0	0	0	0	0	0	3868.09	0	0	0	0	0	0	0	0	3846.49	4438.75	0	0	0	0	0	0	0	0	3104.04
Btc	2339.56	0	0	0	0	0	0	0	0	0	0	0	2509.56	0	0	0	0	0	2929.89	2883.81	3101.77	0	0	0	0	0	0	2127.09	5508.06	0	0	0	2297.76	0	0	0	2406.59	0	0	0	0
Btd	71924.5	97135.1	66557.4	48630.7	53922.2	75770.9	70493.7	69918.6	80504.8	85369.4	83050	99241.7	89863.3	87779.1	69502.8	72575.5	57793.6	63511.6	74001.8	86330	58964.6	31032.3	21408.5	42752.5	82241.1	60742.9	63511.6	40833.4	92029.9	70237.6	61908.6	39113.7	60399.7	43697.4	52573.2	51832.3	40450.4	63407.7	73262.1	66971	100829
Btg3	0	0	0	0	0	0	0	0	0	1058.79	0	0	0	0	0	0	0	0	0	0	0	0	0	0	0	0	0	0	0	0	0	0	148.587	0	0	0	0	0	0	0	0
Btg4	4395.04	3222.23	2976.72	7841.15	0	0	2847.64	7184.35	1506.85	1708.8	0	5298.06	3142.95	3008.11	4666.07	1428.04	2620.31	1425.14	0	1805.82	1942.31	1868.08	0	0	2932.92	1506.54	1425.14	0	0	1863.73	1857.65	214.368	4316.52	5696.02	2796.55	6301.31	4520.98	4582.31	3041.52	2976.51	4497.25
Btk	976.233	0	0	0	1095.49	0	0	0	1004.11	1708.03	2368.15	0	0	0	0	0	0	0	0	0	0	2489.64	8840.77	0	0	0	0	0	0	0	3713.61	0	0	0	0	1049.74	0	0	0	0	998.935
BtlA	0	0	0	0	0	0	1842.29	0	0	0	0	0	0	973.055	0	0	0	0	1186.95	0	0	0	1072.91	0	1897.47	0	0	0	0	0	0	0	0	0	0	0	0	0	0	0	0
Btn1a1	0	755.081	0	3674.91	3081.93	9339.86	14013.3	15488.6	20480.2	47251	51633	31451.9	736.502	2819.62	0	12716.3	12894.6	7347.1	49871.8	47394.7	35501.8	35896.1	34975.9	36411.5	1374.57	0	7347.1	11860.8	31521.7	34939	46143.1	54252.6	4046.05	1334.78	1965.99	1476.62	2825.13	1431.73	1425.47	697.502	2810.3
Btn2a2	244.503	0	0	0	0	0	0	0	0	0	0	0	0	0	0	0	0	0	0	1205.53	0	0	0	1265	0	0	0	0	2302.55	1244.18	0	1431.07	0	0	0	0	0	0	0	0	0
BtnL4	0	0	0	0	0	0	1190.71	600.814	1890.22	2143.56	743.002	0	0	0	0	0	0	595.907	1534.31	2265.26	2436.47	1562.24	2773.77	1584.67	0	0	595.907	0	3605.53	779.3	2330.27	4481.79	0	0	0	0	0	0	0	0	0
Bub1	173565	200135	206835	295283	306806	173227	239859	230326	168980	35307.2	31681.2	36783.7	173608	160145	182454	201308	190366	204935	24456.8	18956.8	26215.2	13073.6	22383.3	10419.6	173248	164678	204935	211957	25000.4	27328.5	13310.1	15002.3	272838	278330	294037	284807	266426	271822	206270	215748	209324
Bub3	470909	469897	479143	470651	459131	316802	348222	348055	349856	199763	187445	189036	420791	429330	430959	339885	320102	321487	193862	184676	176734	173392	183282	191777	415306	419046	321487	319584	174468	169986	178354	171685	479681	461951	482006	444073	451276	451157	392753	413791	412574
Bud13	348697	341676	321271	324378	340292	206674	215771	231269	231581	203286	194688	187502	347807	325590	312933	203853	208452	219619	184185	198386	191254	205984	227057	200840	345501	363716	219619	225667	188861	176773	232081	207836	375453	348727	352159	293610	319839	306647	335716	316126	362668
Bud31	639164	555408	582287	405642	435881	473028	405388	400305	404700	320339	270890	289586	637688	623005	580717	417138	409389	412243	283142	282975	284516	266605	276384	301383	655910	695762	412243	473993	372021	298319	399017	358907	405773	456476	442425	403132	405961	443841	366532	405167	408859
BveS	0	0	0	0	0	0	0	0	0	1471.86	0	0	0	0	0	0	0	0	0	0	0	0	0	0	0	0	0	0	0	0	0	0	0	0	0	0	0	0	0	0	0
BysL	147800	170793	144055	105854	132606	92069.4	60824	82332.8	81473.1	63031.7	53499.8	77808.8	181578	160036	176945	56952.4	49400.9	53017.5	47574.8	37005.8	31842.2	65284.8	46925	68701.6	167872	161132	53017.5	32019.6	40424	51853.5	71128.2	60656.2	181109	123347	127070	120438	117708	108831	85197.9	108198	108819
Bzw1	3.77067e+06	3.50852e+06	3.45964e+06	2.87775e+06	2.66096e+06	2.7999e+06	3.04925e+06	2914482	2.65755e+06	3.88353e+06	3.71004e+06	3677382	3.97556e+06	3.85225e+06	3.85959e+06	2.9279e+06	2922643	3.00077e+06	3.53343e+06	3.63146e+06	3.86282e+06	1522729	1.47231e+06	1.83008e+06	4.12919e+06	4217645	3.00077e+06	2962069	4174642	3.92224e+06	1.891e+06	1.79697e+06	2.47903e+06	2560718	2632230	2.57087e+06	2.56603e+06	2.64129e+06	2527491	2570580	2438373
C1gALt1	208806	233612	217738	214422	250803	201921	260266	220781	182338	174428	169468	175989	182356	200818	184266	226677	239371	249048	217353	221355	221026	246248	239885	210137	225508	223227	249048	228274	148652	226388	196683	255418	195003	200385	246463	234527	210041	169899	198743	229546	222743
C1gALt1c1	168058	157066	164736	263238	256673	220331	261959	256987	235263	279946	293059	249837	202157	187420	163601	241800	246328	274388	283084	282934	303963	327263	333076	327796	209609	196565	274388	268980	316657	315231	322031	304050	228336	229635	215236	254326	279470	262549	256942	250905	235973
C1h6orf35	378577	307995	331674	420064	425737	470675	505213	495072	543048	583069	570762	599648	358928	325977	333207	396004	414280	424899	505709	512808	467375	586548	486611	563379	299493	343262	424899	428581	538608	506466	866132	651638	435248	387763	406400	421965	433811	523731	360022	398643	449028
C1qB	0	0	0	0	0	0	0	0	0	0	0	0	0	0	0	0	0	0	0	1762.54	1895.76	0	0	0	0	0	0	0	1683.22	0	9065.61	0	1404.35	0	0	768.784	0	0	0	0	0
C1qBP	130531	142069	114839	118120	116275	82373.4	56237.3	58072.6	60900.8	50227.7	40804.6	35687.8	128469	111905	135723	66897.8	52951.3	44507.8	28649	23222.2	23193.3	39466.1	50269.4	50476.2	160295	152221	44507.8	56280	26929.4	42798	51190.1	25597.9	100445	96793.1	114310	117208	107971	74360.2	61463.1	66984.6	77110.7
C1qC	1449.2	0	0	0	0	0	1408.45	0	0	0	1757.74	0	0	1487.82	0	0	0	0	1814.87	3572.65	0	0	0	0	0	0	0	0	1705.94	0	0	4241.07	0	0	0	0	0	0	0	1472.19	0
C1qTNf1	223529	199694	191818	291009	298894	372096	330722	330211	423577	465810	474325	483463	235854	177028	182854	369380	347179	302720	573184	540896	462331	295572	245357	281957	180318	189209	302720	288478	378559	375748	329497	305524	381398	347854	338121	439718	432040	470041	489736	497740	542021
C1qTNf3	28289.1	23643.8	31039.1	21803.2	34284.5	43612.3	56087.1	32185	39959.8	51474.8	38429.4	31373.4	21848.3	20910.9	30033.6	33090.2	52621.5	50635.1	41095.6	29290.8	39005.8	57715.6	65327.6	55617.2	37378.6	17454.7	50635.1	60699.4	41293	56141.6	43045	52984.3	27783.7	29697	28080.4	35286.3	15131.9	29494.5	21143.2	35635.1	34736.4
C1qTNf5	201214	170276	185090	74088.1	81670.2	194120	140079	137864	196025	279640	241457	292444	215070	227087	157566	162890	158887	136738	261815	238348	266769	305705	315008	315632	185700	163627	136738	140125	301956	247353	436996	310087	150667	120678	116454	134525	146060	139115	258496	284864	292047
C1qTNf6	396903	339285	408944	188514	179790	267175	275392	272073	345928	342869	273024	346369	455927	432288	373934	286534	191634	233141	280240	217075	224704	91174.3	79441.6	148145	377745	340412	233141	253414	194837	272886	203157	137563	343320	287012	262869	439959	431771	432107	564918	570331	738875
C1qTNf7	0	0	0	0	0	0	3361.22	0	0	0	0	0	0	0	0	0	0	0	0	4263.02	4585.22	0	0	0	0	0	0	0	0	0	0	0	0	0	0	0	0	0	0	0	0
C1qTNf9	1083.61	0	1100.87	0	0	0	0	0	0	1263.93	0	2612.5	0	1112.48	0	4225.04	0	0	0	0	0	0	0	0	0	0	0	0	0	0	0	0	0	1053.27	0	0	0	0	0	0	0
C1r	1.03933e+06	1.03352e+06	1.03138e+06	449547	458214	549940	526281	541169	530590	723259	736706	704157	1.06232e+06	1.01751e+06	961286	560123	515145	510317	790434	739568	705472	572340	532825	571445	919392	929668	510317	523723	739133	772697	721183	657808	562629	511025	520538	743029	737867	769917	1.19448e+06	1.2362e+06	1.3036e+06
C2	197812	186629	188309	84270.6	95218	284285	258910	255216	314192	515757	473994	506400	193667	196490	158149	239453	218094	209567	482907	532837	400614	360058	383946	371936	176007	172577	209567	219922	370684	362218	488953	337302	118523	104013	97634.3	108983	130441	153345	239838	216933	283631
C2cD2	453308	396116	403534	338551	295333	417207	375772	392997	363751	391137	387798	398150	416695	407790	444918	432093	440304	408395	337551	343577	344219	281666	308398	305355	464394	466900	408395	418235	384951	408050	368915	375735	282530	276710	299542	298176	301489	271669	288915	286158	308131
C2cD2l	222700	196200	208942	202250	213757	264736	254669	248801	307165	403368	356220	379816	198294	184752	157951	230968	226028	239236	414268	383795	314806	450642	387788	449902	167423	186730	239236	255794	338722	339066	675133	591604	213246	206682	188412	211270	221754	223470	213877	218997	253287
C2cD3	115653	110463	111331	181880	172320	128835	131273	131511	122626	121408	123650	113425	117548	103709	105655	136115	127054	145446	141169	126717	131752	111460	120251	113023	123389	119225	145446	122951	92964.7	128964	107542	118878	187628	177505	187698	171495	171694	151396	172225	165860	178828
C3	30779.3	27032	31052.6	8236.95	4797.12	4845.92	1869.61	2515.67	5313.01	2493.14	2333.27	2061.29	29920.7	31160.6	25699.4	3541.96	5161.08	3118.9	4550.54	4742.44	5384.26	13900.2	10404.3	11888.1	29633	26816.1	3118.9	5635.69	5283.86	4622.6	23850.6	18140.2	17423.9	15400.3	14892.6	12411.3	10333.9	12925.5	40381.9	32353.3	40025
C3aR1	4611.65	5071.55	6693.05	26798.4	25957.2	32859.5	26891.8	32307.6	31848.1	19979.4	11986	14295	0	2705.45	7693.77	30824.6	22388.4	24353.2	14025.7	16241.3	14848.5	8400.63	11186.6	11929.8	5275.66	2709.93	24353.2	17370.4	14734.9	14247.8	22555	16388	24587.4	27535.7	37727.7	36129.1	29140.5	28162	26671.2	19408.5	19549.7
C5aR1	0	0	0	0	0	2173.74	3727.35	940.38	4930.89	4473.4	8140.52	5778.99	2056.95	0	113.103	3037.45	6002.15	2798.1	3602.2	4727.38	1271.17	1222.59	0	4960.6	0	0	2798.1	0	2257.32	3659.23	8510.35	1402.96	1883.34	931.96	3660.48	2061.99	0	0	0	1948.02	0
C6	379.992	1253.66	772.092	1220.29	0	861.497	1846.53	372.691	781.684	886.449	1843.57	458.066	203.802	0	403.424	740.802	1019.47	1108.94	1903.5	1405.17	2518.95	2422.69	0	982.992	0	1953.82	1108.94	1727.42	2683.86	3383.86	2890.99	556.021	373.202	0	0	0	0	1188.55	394.451	0	833.203
C7	10215	7489.16	7350.94	15490.8	16716.7	22194.1	17373.6	19620.1	21451.2	23333.3	28909.7	28219.2	5935.22	5680.59	4518.74	17010.3	14464.1	19459.9	37311.7	35150.9	43450.6	29850.1	31799.4	32480.8	6390.71	7878.46	19459.9	15479	26554.6	39526.9	17270.3	30828.4	13376.7	10756.5	11374.6	11441.9	19264.2	11094.1	14138.3	12106.6	13065.7
C8a	615.743	0	0	1977.37	0	697.991	0	603.914	0	718.207	0	1484.51	660.487	632.151	1307.43	600.202	91.7759	1197.96	771.112	758.983	2449.05	0	4182.13	3982.13	616.351	0	1197.96	559.825	0	783.322	0	0	0	0	1175.38	662.107	0	1283.96	0	625.512	630.062
C8g	14171.1	0	6398.63	10113	8834.58	23203.6	10712	3088.64	11336.7	11019.5	22917.6	13286.6	6755.95	6466.11	3343.33	18417.9	2816.26	3063.42	9859.38	13586	18788	24093.3	23171.4	18329.5	7880.62	12953.6	3063.42	18610.5	27802.8	18027.9	15972.5	18431.9	10825.1	10713.4	21039.7	27090.1	8098.43	9849.96	11441.4	7997.75	19334.2
C030046I01Rik	466866	394477	419527	444805	437185	471766	396210	385064	539308	494468	503867	504019	440953	472677	422644	396950	385080	389667	479137	425834	412741	338518	306277	322561	433231	449389	389667	403626	534753	467419	444196	324405	621830	558302	559770	479626	520762	525470	510102	504120	642580
C77080	84374	83129.4	86330.8	71143.9	96578.3	218306	170479	199233	272099	307982	312091	334322	125890	111063	97524.3	197445	177178	154088	311696	297228	179221	209379	219537	192237	113902	104249	154088	141652	127546	210998	283005	245806	186700	151793	160934	156328	163185	143231	255005	248555	339358
C87436	322120	265583	277815	154020	175234	137085	155296	149952	141940	105897	108357	105138	217016	183807	189306	158057	129908	154733	99144.6	123101	107850	125492	110584	113673	197753	212121	154733	155514	126538	133516	144132	137098	194117	173319	179199	167525	162180	168112	181325	180442	195834
C130039O16Rik	345441	382769	401914	216995	238211	272907	281612	284638	339978	337273	337833	331566	341679	357450	352232	271479	242112	234259	352897	333224	341160	315267	302790	340339	282613	269085	234259	235152	277503	318472	311144	342576	257116	233790	228989	252787	232936	201453	257697	268836	275634
C230052I12Rik	104451	85912.9	135055	62835.1	82337.7	55776.4	56210	70271.5	61263.5	39268.1	50256.6	41831.7	88891.8	85078.2	60486.4	54813.9	56354.5	51223.6	33512.4	35113.4	29756	37424.7	38109.8	32379.5	87272.2	83443.7	51223.6	62786.8	46743.2	47221	41594	25893.9	83084.9	100688	86509.8	79827.5	76364.8	77400.8	73478.1	85938.5	84797
Cab39l	152797	156973	136969	236866	209404	220753	213391	175048	169926	144775	127185	132597	166884	155989	156312	201507	215494	194228	135608	158798	154344	176279	171512	205937	148663	154927	194228	212467	164751	129587	181807	154689	229093	210922	236932	245302	211768	242754	170606	173047	162919
CabLEs2	431589	352633	356609	355297	338071	343379	458176	482952	511559	1.9789e+06	1.9349e+06	1.94666e+06	348653	305036	303127	385799	358756	445326	1.64343e+06	1578477	1.6867e+06	557693	542157	669334	367411	374998	445326	452604	1.80098e+06	1.79465e+06	901859	826089	501538	472659	457173	382673	374759	369885	343834	331634	416773
CabP1	0	170.706	946.198	2990.92	3135.39	13724.9	9164.83	7307.73	12453.4	6518.06	7154.43	8981.74	1998.07	2868.53	0	8170.67	9994.9	9966.06	15162.8	11480.2	17287.1	3562.8	10674.8	10841.9	0	1915.52	9966.06	5927.45	12059.9	11848.3	10628.7	4088.42	228.68	3621.15	3555.72	3004.46	2874.14	4369.69	966.797	2838.4	3812.07
CabP4	8270.61	8367.77	9410.68	5046.38	6311.03	24750.9	13182.4	17629.5	20756.5	83773.6	75436.5	85741.2	6387.56	4868.17	7375.73	17091.2	18712.8	16091	101089	97052.6	83773.6	174221	159253	154900	7285.33	3061.82	16091	21154.9	72434.5	104373	190447	188844	1624.57	2894.07	2876.86	5336.02	4423.95	4139.05	6868.25	6049.31	9139.97
CabP7	0	0	0	0	1130.43	0	1958.09	0	6216.81	4700.01	814.561	4857.39	2161.14	0	0	4909.72	0	0	0	0	2671.13	5138.1	4561.37	0	0	0	0	1831.77	4743.34	0	0	11792.2	0	0	0	0	0	0	0	4093.41	0
CacHD1	223248	201397	191236	193305	208368	148145	174953	166362	174076	223528	213527	215635	199787	203148	181485	176439	183043	152916	233959	244955	235920	273282	266074	242923	210415	207420	152916	145915	175199	238565	261691	281659	215315	177208	201172	217347	201212	163548	224562	225493	249277
CacNA1f	4137.83	2572.01	2238.96	4044.19	5299.41	7341.71	7430.98	9175.37	9807.26	8656.03	11565	6289.21	3280.64	1723.86	3246.99	8125.24	8559.27	6694.07	6984.32	7872.37	8348.12	5964.46	9368.05	6050.12	3961.83	2405.07	6694.07	4579.89	5929.77	9383.59	6843.64	11319.6	3710.52	5071.21	4636.16	5416.65	4441.45	3001.14	4855.53	4629.91	4418.14
CacNA1i	2162.13	2113.55	2074.55	540.039	808.749	1633.95	3502.21	3534.32	3212.25	8026.11	10489.8	6805.5	1288.47	2713.02	1817.24	1405.04	2363.26	1869.57	8574.35	8883.67	9714.37	5718.19	3807.27	4971.69	1442.84	2470.46	1869.57	3057.87	6221.52	12683.2	2741.59	6678.97	1769.58	350.267	229.292	1033.3	1482.72	250.473	249.377	488.095	737.469
CacNA2d1	298371	324737	295156	173641	180142	271057	264114	265711	212662	252602	287987	271530	283540	305747	313796	295574	294642	274987	283138	302168	328349	164063	172208	220684	310444	285510	274987	266181	169844	294081	129309	204562	160966	169927	195869	190093	171184	123850	155589	171332	146778
CacNA2d2	0	672.138	879.645	981.37	1028.77	2424.89	297	599.446	3939.47	712.893	1482.62	2947.05	327.8	627.474	0	1191.52	364.387	891.825	4209.74	1130.05	2430.93	428.638	691.865	790.533	611.791	0	891.825	555.683	2877.86	1555.05	1549.98	2682.95	600.268	396.052	0	394.325	0	1062.05	396.527	310.442	1876.2
CacNA2d3	1173.88	965.587	1575.94	0	1734.14	917.517	792.923	0	838.639	963.511	956.265	497.958	1661.4	2777.2	877.111	751.115	707.828	1556.39	1022.85	996.837	0	1506.17	3573.87	3105.26	0	0	1556.39	758.956	1873.2	495.92	2717.95	1197.12	0	381.692	3536.43	815.621	803.87	0	406.913	0	427.342
CacNA2d4	58410.6	61856.5	58580.5	53975.2	58449.8	58688.1	65339.9	64143.5	62132.4	68130.5	66002.2	66800.9	60156	58258.6	54062.2	58882.9	54567.8	58277.5	69814.7	70357.6	69277.2	46046.6	50485.4	48645.1	56969.1	57214.2	58277.5	63999.6	80340.8	72613.8	57817.1	57101.1	68889.4	59866.8	63532.3	68378.3	68300.9	65584	68406.6	65085	72795.4
CacNB4	41683.9	38095.9	23142.4	33598.7	27640.3	104262	84549.6	81293.2	68143	161791	117114	157123	47953.5	32106.7	45761	104817	125076	108973	103203	115662	117378	43556.4	39135.5	38961.2	56036.3	44062.5	108973	124229	105664	124178	37289.2	57200.1	29752.9	27367	39139.4	30566.1	41495.8	26969.9	47311.6	40307.7	54204.5
CacNG1	0	0	0	0	0	0	0	0	0	0	0	0	0	0	0	0	0	0	0	0	0	0	3661.46	0	0	0	0	0	0	0	0	0	0	0	0	0	0	0	0	0	0
CacNG4	5306.3	0	1049.44	4737.48	3653.94	1251.52	9450.07	6307.58	2320.89	3936.84	7931.98	0	2392.46	10913.6	1117.31	4168.08	3903.34	0	2621.26	6514.14	1416.84	32705.6	18278.1	7989.31	5275.51	6539.88	0	946.32	7584.9	1342.53	15174.1	32725.2	3328.24	0	4014.05	6948.68	5770.86	3507.1	7805.79	12480.1	8139.68
CacNG5	0	0	0	0	0	0	0	0	1351.92	0	0	0	0	0	0	0	0	0	1646.05	0	0	0	4463.67	0	0	0	0	0	1547.25	0	6666.61	0	0	0	0	282.672	0	0	0	0	0
CacYBp	1.16455e+06	1.07682e+06	1.13487e+06	1.28225e+06	1.20302e+06	855975	864301	839375	700218	664557	631706	609685	1.26206e+06	1.3088e+06	1.27051e+06	792307	818797	832298	606455	581016	606219	641375	667307	637964	1.23647e+06	1.27271e+06	832298	843757	696627	595265	641118	634425	1.20515e+06	1.29256e+06	1.26109e+06	1.11104e+06	1.13045e+06	1253564	1.08601e+06	1.11101e+06	1027544
Cad	543836	652089	623591	602044	665883	580351	440683	495926	564665	340973	337302	367438	624518	664759	609267	535466	509362	440611	309251	294223	263693	467227	420344	367947	573306	547892	440611	411840	233485	301580	368011	394407	875482	748090	750416	658728	608875	596959	532205	519141	582776
CadM1	833484	810266	807461	834460	776219	498899	596173	534260	472046	408732	461133	434712	800768	784052	789563	552768	549751	524966	477234	482918	509325	590945	628036	699416	797776	813034	524966	511660	499043	524630	513357	538368	765242	809559	813136	1.06925e+06	1.04884e+06	1.04154e+06	1.10451e+06	1.1666e+06	1.07437e+06
CagE1	17354.4	17223.1	18275.9	49840.9	43223.6	66694.6	62117.7	51063	42665.7	51840	59553.8	60719.2	27242.2	15644.1	16627.1	51574.4	53121.1	61351.6	74211.6	70957.3	74075.7	107947	108288	135776	16947.8	17846.4	61351.6	59650	81217.3	85079.2	122640	132543	43733.3	51017.2	44439.4	44604.6	52684.2	41483.5	40423.3	48589.2	43745.2
CalB1	2614.06	574.95	3186.85	1119.29	1173.36	592.646	2032.44	102.554	537.741	0	0	0	5047.23	1073.49	555.052	0	467.548	0	0	0	0	0	0	0	2616.64	3225.8	0	0	0	0	0	0	1540.41	1524.53	0	562.178	537.793	1635.27	2170.82	2124.43	1604.91
CalB2	0	0	0	0	0	0	0	0	0	0	0	0	0	0	0	0	0	0	0	0	0	0	0	0	0	0	0	0	0	0	3382.99	0	0	0	0	0	0	0	0	0	0
CalCA	0	0	0	0	0	0	0	0	0	2236.7	0	0	0	0	0	0	1714.9	0	0	0	0	0	0	0	0	0	0	0	2257.32	0	0	0	1883.34	1863.92	0	0	0	0	0	0	0
CalCB	0	0	0	0	0	3237.49	0	11204.5	0	0	3464.05	3442.8	0	0	0	2783.92	0	0	0	3520.39	0	0	0	0	0	0	0	0	6723.94	0	0	4179.04	0	0	0	0	0	0	0	0	0
CalCOco2	999508	989610	993870	1.01596e+06	954785	996728	1.12336e+06	1.10083e+06	990768	1.31178e+06	1.27346e+06	1.29491e+06	837908	884450	837909	922122	951425	1.10641e+06	1.34738e+06	1382019	1.3448e+06	1.35638e+06	1.33404e+06	1388252	937756	955389	1.10641e+06	1.09288e+06	1.38506e+06	1.37936e+06	1.37894e+06	1.3259e+06	918171	878776	914648	1.00705e+06	979852	1.01468e+06	1.07322e+06	1.16585e+06	1.11911e+06
CalCR	14297.8	12093	12420.1	9003.39	8754.47	30088.3	36586.8	43997.2	43300	120176	106439	101925	12657.8	11572.4	10910.4	34839.8	33209	35396.5	85554.2	101581	108859	112500	110887	124096	12783	9362.99	35396.5	30778.8	141360	124081	195462	173712	6179.35	6631.12	8428.38	7457.2	10351.9	8011.43	3848.21	8111.39	11172.4
CalCRl	1548.46	851.439	0	0	0	0	752.458	759.356	1592.67	0	939.065	933.304	0	0	0	0	0	1694.6	2908.77	954.338	3079.41	0	0	0	774.994	1592.35	1694.6	703.919	0	984.941	0	0	0	0	738.958	0	796.414	0	0	0	0
CalD1	2.06858e+06	2.10595e+06	2.15393e+06	1.44276e+06	1.38176e+06	1388187	1.55125e+06	1.41738e+06	1.22664e+06	1.57031e+06	1.59601e+06	1.56551e+06	2174978	2.1423e+06	2.14097e+06	1.42613e+06	1.40103e+06	1.40343e+06	1.52149e+06	1.50163e+06	1.60782e+06	1.19644e+06	1.18157e+06	1.25529e+06	2.18817e+06	2.17394e+06	1.40343e+06	1.41034e+06	1.60207e+06	1649410	1.05769e+06	1.01561e+06	1.21054e+06	1.29862e+06	1.33917e+06	1.76917e+06	1.76686e+06	1683248	2707147	2741608	2.41059e+06
CalHM1	11951	13178.1	13450.8	22862.5	29256.8	49839.1	41114.5	42649.9	57456.2	72693.4	80489.5	78237.7	18988.3	20863.5	21471.9	43606.9	42502.2	49819.8	86026.4	88347.2	82950	70638.8	68538	73406.1	19566	17544.2	49819.8	42947.5	67781.2	83776.7	66566	78732.7	38739.9	30693.1	29283	41311.2	42356.2	40991.6	39680.6	43812.2	50573.8
CalM4	0	0	0	0	0	0	2393.71	0	0	0	0	0	0	0	0	0	0	0	0	0	0	0	0	0	0	0	0	0	2899.31	0	0	0	0	0	0	2648.43	0	0	0	0	0
CalML3	0	2690.08	2485.12	2618.48	9607.35	11091.5	7132.07	13195.3	7547.97	19972.4	17801.6	23589.9	0	7533.97	2596.99	5961.01	4375.14	7138.67	9190.11	6030.37	16215.4	9357.43	8307.1	6327.87	2448.56	2515.48	7138.67	13344	25915.5	12447.5	0	28634.5	0	0	0	2630.33	7548.7	1275.18	17774.5	7454.85	5006.05
CalML4	0	0	0	0	0	0	2091.5	2110.67	2213.47	2510.13	2610.19	7782.52	0	0	0	0	0	0	0	0	2853.13	2744.09	4872.17	2783.5	0	0	0	3913.17	2533.27	5475.4	2728.77	0	0	0	0	6942.17	0	0	8935.61	4372.32	2202.06
CalR	4958510	4.76054e+06	4.89217e+06	4.72851e+06	4.51585e+06	5059798	5.13687e+06	4905679	5.18179e+06	8270732	7485713	7.7777e+06	4.9785e+06	4806396	4.63266e+06	4481035	4.42158e+06	5.42981e+06	8862918	8990112	9779342	9949756	9772474	10850562	4.68252e+06	4.81636e+06	5.42981e+06	5480743	9499492	7.90008e+06	10487961	8488217	4333727	4.27546e+06	4259426	5.20967e+06	5237850	5754359	4756222	4931891	4.99553e+06
CalR3	96760.9	85545.6	93162.6	150290	132000	177791	145670	154759	146359	137205	152647	131127	99043.5	120765	98027.8	171377	152705	185332	126720	129404	115708	112093	115261	134152	115215	91699.6	185332	144323	146659	130336	190054	173974	133542	110773	127564	148930	137916	155612	120137	107933	131475
CalR4	6547.9	4500.56	7483.77	15770.7	23880.3	5566.9	15114	7224.88	14311.6	26731.3	21840.4	18746.5	10535.6	12604.5	10427.5	20743.6	10979.5	15127.9	12300.2	13115.6	11936.6	8349.41	10191.8	13762.6	12289.4	10100.3	15127.9	9674.05	21196.8	19783.7	28021.9	7185.9	6430.92	10342.5	10936.8	22002.9	12629.1	24918.2	16992.6	22449.8	15912.9
CalU	2.19727e+06	2.11649e+06	2216473	2.03029e+06	1.98378e+06	2.40773e+06	2.50114e+06	2.36622e+06	2.11261e+06	2.90443e+06	2.77473e+06	2.84723e+06	2.26233e+06	2.34123e+06	2.2595e+06	2343504	2439875	2.60994e+06	3330266	3426664	3625980	2.31579e+06	2.3354e+06	2648493	2349959	2.28858e+06	2.60994e+06	2.55369e+06	3.13053e+06	3.28878e+06	2.5009e+06	2449705	1.80108e+06	1850324	1.95179e+06	1.92895e+06	1.96581e+06	1.84359e+06	1953945	2.01576e+06	1.94067e+06
CamK1	240509	207465	238287	271325	241975	266561	231480	247919	270970	218744	241080	257319	227071	216738	210409	215255	208189	244197	218736	247180	198041	193373	172998	205934	188250	208039	244197	250472	255451	228905	266962	187809	192348	171634	189351	253801	256316	287833	274701	300946	297713
CamK1g	751.474	0	0	0	0	0	0	737.037	0	0	182.293	1811.75	0	0	0	0	0	0	941.091	0	1992.6	0	0	971.985	0	0	0	0	0	0	0	0	0	0	0	0	773.007	0	0	0	96.1186
CamK2a	0	843.533	0	0	0	2173.74	1118.21	752.304	6311.54	0	930.345	1849.28	0	0	0	747.681	1371.92	0	2027.9	472.738	0	1956.15	2604.87	4960.6	767.798	0	0	697.382	0	0	4376.75	0	0	521.898	2196.29	0	789.019	799.723	1592.45	1948.02	1569.75
CamK2b	1115.12	0	0	1193.68	938.502	3792.2	5418.79	2734.23	2867.39	10405.4	11834.6	8065.38	598.073	1144.83	0	3894.98	3988.96	1193.24	6284.2	10308.9	4804.84	9242.44	4418.09	4327	1674.33	0	1193.24	1774.23	9352.76	4965.1	16967.7	7342.6	1095.19	1083.9	532.157	1199.08	573.534	581.315	1736.32	566.403	1141.05
CamK2d	155170	154891	152489	109092	111279	122516	131078	142346	120995	101335	82932	98513	157231	162853	160120	131560	136271	134527	102021	97941.6	91098.2	78646.1	78176.2	82767.1	161001	137257	134527	119161	76631	97894.8	67575.6	86300.4	80404	82151	89331.2	105866	107261	89575	128348	139653	131975
CamK4	166.748	229.221	0	0	0	0	810.295	0	0	1944.96	2022.49	0	0	0	0	0	0	0	0	1027.69	1105.37	0	0	0	0	0	0	0	3925.78	1060.65	6343.11	2439.93	0	0	795.757	0	0	1738.53	0	0	0
CamKK1	29662.7	30788.2	33182.7	26757.7	31042.2	30262.4	36602.6	41514.5	44736.1	73862.5	61041.3	67496.9	28600.6	39691.7	35384.1	30538.4	34276.7	38906	49669	51352.7	49563.3	52273.2	45274	45264.3	26689.4	26733.5	38906	36059.6	54926.7	54695.4	55784.8	56083.6	31424.1	34987.6	18132	30462.7	26055.7	35444	20758.2	26747.5	21485.5
CamKK2	134587	120703	112638	226301	236777	178757	188816	182496	180612	147999	147507	158004	165846	140878	127922	190660	182081	181616	167531	168727	165267	137370	144322	156580	174486	165916	181616	172697	161055	145430	178581	163568	204643	213886	220638	238658	243735	235700	249854	235068	255176
CamKMt	97202.5	123439	101103	87947.6	90897.1	146915	202434	186130	124973	327985	363516	351522	104266	109297	103197	143252	150054	194741	311569	318079	365133	177557	242335	269412	93823.5	120188	194741	195688	401842	369498	280254	274303	110809	89982.4	85043.1	109499	104749	97724.8	108108	135186	135133
CamKV	5678.02	6244.26	5047.43	2279.27	796.455	24136.7	35179.5	20883.5	29930.8	18419.9	21521.5	17111.6	1522.66	4372	753.521	20755.2	15233.5	20713	12740.1	29745.3	22583.7	905.025	1606.88	5508.13	4973.18	1459.75	20713	17423	19216.3	20767.1	1028.54	0	4182.43	4139.31	2709.68	9921.54	15331.9	9619.93	8104.36	11536.2	14628.9
CamL	438622	472701	469231	452966	426570	713236	585524	550852	561109	350185	263339	295972	443790	421912	391506	662028	635372	632307	268460	287479	267462	331938	338612	309159	415234	405499	632307	651944	296609	257573	342155	272690	302413	314954	295984	351572	354823	396290	389372	390423	363029
CamP	7330.08	2015.27	11170.3	9808.12	28789.3	10386.5	16028.9	8986.57	5654.54	12824.8	11113.3	24299.4	5897.04	3762.7	3891.05	16076.4	16388.1	10695.8	11474.6	20329.4	7288.63	18693.6	10372.1	11851.3	11006	1884.47	10695.8	19993.2	19414.5	25643.8	16265.5	45584.2	16198	10687.3	10494.2	13793.5	5655.08	13374.2	19022.5	14892.7	15001.1
CamSAp2	312305	322916	315294	356906	357720	422942	408026	397065	372106	415986	444688	411761	325790	330019	338487	449363	452953	458033	493688	495638	549239	368976	381570	443814	335436	333171	458033	446229	410708	472321	331402	394374	342664	358078	385257	360413	350498	307160	382057	378238	373861
CanD1	1147556	1.09411e+06	1.08469e+06	1.08396e+06	1.06e+06	760266	828059	824422	700369	753013	811343	758643	1.20558e+06	1160807	1.15079e+06	786601	811046	799010	859254	852430	901758	779295	754588	844450	1.21759e+06	1.23531e+06	799010	798995	863314	851191	768979	776709	906643	984907	1.02185e+06	989330	954554	940048	1.01853e+06	1.02473e+06	966974
CanD2	24070.1	27473.2	18965.5	55960.4	64149.9	76894.9	64863.2	78424.1	91715.1	144206	141329	148046	25232.4	24149.9	22650.5	65351.7	61764.3	65987.5	121774	131827	112055	182760	155279	167341	16153.9	20533.3	65987.5	51229	91346.2	117612	215382	200117	80080.8	59315	62394.2	91471.2	88722.7	81276	80068.8	81691.9	96280.4
CanT1	340622	272328	293706	380239	389387	356985	340282	328267	401628	467757	484932	462151	331090	286763	263734	334808	341397	321950	476198	442187	395994	560192	518349	503216	307595	288847	321950	314775	491917	456366	779789	571856	482190	445353	412774	467775	458551	484418	463552	455632	517590
CanX	10254185	10164204	10254273	9749539	9132705	9458604	9368383	8778868	7364214	8831067	8637322	8375253	10927139	10713812	10309688	8987059	9248773	10047075	10020503	10301086	10894253	8192129	8.34996e+06	9148032	10991781	10718049	10047075	10186891	10052113	9633070	8028979	7635240	8963987	9652392	9890640	9745658	9622426	9718250	9880499	10268043	8863959
Cap1	2.66784e+06	2.57789e+06	2.52727e+06	2.04289e+06	1.93315e+06	2.42631e+06	2.5466e+06	2510881	2.74851e+06	3.33583e+06	2987437	3227817	2.61534e+06	2.49516e+06	2.54213e+06	2.41484e+06	2.42025e+06	2522635	2.73937e+06	2.81111e+06	2808150	1.91179e+06	1860526	1.99569e+06	2.55444e+06	2.61783e+06	2522635	2.53585e+06	3.1849e+06	2.83205e+06	2.61909e+06	2.14369e+06	2.1133e+06	1.98071e+06	2.05737e+06	2.02016e+06	2.0603e+06	2.1128e+06	2.16744e+06	2.23306e+06	2427453
Cap2	0	0	0	0	0	0	0	0	777.831	1764.16	0	911.615	0	1552.78	802.871	737.15	0	0	0	0	0	0	0	0	0	0	0	0	890.211	1282.74	958.912	1106.56	0	0	0	0	0	788.459	785.012	0	0
CapG	1.5114e+06	1318767	1.39207e+06	1.40637e+06	1.43365e+06	1.73741e+06	1.59195e+06	1.64654e+06	1.96223e+06	1.59617e+06	1.28723e+06	1.56179e+06	1.62069e+06	1.47504e+06	1345287	1.67087e+06	1.4761e+06	1.46313e+06	1.07258e+06	1.04473e+06	911081	792954	743618	729438	1.33879e+06	1.30759e+06	1.46313e+06	1426972	1.12636e+06	1.02647e+06	1.03725e+06	756326	2.05402e+06	1.83646e+06	1.72714e+06	1.66576e+06	1.72964e+06	1.98966e+06	1.44773e+06	1562728	1.70051e+06
CapN1	157589	162871	170555	209659	218162	235876	209993	211970	246937	198443	215585	227573	160416	155515	143747	232403	232680	199133	182048	198213	167997	112092	106670	126459	151306	139236	199133	227490	173771	192909	145586	155767	268537	241020	238456	297122	266645	296753	268914	278359	318311
CapN5	213428	240456	215721	287071	298898	447834	472357	517641	545727	919579	990870	983968	259335	228641	228682	433276	454741	444825	1.18903e+06	1.18701e+06	1.06089e+06	390404	370641	515147	221555	205972	444825	446468	839430	945737	408550	415950	320059	291629	313601	418146	410752	368338	497548	497874	569928
CapN7	122588	118868	117176	154389	149767	223636	190882	177549	167214	139400	162011	155191	130554	125404	117786	222606	228494	261584	143093	164646	161362	166120	168364	162539	142061	129452	261584	242086	166891	141977	158507	158482	134639	152683	159779	140205	139208	147310	146409	154439	148369
CapN9	1548.83	1135.53	2098.01	0	579.344	0	0	0	796.528	903.283	1252.39	622.352	1661.38	0	548.114	0	1846.81	502.223	646.548	636.378	0	0	1753.28	0	1033.57	1061.82	502.223	0	607.74	1313.57	2182.14	0	0	0	164.252	0	0	1076.55	3215.53	3671.27	5811.11
CapN10	174448	142428	146842	178828	183001	160513	162962	174484	227978	229926	249996	245089	187861	158832	156479	167481	150868	148642	246135	248313	203202	316048	293704	273371	167721	161270	148642	153576	223024	216096	303376	306173	236947	224075	207243	220971	208950	243315	225725	220284	243789
CapNS2	0	0	0	0	0	820.28	0	2838.88	1488.57	1688.08	1228.76	0	0	1485.81	0	0	0	0	1812.43	0	1918.75	0	4914.85	0	0	0	0	0	1703.64	0	262.159	0	0	0	0	0	0	0	0	294.041	0
CapRIn1	1.95112e+06	1.94919e+06	1.93795e+06	2.00631e+06	1.92315e+06	1.62726e+06	1.63167e+06	1537141	1.37736e+06	1.16073e+06	1.09736e+06	1.10378e+06	2038373	2.04551e+06	2.0861e+06	1.66093e+06	1.7003e+06	1.65335e+06	1.09085e+06	1.14659e+06	1.1478e+06	1.10291e+06	1.12659e+06	1.10183e+06	2138797	2.08463e+06	1.65335e+06	1.63541e+06	1.17096e+06	1130452	962107	993728	1.83117e+06	1.96017e+06	2.01544e+06	1.87353e+06	1.83056e+06	1.81347e+06	1.9319e+06	1977569	1.82975e+06
CapS2	16769.6	15807.4	17645.3	28850	35620.1	106047	88475.3	85174.5	73306.1	73350.8	82812.6	67865.2	15418.5	11067.8	11445.3	109754	107925	106036	109506	108891	122282	67968.8	57627.7	58874.2	15587.2	11702	106036	113261	109278	93715.5	75942.9	70108.9	21175.8	15135.9	17720.6	18032.3	17250.2	26850.7	27976.7	20686.2	15933.9
CapSL	24973.4	29079.4	28356.2	22015.3	28024.1	54953.2	91373.7	95573.2	67993.7	85673.9	64144.2	81459.2	28363.9	16589.9	20275	64437.6	63059.5	68593.7	91984.9	86916.6	85695.4	26224.7	34921.7	34201.7	35291.4	13596	68593.7	49417.8	96839.4	78958	52156.4	49439.5	8656.66	12851.1	8412.6	12637.1	24177.9	26037.5	44222.7	26861.9	22547.8
CapZA1	51013.5	45493.5	49866.5	38546.5	48105.2	23568.4	39579.9	33636	21164.4	35501.5	50435.5	42116.2	34947.5	36088.9	47218.8	35518.6	37186.9	51293	57443.4	49142.1	37511	27878	47556.7	37704.5	33470.5	43202.1	51293	43652.5	43398.2	57262.2	31527.3	27600	28208.7	38751.7	33673.5	33189.4	29324.4	32403.9	25364.8	20467.8	32021.7
Car1	0	0	0	0	0	0	0	0	0	0	0	0	0	0	0	0	0	0	0	0	0	0	3137.05	0	0	0	0	0	4893.29	0	0	0	194.409	0	0	0	1425.32	0	0	0	0
Car4	0	0	3584.78	3777.15	3959.59	1333.29	8001.77	11535.9	8468.38	10975.3	9986.18	12760.6	2523.31	3622.58	7492.29	4585.99	3155.56	5720.84	8837.81	4349.4	9356.27	7498.92	7988.65	6085.29	1177.35	1209.53	5720.84	7485.59	8307.34	8977.74	16405.5	13768.4	2310.34	1143.26	1122.6	3794.24	7259.32	6131.5	26860.7	28676.3	28884.9
Car5b	90894.2	90258	86498.1	98529.6	91238.4	142163	160649	139552	141655	189672	160950	158113	92973.9	85441.5	94599.3	143181	143708	166021	142647	147967	141354	74822.6	89433.9	78873.5	83689.9	83216.7	166021	158829	168848	147345	106015	79688.2	80041.9	88722.6	90413.9	106811	97049.3	104364	145311	134803	129112
Car7	0	0	0	0	1044.23	0	0	0	0	1085.4	0	3365.23	0	0	987.935	0	832.186	0	1165.35	573.513	1233.72	4746.29	5266.92	1203.61	2794.41	956.93	0	0	0	0	4719.78	8169.75	1370.89	0	0	1000.62	957.215	970.201	0	0	0
Car9	17950.4	16256.9	15171.5	21791.2	20312.5	20006.1	18251.9	21397.3	22652	19617.8	17927.7	19247.7	14926.5	12406.3	16495	20095	21059.2	25825.7	19621.3	26495.6	25031.8	57707.9	53617.1	43848.1	13564.2	14115.9	25825.7	18926	19887.5	20969.3	34548.6	48779.4	19185.2	18327.6	18860.3	22789.3	26067.9	23826.6	22626.3	23138.8	22689.7
Car12	735.518	0	0	1574.67	2476.1	0	1429.67	0	1513.04	857.913	0	0	1577.93	755.118	0	0	657.769	2146.49	0	1813.24	0	0	0	0	1472.49	0	2146.49	1337.45	0	0	0	153.749	1444.75	0	0	1581.8	0	766.858	6108.04	747.187	0
Car14	17621.1	23480.6	16947.6	14204.7	15962	34866.7	32228.5	22760.8	28300.4	27539.5	21933.1	32886.4	27627.4	17028.1	21848	23215.7	40830	31630.9	24470.3	20584.7	16876.7	14139.5	12741.6	6635.96	14366.3	25542.7	31630.9	30125.9	10200.7	15700.5	14697.1	10248.4	12294.8	8331.51	14293.5	23864.3	28490.1	24065.6	24052.3	23588	26491.2
CarD6	58340.8	57461	55362.5	98823.7	121583	113009	140505	127959	119024	168627	184292	187798	82867.3	85235.9	86441.7	115976	110081	129097	199916	212182	209519	149670	152404	194870	95298.6	79773.1	129097	118326	127731	194518	123972	173079	96022.2	99082.7	93009.1	109267	100636	87229.5	100158	108829	94466.4
CarD9	2263.93	0	3066.67	3231.24	3387.31	1710.89	855.659	2220.43	6209.53	1760.44	2745.92	1819.39	809.479	1549.5	2403.54	2206.79	674.872	1468.2	0	0	0	4811.33	5979.79	4880.42	2266.16	1552.07	1468.2	2744.44	0	960.023	6698.23	5521.14	3705.8	2200.55	720.264	4057.32	2328.8	0	5483.5	766.615	772.191
CarD10	83364.8	93147.5	97179.9	191347	203738	220198	208524	236773	350951	337214	354221	332078	92575.3	87780.8	80846.5	216305	184948	205598	288104	268916	218747	194544	157887	173837	69539.3	80782.1	205598	190943	256657	267852	271759	228328	272918	231666	220849	214911	202840	210885	122039	128388	154476
CarD11	0	1111.65	342.318	1082.06	0	3055.65	7531.9	6939.99	12130	14934.7	13486.6	13403.9	361.434	0	1788.64	4269.78	1807.99	6555.54	10549.3	4153.33	5360.7	3007.57	3051.41	2614.94	337.282	346.501	6555.54	5514.29	17848.9	24861.8	15381.1	21200.7	1985.57	982.55	1672.31	1932.37	1039.81	2459.14	2098.62	1711.47	344.784
CarF	38789.5	38167.5	30592.7	57912.7	53837.2	97198.5	99207.2	110128	107092	129780	170239	151968	43798.1	37858.2	34137.3	124874	100416	112208	205174	197543	188114	126257	135196	139293	42404	48811.6	112208	92807.5	116557	162973	66104.3	124719	45740.8	49113.9	52123.6	52686.6	47251.1	26074.6	50861.6	53404	54837
CarHSp1	580537	577015	569474	552430	553659	817522	868145	866249	831935	1113023	1.06498e+06	1.05263e+06	529536	534248	554484	816232	782610	884941	986921	977559	1014195	845847	837071	819260	526588	514748	884941	898482	1.23001e+06	1159113	1.02419e+06	850478	498217	449184	473477	676942	663485	704475	783618	788139	814303
CarM1	673722	671897	666604	719439	746890	511810	463122	485050	583517	428138	414876	410758	638828	657000	638693	556711	524740	466900	381754	363196	333895	310172	277665	303822	624072	611087	466900	458062	346065	366043	342815	324680	827499	734743	740636	683029	669265	687852	572201	566151	703643
CarS2	88801.9	93130.5	83644.8	106390	103609	126663	112025	100939	120372	114554	109135	127961	92100.7	73659.1	86161.4	117516	90459.5	112700	122256	114534	117733	131231	116501	89758	77704.8	73781.1	112700	108006	134648	150377	176732	143707	187138	174347	148183	146078	170594	163098	144681	163096	197982
CarTPt	0	0	0	1342.89	1407.75	0	0	0	0	0	0	0	0	0	0	0	0	0	0	0	0	0	0	0	0	0	0	0	0	0	0	0	1232.09	0	0	0	0	0	1302.24	0	0
CasC1	72408.9	69762.7	60129.5	57964.2	62883.7	61739.1	61193.8	60210.8	70590.8	58019.2	57277.2	62238.9	63892.5	66689.1	57555.3	61988.9	70761.1	74725.4	68601.2	49671.5	62747.4	47771.1	63078.9	55379.5	67578.4	74893.2	74725.4	73561.5	67633.6	79299.4	65867.2	51594.1	75134.8	69157.9	74819.4	59580.7	53434	65318.9	52941.7	56607.4	51864.9
CasC3	902638	901553	926238	751958	746463	652616	689311	734849	730742	780422	788561	786682	736276	742386	786524	707422	717904	683839	745445	742497	784952	801940	831292	822773	756962	758421	683839	693491	805228	788793	831976	837278	772636	739086	735119	686543	707634	673568	706620	691136	760051
CasC4	241932	221538	250757	258286	226299	262730	313192	312899	252048	388044	393650	371161	248094	258645	255519	288686	300017	284926	452246	459888	470437	316978	342699	386775	276236	279143	284926	302080	436302	435400	294909	331350	186920	244253	232142	236909	237790	208855	233056	210052	207454
CasC5	116601	155816	140947	190470	203905	119908	129091	144629	107585	15535.5	14678.6	18732.8	102336	109875	114465	128506	134275	145178	9256.01	8922.5	9171.39	9170.9	9624.08	6094.17	117175	105333	145178	133810	8611.26	12132	7870.94	5728.42	175987	196620	208683	203523	196008	154611	175788	176702	160684
CasD1	306234	276589	281244	236820	248586	309521	347132	353740	324320	374849	358368	371083	290705	251037	282470	323475	344932	383982	335749	385367	440737	303815	322272	326063	319649	330481	383982	378995	363913	385874	267976	301676	215851	247297	255053	249473	228771	246442	294045	284478	279547
CasP1	688998	712934	689380	1.01472e+06	990231	450440	542838	514349	401455	361595	376512	323766	776699	731756	715380	476238	499463	470369	323736	355242	365828	145545	136655	148402	765967	777091	470369	459729	515128	487111	170282	178984	772067	827663	915682	995558	989774	1.0412e+06	1.66131e+06	1.6668e+06	1.52896e+06
CasP2	164409	161908	169399	304478	287571	259331	253266	234365	219464	196222	182173	170315	165813	158336	167115	234427	248196	244833	181187	182625	177753	177452	173384	170507	159687	156334	244833	228557	173008	200248	193139	170231	272814	249161	268079	286854	303543	257453	267999	248694	291487
CasP3	15965	25873.6	40121.6	72856.4	82975.9	58102.5	46548.2	60984.9	57905.2	69586.3	48579.8	52671.1	36052.9	26742.3	43711.9	51600.5	59864.9	67843.4	83130.5	84930.1	49016.7	40714.8	34242.4	61949.2	52147.8	20738	67843.4	84035.1	64293	67343.6	39421.9	66393.6	37961.5	49004.5	34485.3	42164.8	26794.5	55192.2	88095.8	80237.8	51301.6
CasP6	57148.3	70398.8	60421.7	55128.2	67485	80977.3	92891.7	91462.1	104574	180210	185781	176498	53460.2	61058.9	63024.1	88740.8	71510.7	85974.7	182666	176107	205716	153792	133145	171042	70175.6	63893.4	85974.7	85892.5	221374	199084	193660	177940	70702.9	62223	61732.9	78243.3	62773.2	72054.2	86225	115435	99615.3
CasP8	281865	305556	310084	243603	257790	272927	256283	269184	253895	156454	155621	154099	337378	342888	353710	266056	261798	271987	152940	161026	175082	87717.5	77808.9	72822.8	335089	337911	271987	271949	150599	164071	68905.8	70826.4	260358	273216	271288	221160	239491	226163	232912	234670	223993
CasP8ap2	50139	48473.9	41645.9	99498.5	107210	86316.2	89425.9	90786	69263.4	76798.4	76496.1	78572.9	56146.5	50372.5	57442.6	83174.5	97446.8	94261	80454.6	80388.9	89995.6	158031	154451	140037	59840.2	61532.4	94261	94427.5	66285.8	88667.7	93389.9	129962	97043.4	97417.3	96603.7	97144.5	96898.1	89500	92654.8	96215.7	83215.5
CasP12	1213.4	444.801	821.82	432.961	1815.5	1375.48	786.184	1190.09	1248.04	1887.09	981.155	487.568	867.713	415.244	1288.22	788.515	361.711	393.456	0	1495.67	2144.95	0	0	0	1214.6	831.862	393.456	2941.88	5237.32	1543.63	512.865	1183.67	0	1572.57	386.04	434.921	0	843.399	1679.42	2054.41	0
CasQ1	17617.3	17612.9	13016.8	8572.05	14377.8	30863.6	28796	29845.3	28416	57910.7	64104.3	72398.9	8589.78	4932.76	9351.86	19904.7	20768	18695.7	75213.6	70082.3	57330.7	72644.4	87023.3	77682.7	22444.2	14411	18695.7	26210.3	77297.7	75385.8	124895	87881.2	12190.4	14399.9	9935.99	22172.9	19769.6	17533.1	19950.2	20744	16797.9
CasQ2	0	0	0	3501.05	0	0	0	0	0	0	0	0	0	0	0	0	0	0	0	0	0	0	0	1410.12	0	0	0	0	0	0	1382.39	0	0	0	0	0	0	1136.66	1131.69	0	0
CasT	403681	406818	400796	363999	365761	351670	384468	366784	344166	350196	337562	349304	414674	389926	406687	352826	348702	368317	329034	335616	353026	145211	155285	184432	400791	400994	368317	372754	317796	323325	177459	166114	323555	337295	337582	377349	356820	356558	417042	434518	419964
Cat	1.29459e+06	1.3285e+06	1.3416e+06	1.11554e+06	1.12949e+06	1.05757e+06	1.25492e+06	1.26076e+06	1.26923e+06	1.53722e+06	1.5218e+06	1.55652e+06	1.00229e+06	996075	1.00903e+06	1.00495e+06	939915	1.1307e+06	1.29012e+06	1.35084e+06	1.28663e+06	1.32914e+06	1.34462e+06	1.2882e+06	1.03689e+06	1005461	1.1307e+06	1.09672e+06	1.24825e+06	1.28505e+06	1.22537e+06	1.22159e+06	1.21903e+06	1.22477e+06	1.17044e+06	954074	986645	939361	1.17579e+06	1.17883e+06	1.20783e+06
CatSPer2	49075.8	41187.5	38705.4	58063.1	49998.5	62219	52088.8	60166.3	63207.1	77578.4	60307.4	90295.4	52642	45080	40447.7	56649.3	63522.4	84173	84910.4	89146.5	83898.9	74928.8	86254.7	106351	50417	43162.6	84173	60470.5	81334.1	64896.5	73691.5	72754.9	53272.6	42680.7	48997.2	45133.1	57788.6	47800.6	64349.3	62974	54842.3
CatSPer3	0	0	0	0	0	0	0	0	0	1094.89	0	0	0	0	0	0	0	0	1175.54	0	0	0	0	0	0	0	0	0	0	0	0	0	0	0	0	0	0	0	0	0	0
CatSPer4	0	0	0	0	1866.83	1885.82	0	2447.47	855.553	0	1345.19	0	0	853.967	0	0	0	809.159	0	0	0	2121.31	5649.6	4303.54	832.623	0	809.159	0	0	1058.18	6328.37	1217.13	816.94	808.517	0	0	0	867.244	0	0	0
CatSPerg1	19859	22749.4	18568.9	24801.1	31776.6	47733	32262.9	34085.6	32057.5	35925.1	35238.4	38125.5	14398.6	18877.9	17960.1	43734.2	49003.8	40962.2	25791.1	41817.9	35349	57796.8	59531.4	47329.5	19010.9	14717.7	40962.2	42129.5	36018.2	42106.2	37538.8	44126	22754.9	23771.4	19159	21288.4	22319.5	25383	31303.7	27272.3	30857.5
Cav1	4979815	4.70671e+06	4803441	4.16497e+06	3747784	4.1805e+06	4847811	4633730	3.78823e+06	4.17644e+06	3.38958e+06	3.99452e+06	5.62899e+06	5330979	5253712	4.43522e+06	4548979	4140249	2.83166e+06	2.97675e+06	3.09722e+06	637694	640189	807863	5500346	5.39824e+06	4140249	4121893	3.17472e+06	2985440	891609	836051	3.02938e+06	3069927	3.2838e+06	3.45408e+06	3.37876e+06	3.48696e+06	4277768	4441862	4093729
Cav2	952942	958822	964260	1.33653e+06	999136	955146	1365386	1.23961e+06	890573	1.31037e+06	1.03635e+06	1.19511e+06	1.07389e+06	1.08077e+06	1.12571e+06	1.22623e+06	1.20723e+06	1.17633e+06	1.04515e+06	1.03913e+06	1.13505e+06	552034	512086	765572	1.01023e+06	948218	1.17633e+06	1.21898e+06	1.1133e+06	1.08913e+06	684580	725857	1.04118e+06	1.18228e+06	1.1581e+06	1.24479e+06	1.22074e+06	1.28932e+06	1.14193e+06	1.29146e+06	1.03437e+06
Cav3	4826.32	0	2451.61	2583.17	8123.84	10942	11726.5	26508.2	27302.7	30962	55611.6	78542.3	0	0	0	4704.51	6474.22	7042.41	33242.7	44618	25594.8	153854	144780	124851	2415.54	4963.13	7042.41	2194.01	48291.4	33769.1	235612	204801	2370.05	0	9212.9	7784.59	7446.92	5031.97	10019.9	7967.19	2469.28
CbfA2t2	161959	167785	175985	220606	223360	196364	187745	189466	180827	154550	162561	144587	167937	176395	163307	209122	204663	197052	173528	189509	174891	166262	165916	174266	198771	167515	197052	182427	131245	169308	136017	197488	210736	186856	204091	192452	181328	158875	176284	179550	187101
CblB	37199.4	49849.5	43548.6	62499.3	63583	89921.8	118755	110461	117826	158042	165935	149376	49680	58677.1	54205.3	106861	96056.4	109998	202078	206491	188457	149841	161467	149762	58196.9	56747.6	109998	113111	143694	195562	150879	165531	76940.8	76626.4	77358	66755.7	84133	64469.5	102291	107362	114193
Cbp	45517.2	41463.4	39326.7	45342.9	44589.1	54393.2	49929.3	53766.9	55257.7	65627.8	68952.1	70130.2	61546.7	59616.1	60488	60151.4	52457.8	57425.8	78362.5	75455.2	76369	70810.2	72400.3	61109.1	69475.6	70654.2	57425.8	62787.4	72326.9	104605	48178.4	86176.1	53235	52791.4	53817.9	56078.3	54585.6	47384.6	80406.5	80705	92630.3
Cbr3	149629	125682	114816	164022	141640	125712	158380	137455	143017	144411	109867	133786	102839	98861.8	90100.7	120065	126525	121399	135701	90783.6	125985	109296	137277	106759	89188	85967.2	121399	132962	141507	118195	146793	128517	195178	184457	192403	209915	187007	218671	176413	173072	209125
Cbr4	113577	101693	107719	169742	149838	138944	162347	161973	126908	145420	150970	147138	131333	124000	113672	155163	140616	151418	166574	172478	166998	167791	168988	202967	116042	116565	151418	155531	177271	161080	161954	168242	153273	166981	142482	183559	175039	182455	179706	175020	146788
Cbs	2517.83	1384.46	639.488	0	1412.7	2854.15	1223.52	1234.73	3237.16	6607.84	2290.42	3793.94	0	807.79	1670.69	3067.86	562.921	1224.65	788.288	1551.78	834.532	4013.2	3562.74	1628.33	630.08	647.302	1224.65	2289.18	2222.92	2402.31	5587.1	8289.47	4327.49	611.838	2403.13	1353.71	0	0	653.41	0	3220.48
CbwD1	223411	218543	238257	319749	330346	279838	320295	345022	250739	336174	378768	326599	244942	184379	269294	306205	290863	311586	330022	382646	355110	295895	323463	350435	219925	237995	311586	285045	363974	405123	316154	352192	278821	290343	311015	268106	291393	292129	295336	329776	313229
Cbx2	17405.5	11279.7	10799.1	258294	272746	125077	114032	109438	133310	96433.9	97827.6	84488.6	32673	28399.4	25738.4	124671	113685	134546	107624	97694.7	98073.4	117709	102385	106936	27806.3	31035.4	134546	120947	103177	105968	150156	115518	248847	209162	228571	260688	248101	243042	235204	225125	265881
Cbx4	22328.7	18273.8	22684.5	83378.5	110131	132443	91345.4	99822.2	146878	117503	134153	124567	40104.5	42115.7	33353.3	98702.5	90090.2	99512.1	149569	108172	101890	114550	93463	102225	38983.9	34175.6	99512.1	84272.6	88144.7	105035	152100	134489	132599	105995	88219.8	135126	140215	144553	140225	139263	176673
Cbx5	821438	781846	842198	1.23698e+06	1.13543e+06	726954	762432	731069	609122	275549	234198	231461	865508	861600	813171	767058	765477	813768	226276	234018	236689	209075	204840	178591	849244	852544	813768	772388	266026	233289	198333	203221	1.12239e+06	1.1995e+06	1.17165e+06	1.13268e+06	1.11073e+06	1.25317e+06	939196	970900	896558
Cbx6	891548	828881	838279	1.4834e+06	1.48507e+06	1.57972e+06	1.19533e+06	1.30319e+06	1.54993e+06	1.09052e+06	1.08938e+06	1.07473e+06	1.08785e+06	960735	887812	1.47133e+06	1.34863e+06	1.31369e+06	989897	942302	797463	1.02871e+06	923813	1.02432e+06	917394	910025	1.31369e+06	1.28542e+06	876392	1.00054e+06	1.23548e+06	1.10423e+06	1.6325e+06	1.43422e+06	1.49349e+06	1.65788e+06	1598959	1.59261e+06	1.55389e+06	1.52181e+06	1.73081e+06
Cbx7	29389.6	19703.4	26237.9	109894	93426.9	98691.5	102273	115614	103993	98600.4	88239.2	85901.9	30689.4	27673.8	27266.4	92228.8	83907.4	81904.1	77051.4	84911.4	62272.1	161953	168657	158497	31403	34967.8	81904.1	90125.4	99644.5	86537	260360	211281	160964	133338	134719	102741	107733	95723.6	78444.2	74124.1	94679.4
Cby1	152295	137032	130107	251022	221393	221683	294344	231693	239416	376472	377136	354656	142942	159019	150663	224364	225963	256737	356523	383981	336138	217367	223335	248470	142052	150384	256737	258048	386055	361068	274306	277291	192067	164854	174539	180511	194044	225546	215578	211849	239068
Cc2D1b	222341	221009	216504	192982	191671	223903	187204	183413	250195	216314	230290	223011	223429	227531	197098	232209	210245	198283	195734	208247	151888	149251	124175	142133	208652	214164	198283	191071	168945	183909	167870	162670	227862	227571	211181	204691	211567	207665	229212	240860	242198
Cc2D2a	64464.1	77811.4	74653.3	91504.3	97253.9	79343	92044	96927.6	96628	88057.8	79557.4	88557.7	74898.2	76608.8	74130.2	96524.4	93021.9	91223.5	78963.6	90344.9	92629.7	113209	98202.7	96991.2	66782.9	74298.7	91223.5	99675.2	78508.1	83767	77054.6	81612.3	118783	108674	118019	109701	103950	99889.7	106042	101196	114923
CcaR1	641251	676550	646361	572187	582387	520958	515296	509915	501782	338528	364530	358816	664806	634525	645130	536297	580007	574221	376343	385072	368729	371102	361914	349680	687521	628996	574221	581073	371509	385210	293543	319012	679266	643959	653154	668157	619310	610994	685578	716428	678145
CcbL1	81386.6	79633.4	78261.6	99613.4	97509.4	140068	146741	150504	172730	223555	181638	222497	78665.6	79719.6	68044.8	128254	124969	125895	181753	190669	170900	219770	208981	218409	58912.2	75732.3	125895	128310	178824	179535	273112	242573	114697	106925	98229.1	88798.7	88433.5	83529.2	74207.9	83577.7	104365
CcbP2	1882.31	1035.01	1912.3	1007.46	0	3200.6	1829.38	5538.44	2904.08	3415.28	6849.17	4538.1	7066.81	4831.16	0	2752.2	3366.67	1831.07	9429.06	1160.09	1247.78	9600.72	2130.77	9738.6	5652.5	967.833	1831.07	3422.73	3323.66	3591.88	8353.71	9639.98	924.338	3659.23	1796.56	2024.04	5808.73	4906.28	3907.86	4780.42	2889.12
CcdC3	0	1461.57	0	1422.66	0	1506.55	0	0	683.49	0	0	0	0	0	0	0	1188.54	0	0	0	0	0	0	0	0	0	0	0	0	0	0	1944.7	0	0	0	0	0	0	0	0	0
CcdC6	140344	145378	140740	243278	228611	226832	212956	205435	198366	166866	179009	163722	167053	167323	159572	252421	220247	218438	204671	184711	180065	183574	198843	208462	189425	176911	218438	192633	128968	194665	156143	189459	232988	199870	231604	190830	232847	169924	199493	211556	201977
CcdC11	0	775.408	716.327	0	3164.9	0	1370.53	3457.74	725.226	0	1710.42	0	3025.32	1447.76	1497.15	0	3152.8	685.899	2649.02	1738.24	1869.62	7192.66	7183.49	3647.98	3528.95	1450.16	685.899	3205.3	2490.02	0	2682.18	5158.62	2769.98	2056.06	4037.83	4549.1	2175.89	3675.68	1463.84	1512.14	1442.98
CcdC13	274.781	786.428	1291.35	1903.88	2169.45	1998.95	1520.97	3925.51	1186.75	4659.36	702.212	91.514	749.247	4247.01	3858.2	1780.46	1742.42	3705.78	853.303	1602	173.766	2378.31	1123.6	1180.6	1668.66	128.27	3705.78	1347.05	1623.55	1720.04	2838.07	882.937	3182.66	1661.48	3308.3	2537.56	1859.34	2561.54	2215.01	1789.4	5553.93
CcdC17	44243.6	42400.1	41095.9	38565.1	41137.2	53735.8	40542.4	56411.8	52333	74460.2	62862.6	60191.3	50848.6	35689.2	38248.6	51752.4	55506.6	44883.8	60156.7	71675.9	67037.7	58834.1	53088.9	61314	37327.9	41598	44883.8	29881.9	75146.6	64325.5	68924.3	62096.9	34762.5	35018.4	40418.3	36700.7	54678.7	40198	53144.3	52008.4	67262
CcdC18	123959	134462	131023	176194	169449	109349	152324	143924	120897	59010.4	45257	47431.1	128102	127030	133901	117033	124147	116360	33895.4	40426.4	42675.3	49757.4	43649.2	41998.1	123924	127332	116360	132709	47199.1	63293.4	49382.5	45548.1	156608	172989	172604	149321	145880	160918	127701	137601	105995
CcdC19	99185.2	111868	108502	116623	148548	217121	230933	266753	290254	352195	336751	369519	111419	121071	114008	216868	232752	202087	398189	385067	363823	249462	255388	241680	112443	128099	202087	212575	282928	280240	199792	213985	155899	140628	122620	151373	150430	145041	165688	156692	152338
CcdC22	128703	125257	121855	135192	148420	190307	133447	163378	194765	135873	122682	147848	147910	138001	126208	171210	160391	157374	143548	132329	112868	181401	166193	154854	135614	131157	157374	173263	130410	114824	175153	164109	196744	170054	161535	187928	161062	175516	187634	176788	201824
CcdC23	881898	758743	856381	1.06613e+06	952166	741100	905767	821299	978616	1.05461e+06	958304	975901	877346	905398	849151	789133	788676	1.03921e+06	870998	871015	936848	553398	655042	921181	882769	1.07855e+06	1.03921e+06	940925	1.49334e+06	1.04051e+06	966564	712385	1.15303e+06	1.1114e+06	1.04352e+06	1.07095e+06	1096042	1319751	1.03097e+06	1.11915e+06	1281018
CcdC24	3972.34	2912.32	2690.42	14174	10401.1	3001.96	2573.76	2597.35	0	3088.91	1606.02	0	1420.33	4078.19	2811.53	3872.08	2368.29	3864.21	3316.45	0	0	0	0	1712.66	2650.84	0	3864.21	6019.33	0	0	1678.98	5812.51	5201.83	16731.6	7582.75	9966.71	6810.27	16566.4	9621.48	8070.72	13549.1
CcdC25	116960	110822	103863	131506	129833	106976	107274	106718	93447.5	114787	111261	117097	133930	115428	108762	110793	105804	109536	112626	111495	120237	116455	127395	112434	141754	133652	109536	128844	131006	122185	99520.7	113308	124853	144790	144522	130977	128110	116687	128606	137268	115608
CcdC27	0	0	0	0	0	0	0	0	0	0	0	0	0	0	0	0	0	0	980.189	0	0	0	2658.03	1012.37	0	0	0	0	0	0	1984.92	1527.03	128.118	0	0	841.628	0	0	0	0	0
CcdC28a	117838	117875	127832	106898	105711	125654	119916	133204	121887	139259	126238	126801	100573	96030.5	101309	129141	104389	120675	120614	123914	127101	98049.9	111537	111944	99517	116523	120675	135787	105799	111796	97924.4	98389.9	96116.9	92537.3	79427.7	88053.2	84918.6	114182	105736	92654.9	136417
CcdC28b	79364.9	67686.2	54301.5	39877.5	38168.6	31212.7	29908.8	49245.9	71635.5	83125.7	76616.6	87861.5	60808.6	46559.9	39550.2	45785.6	46351.4	56721.7	63105.3	73869.8	62274	295340	242021	106844	64851.7	44971.4	56721.7	54486.3	80078.7	72117.6	269045	272551	64425.6	62974.1	32464	71407.7	71642.4	82746.6	52121	60879.4	94469.4
CcdC30	0	0	554.635	1753.2	0	618.859	265.292	1070.9	561.525	0	331.084	0	585.607	560.484	1159.2	1064.31	0	1062.15	1777.6	672.937	1447.6	0	618	353.067	0	0	1062.15	1985.43	1285.31	2430.81	0	1597.68	1608.55	0	1302.66	1467.61	561.579	0	1133.42	554.597	0
[truncated: 26,152 more rows]
