# Supplementary material for: Pre-stage perfusion and ultra-high seeding cell density in CHO fed-batch culture: a case study for process intensification guided by systems biotechnology
Source: Bioprocess Biosyst Eng. 2020 Apr 7;43(8):1431–43. doi: 10.1007/s00449-020-02337-1 (PMC7320070; doi:10.1007/s00449-020-02337-1)
Supplement: Supplementary file 3 — Supplementary file3 (XLSX 19570 kb) [file 449_2020_2337_MOESM3_ESM.xlsx]

## Sheet: Information
Electronic Supplementary Material
Pre-stage perfusion and ultra-high seeding cell density in CHO fed-batch culture: A case study for process intensification guided by systems biotechnology
Bioprocess and Biosystems Engineering
Lisa Stepper1, Florian Alois Filser1, Dr. Simon Fischer1, Dr. Jochen Schaub1, Dr. Ingo Gorr1, Dr. Raphael Voges1*
1Bioprocess Development Biologicals, Boehringer Ingelheim Pharma GmbH & Co. KG, Biberach an der Riß, Germany
*Corresponding Author
Dr. Raphael Voges:
raphael.voges@boehringer-ingelheim.com

## Sheet: Fig. 4a
Data set for Figure 4a
N-1 Perfusion
day 3/day 0			day 3/day 0			day 6/ day 3			day 6/ day 3			day 6/ day 0			day 6/ day 0
down-regulated			up-regulated			down-regulated			up-regulated			down-regulated			up-regulated
Row Names	Fold change	Number	Row Names	Fold change	Number	Row Names	Fold change	Number	Row Names	Fold change	Number	Row Names	Fold change	Number	Row Names	Fold change	Number
AreG	0.428428	32	AdrB3	3.17981	64	AdrB3	0.330542	27	1700023A16Rik	2.90458	106	Aim1	0.474188	159	1700023A16Rik	6.78798	547
EreG	0.311308		AngPT4	5.83269		BcaR3	0.494036		AbcA9	2.91209		Akr1e1	0.47355		1810011O10Rik	2.06522
gene10556_path1	0.459993		AsnS	2.92228		CtnNAl1	0.46801		Agt	18.193		BcaR3	0.36853		2310022B05Rik	2.10784
G_439	0.351904		CcdC80	2.58421		GatM	0.437653		AngPTl4	2.863		CcdC81	0.463579		4930412F15Rik	3.57357
G_761	0.30519		Cdk15	2.44357		Gch1	0.455547		ApoE	4.45695		ChrNB1	0.329505		9030617O03Rik	2.41507
G_858	0.497703		Col12a1	2.01537		Gjb3	0.373308		BhlHE40	2.04036		CkmT1	0.425851		AbcA9	2.86227
G_1087	0.156319		Dpt	2.87224		Gjb5	0.456039		Boc	2.11474		CnkSR1	0.182739		AccN2	6.49829
G_1905	0.330375		Fn1	2.28004		G_2692	9.42093e-06		C3	3.16114		Cpn1	0.481302		AdaM23	2.22646
G_4262	0.499786		gene652_path1	5.97521		G_5186	0.489865		Car4	4.91251		CsrNP1	0.49094		AdaMTs4	3.09438
G_7356	3.7275e-06		gene12470_path1	2.11987		G_6772	1.70155e-05		CcnG2	2.60258		CtnNAl1	0.288821		AdaMTs7	2.18768
G_7417	0.228779		gene12987_path1	2.36498		G_6948	0.482874		Cd36	5.29508		Cyp11a1	0.152173		Adm	2.92825
G_7418	0.355481		gene23101_path1	2.15333		G_7836	0.478316		Cd82	2.36998		Dlk2	0.395441		AebP1	2.5084
G_7419	0.316062		Gpd1	3.36153		G_9343	0.425925		Ces1d	4.33509		DnaAF2	3.71189e-06		AgpAT3	2.53373
G_9273	0.256037		Gpt2	2.40486		G_9371	0.390018		Chl1	2.69641		EreG	0.417306		Agt	18.549
G_9274	0.416484		G_345	2.20951		G_9454	8.39128e-06		Col4a1	4.74903		Fam40b	0.455849		Aig1	2.33693
G_9275	0.283847		G_347	2.06822		G_10013	1.48434e-05		Col5a3	3.68047		Fam71e2	0.217829		Akt3	8.03928
G_9276	0.331471		G_720	2.04804		G_10538	0.35392		CryAB	2.49904		Fam129b	0.459361		AmhR2	2.10384
G_9374	4.02889e-08		G_915	2.60154		Hs3ST1	0.330542		Dcn	3.17826		FscN1	0.213837		AmoTL2	2.99663
Mmp10	0.465191		G_1292	2.71975		Lin7b	0.337073		Dpt	3.36595		Gch1	0.339306		AngPT4	12.8154
NetO2	0.362143		G_2018	2.3872		Loc500300	0.103299		DusP6	2.07906		gene3540_path1	0.41913		AngPTl4	4.17834
Neu2	0.448444		G_2366	3.1359		MatN4	0.35894		EfnB1	4.45695		gene3834_path1	1.19962e-06		AntXR1	2.10256
NppB	0.444423		G_3074	232337		rna2273_path1	0.407079		Fa2H	2.22754		gene6990_path1	0.217356		AnxA8	2.58255
Odf3b	0.366461		G_3530	2.15636e+06		rna3109_path1	0.257019		FabP4	8.41793		gene7984_path1	0.37815		Arl11	2.16186
Phf21b	0.457751		G_3953	2.0037		rna7913_path1	0.396896		Fn1	3.31832		gene10556_path1	0.253974		ArsA	2.03902
rna6429_path1	0.29566		G_4337	2.06583		rna17104_path1	0.244055		Fos	5.1946		gene13557_path1	0.416803		Art4	2.37515
rna8956_path1	0.231938		G_4890	2.11157		Rpe65	0.225784		FosL2	2.10786		Ggt1	0.39132		Asb4	3.54052
rna15946_path1	0.475079		G_5881	2.07586		TmeM108	0.415567		gene15296_path1	2.08548		Gjb3	0.28895		AsnS	2.93558
rna21264_path1	0.490947		G_7806	2.25678					Gpd1	3.0877		Gjb5	0.381569		Atf3	3.56076
Slc7a11	0.421008		G_8598	4.24224					GpiHBp1	2.39634		GliS2	0.495019		BhlHE40	2.41872
Slc17a6	0.486131		G_8858	2.00641					G_1431	2.18764		Gls2	0.457659		Bmf	2.37851
ThbD	0.443367		Hsd11b1	2.22589					G_2259	5.15942		Gm128	0.449579		Boc	3.89704
Tlr2	0.442875		Ifi44	2.72144					G_2262	3.55192		Gna15	0.412377		C1qTNf5	2.15422
			Iyd	2.25107					G_2704	5.68382		Gpr39	0.440653		C1qTNf6	2.09821
			Kif26b	4.23426					G_2705	5.32631		Gpr158	0.187448		C1r	2.34243
			LrrN3	2.40877					G_2844	2.19096		GprC5a	0.46958		C2	2.31253
			Nfe2	2.00062					G_3766	4.47687		Gss	0.441813		C3	2.36311
			NnmT	2.72004					G_4026	2.3024		G_220	0.28222		CabP4	2.98256
			NuaK1	2.04323					G_4689	2.31807		G_761	0.156252		CalD1	2.04227
			NupR1	2.09647					G_5663	2.32937		G_926	0.303123		CamKV	3.10653
			OlfML3	2.05037					G_6342	191228		G_1086	0.450384		Car4	18.448
			PdgFRb	2.35911					G_7302	2.21824		G_1126	0.241955		Car14	2.12291
			PipOX	2.45829					G_7356	199975		G_1221	0.303719		CcdC40	2.80666
			Pkp1	2.61601					G_7373	3.00697		G_1584	0.357926		CcdC67	3.75473
			PleKHa6	2.63213					G_7374	2.44444		G_1840	0.502033		CcdC80	4.84089
			PycR1	2.3897					G_8598	2.74897		G_1905	0.210577		CcdC153	6.09153
			Rgd1566319	2.06065					G_8718	5.23266e+06		G_2113	0.430032		CcnG2	2.89009
			rna3846_path1	2.15034					G_10809	2.11291		G_2308	0.449923		Cd4	2.10968
			rna3852_path1	4.45151					G_10949	2.32918		G_2418	0.360145		Cd36	7.30162
			rna5922_path1	2.01399					HipK2	2.05522		G_3106	3.62963e-07		Cd59b	2.25775
			rna7303_path1	2.39721					HmgCS2	5.57469		G_3178	0.303719		Cd82	3.05016
			rna12250_path1	2.18727					Hsd11b1	4.04704		G_3519	0.352488		Cdc42ep2	3.85074
			rna15855_path1	2.39864					Ifi27l1	2.01888		G_4262	0.341738		Cdh5	2.86342
			rna16610_path1	2.0265					Isg20	2.70882		G_4263	0.397844		Cdh9	2.51447
			rna17844_path1	2.19877					ItgA7	2.29102		G_5044	0.31715		Cdh22	2.45844
			rna17903_path1	2.58104					Iyd	2.08752		G_5706	4.05051e-06		Cdk15	2.7289
			rna20460_path1	2.03072					Lad1	3.20415		G_6367	0.141927		CdkN2d	2.06838
			rna21727_path1	2.30471					LamB3	3.83922		G_6603	0.0548209		CebPD	2.25473
			rna21951_path1	2.31314					Loc684122	2.03419		G_6728	0.452106		Ces1d	3.98599
			SemA4d	2.01153					Loc100360801	2.42784		G_6785	0.456135		Cfb	2.9426
			Slc6a9	2.17647					LoxL2	2.2399		G_6948	0.304619		Cfh	2.30169
			Slc43a3	2.02898					Mmd	2.30221		G_6949	0.322095		Cln5	2.06675
			TnnC2	2.1391					Mmp14	2.3241		G_7193	0.063044		CntN4	2.28328
			TspAN7	2.02416					MpeG1	2.1012		G_7194	0.214767		Col4a1	5.18728
			XrrA1	2.40951					Nid2	2.43197		G_7293	0.380445		Col4a5	2.62148
									Nmb	3.8931		G_7376	0.374133		Col5a2	2.588
									Npl	2.40421		G_7417	0.119235		Col5a3	3.13887
									OtoF	2.50063		G_7418	0.214702		Col6a2	2.80811
									Pde1b	2.11195		G_7419	0.201823		Col12a1	2.74672
									PipOX	2.88427		G_7836	0.377085		CorO2a	12.5469
									PleKHa6	2.73488		G_8140	0.328225		Cpa6	3.16626
									PpfIBp2	2.69075		G_8295	0.355799		Cpt1a	2.07122
									Rab3il1	2.92866		G_8296	0.337511		CryAB	3.11496
									RbmS3	2.70256		G_8297	0.328994		Csf1	2.36447
									Rgd1564458	2.20883		G_8298	0.306869		CtgF	3.19601
									Rgs16	6.4		G_8399	0.411361		CtsA	2.15333
									rna1558_path2	8.14878		G_9272	0.128205		CubN	2.78488
									rna2610_path1	2.92881		G_9273	0.123384		CxcR7	2.21328
									rna3852_path1	3.0343		G_9274	0.261037		Cyp2j12	3.17308
									rna3972_path1	3.32645		G_9275	0.258975		Cyr61	2.10524
									rna7303_path1	2.53271		G_9276	0.311599		Dab2	2.41786
									rna8717_path1	2.12349		G_9343	0.369348		Dcn	2.62205
									rna8956_path1	4.63153		G_9371	0.4553		DenND4a	2.08681
									rna10024_path1	3.74717		G_9424	0.34139		DnaJB13	2.23675
									rna10481_path1	2.10636		G_9454	1.99632e-05		Dpt	9.66781
									rna10992_path1	7.22937		G_9864	0.251054		DpyD	4.55377
									rna12613_path1	2.99775		G_10133	0.332751		DpySL2	2.08529
									rna14724_path1	3.07131		G_10140	0.401349		DraM	2.06056
									rna16417_path1	4.17451		G_10142	0.498577		DysF	4.38595
									rna16418_path1	4.1573		G_10490	0.233155		EbpL	2.21688
									rna16421_path2	3.85968		G_10538	0.221563		EepD1	2.12575
									rna18900_path1	2.65426		G_10539	0.266971		EfeMP2	2.02575
									rna19066_path1	4.96911		G_10953	0.456424		EmiLIn1	2.6469
									rna19156_path1	2.08124		Htr1b	0.368357		EnpEP	2.58461
									rna19738_path1	15.4886		Il1RAp	0.156738		EnpP6	4.10685
									rna21159_path2	2.04646		Il9R	0.43674		ExoC3l4	2.25363
									rna21457_path1	1.94414		Il10	0.207058		Eya1	2.58064
									rna21566_path1	4.03694		ItgA10	0.442121		F7	5.1328
									rna21671_path1	4.20609		LamA3	0.429601		F11R	3.18151
									SerPInf1	2.09302		Lat2	0.475978		Fa2H	4.46051
									Sgk2	3.83428		LtbP1	0.331708		FabP4	16.383
									SpoN2	3.47232		LtbP2	0.373733		Fah	3.36908
									Tcn2	2.64793		MatN4	0.263386		Fam83a	2.20319
									TmeM234	2.03171		MfsD2a	0.31694		Fam117a	2.0464
									Tnc	2.15418		Mmp9	0.261948		Fam176b	2.15747
									Unc5b	3.45623		Mro	0.206204		Fap	2.6721
									WdfY4	4.26773		Myh7b	0.410123		Fbp2	5.42412
												Myo1g	0.394662		FbxO36	2.07018
												Neu2	0.270069		Fer1l4	4.44552
												NppB	0.259532		FibIN	3.44109
												OlfM1	0.469114		Fn1	7.56589
												Opn3	0.481667		FolH1	2.74464
												PelI2	0.487042		Fos	2.62343
												Pex5l	0.234447		FosL2	2.67589
												Phf21b	0.337772		FstL1	2.40545
												PlcXD2	0.361485		Gas7	9.70418
												PsmA8	0.277873		Gbp5	3.26945
												PthLH	0.473278		gene8239_path1	6.4418
												Rgd1562511	0.105272		gene10662_path1	2.89941
												rna1999_path1	0.347298		gene14359_path1	2.07967
												rna3997_path1	0.498672		gene15296_path1	3.51525
												rna4760_path1	0.356074		gene15428_path1	1.41739
												rna5013_path1	0.402011		gene22333_path1	2.81237
												rna6429_path1	0.224186		Gm17296	6.175
												rna7913_path1	0.225927		GpcPD1	2.16765
												rna10430_path1	0.223404		Gpd1	10.3794
												rna11374_path1	0.330427		Gpr68	4.16939
												rna11946_path1	0.218127		Gpr116	9.54921
												rna12009_path2	0.347868		GraSP	2.25009
												rna13105_path1	0.324081		GstM7	3.0007
												rna14513_path1	0.312622		G_265	2.05456
												rna14763_path1	0.391257		G_266	2.02499
												rna15186_path1	0.49689		G_312	2.16483
												rna15461_path1	0.454257		G_338	3.39442
												rna15946_path1	0.343386		G_345	4.35388
												rna17066_path1	0.448383		G_355	2.65559
												rna17682_path1	0.42026		G_398	2.92806
												rna18269_path1	0.245385		G_457	2.73015
												rna18557_path1	0.311694		G_527	2.7032
												rna18964_path1	0.23398		G_529	2.5289
												rna18978_path1	0.637412		G_563	2.11908
												rna20017_path1	0.496473		G_565	2.31325
												rna20887_path1	0.118491		G_569	3.56241
												rna21264_path1	0.249152		G_684	2.23122
												rna21579_path1	0.457351		G_701	2.59594
												rna21984_path1	0.106625		G_809	2.17903
												rna22116_path1	0.244046		G_915	3.46405
												rna22293_path2	0.305573		G_963	2.44988
												rna22317_path1	0.361592		G_998	2.17538
												Rpe65	0.225994		G_999	2.81029
												SemA6a	0.220666		G_1203	2.52825
												Slc7a11	0.490212		G_1218	2.16581
												Slc17a6	0.340795		G_1224	2.77781
												Src	0.420611		G_1292	2.03616
												StaR	0.491899		G_1431	2.98869
												SulT1d1	0.293009		G_1879	2.07877
												TesTIn	0.219748		G_1912	2.85754
												Tlr2	0.485533		G_1944	2.07604
												TmeM108	0.239806		G_2018	2.08626
												TomM20l	1.95281e-06		G_2100	2.37567
															G_2171	2.12
															G_2172	2.18026
															G_2173	2.01668
															G_2203	2.08311
															G_2230	2.15428
															G_2250	1.05465e+06
															G_2259	8.58923
															G_2366	4.75009
															G_2378	2.27789
															G_2407	2.56396
															G_2530	2.11471
															G_2585	2.57526
															G_2586	2.31899
															G_2704	4.20416
															G_2705	4.34786
															G_2739	2.65875
															G_2797	2.66043
															G_2798	2.01399
															G_2824	2.03249
															G_2840	2.28258
															G_2883	2.74373
															G_3087	2.15387
															G_3142	2.61642
															G_3530	2.9014e+06
															G_3575	3.90299
															G_3665	2.65531
															G_3771	2.15943
															G_3906	2.04931
															G_4026	3.7882
															G_4042	2.18157
															G_4065	3.29339
															G_4105	2.45363
															G_4109	2.23862
															G_4180	2.62838
															G_4311	2.19906
															G_4608	2.4726
															G_4654	2.06701
															G_4689	2.9975
															G_4742	3.29156
															G_4743	3.11204
															G_4745	2.09977
															G_4762	2.71108
															G_4970	2.16959
															G_5015	2.10424
															G_5073	2.0416
															G_5153	3.63509
															G_5195	16.0893
															G_5253	2.63577
															G_5458	3.57697
															G_5527	2.15278
															G_5663	3.46129
															G_5690	2.45565
															G_5711	2.08464
															G_5831	2.21512
															G_5877	2.00078
															G_5881	2.15273
															G_5972	2.09691
															G_6245	2.12593
															G_6303	2.15618
															G_6441	2.92606
															G_6460	1.79144e+06
															G_6517	3.54279
															G_6545	2.36204
															G_6650	2.05071
															G_6699	2.69354
															G_6783	1157.08
															G_6833	2.49834
															G_6834	2.23864
															G_6835	2.24649
															G_7053	2.87161
															G_7302	2.47456
															G_7373	3.4602
															G_7374	3.39498
															G_7474	2.39329
															G_7602	2.16393
															G_7806	2.37642
															G_7856	2.2486
															G_7946	4.31711
															G_8057	2.37484
															G_8098	2.16513
															G_8141	2.21704
															G_8189	2.18714
															G_8352	3.33547
															G_8417	4.30883e+06
															G_8423	2.29043
															G_8459	2.01277
															G_8584	2.22254
															G_8598	11.6618
															G_8738	2.91049
															G_8739	4.27799
															G_8740	3.372
															G_8741	3.73401
															G_8792	3.63228
															G_8826	3504.25
															G_8858	2.41044
															G_8903	2.17091
															G_8906	2.45215
															G_8909	2.09985
															G_8911	2.05179
															G_9173	2.17659
															G_9315	2.16861
															G_9395	78119.9
															G_9506	2.40243
															G_9530	2.90072
															G_9531	2.73123
															G_9582	2.11831
															G_9739	2.32156
															G_9855	2.03302
															G_9882	2.56042
															G_9899	2.18077
															G_9900	2.65531
															G_9901	2.94194
															G_10154	2.42602
															G_10402	2.18031
															G_10407	3568.38
															G_10581	2.50531
															Hgf	3.1746
															HipK2	2.25854
															HmgCS1	2.19155
															HmgCS2	11.799
															Hsd11b1	9.00828
															Ifi27l1	2.57409
															Ifi44	3.56715
															IfiT2	5.72328
															IflTD1	3.30442
															IgfBP5	5.85225
															Il1R1	2.04426
															InhBE	15.6474
															Ip6K3	2.23648
															Isg20	3.18432
															IslR	5.55082
															ItgA7	3.76973
															Iyd	4.69914
															Jdp2	2.03975
															KbtBD5	2.26387
															KcnH5	7.47367
															Kif26b	7.10939
															KirREl3	4.2619
															Krt78	2.21228
															Lad1	7.43488
															LamB3	7.34433
															Lat	5.84384
															LimA1	2.05224
															LipA	2.23979
															Loc499418	2.41477
															Loc684122	3.70682
															Loc691931	2.52948
															Loc100360801	2.92657
															Loc101055670	2.36793
															LoxL2	5.53307
															LpiN1	2.51854
															Lrp1	2.04929
															LrrC25	2.92917
															LrrN3	3.8135
															LrrN4cl	4.076
															Lss	2.20026
															MaoB	3.04112
															MapK8ip1	2.58002
															Mei1	3.02849
															MllT4	2.65561
															MlpH	2.54403
															Mmd	3.22361
															Mmp14	3.81283
															MpeG1	3.15264
															MpnD	2.03279
															MrgPRf	3.2848
															Mvd	2.85257
															MylK	2.14694
															MyoM1	3.69697
															MyoM2	2.21974
															Nfe2	2.6471
															Nid2	4.27801
															NnmT	4.1915
															Nod2	2.56843
															NoxO1	2.26034
															Npl	5.09662
															NuaK1	3.27675
															NupR1	2.99069
															OlfM4	4.7651
															OlfML3	2.19151
															OsmR	2.26471
															OtoF	3.64404
															OtoGL	2.00424
															P2rX6	2.04126
															PamR1	12.4764
															PbxIP1	2.22953
															PcbP4	2.0745
															PcdHB3	7.09053
															PcdHB15	3.27271
															PcdHB18	2.84346
															PcdHGa11	2.91793
															PcoLCe	2.42392
															PdcD4	2.53594
															Pde1b	2.51014
															PdgFRb	4.14014
															Pex11g	2.00035
															PhyHD1	7.17327
															PipOX	7.09039
															PleK2	2.11697
															PleKHa6	7.19856
															Plk2	2.15845
															PosTN	3.69099
															Pou2f3	3.80674
															PpfIBp2	5.29774
															PrlR	2.52725
															PrsS36	2.19842
															PstPIp1	2.91773
															PxdN	2.30477
															PycR1	2.02444
															Rab20	2.20698
															Rab27b	2.07102
															Rab30	3.68056
															RanBP3l	3.65298
															RapSN	6.38707
															RarREs2	2.18561
															RbmS3	3.43134
															Rdh11	2.01308
															Rgd1304622	2.00763
															Rgd1308428	3.25502
															Rgd1564458	3.36937
															Rgd1566319	2.4626
															Rgs3	3.02165
															Rgs16	4.32169
															RhoB	2.95726
															RimS3	3.47225
															RinL	2.68137
															rna35_path1	5.61786
															rna36_path1	2.5977
															rna300_path1	2.09732
															rna1004_path1	2.31247
															rna1012_path1	2.2136
															rna1173_path2	2.01591
															rna1309_path1	3.07863
															rna1545_path1	2.262
															rna1968_path1	2.78577
															rna2610_path1	3.82269
															rna3497_path1	1.41231
															rna3585_path1	2.53974
															rna3852_path1	13.5072
															rna3972_path1	5.22452
															rna4513_path1	2.72637
															rna5061_path1	3.08064
															rna5116_path1	2.19614
															rna5383_path1	2.27224
															rna5640_path1	5.06541
															rna5674_path1	3.09345
															rna5922_path1	3.80532
															rna6195_path2	2.10386
															rna6533_path1	2.11875
															rna7113_path1	2.26618
															rna7180_path1	4.24866
															rna7183_path1	3.31645
															rna7303_path1	6.07144
															rna7426_path1	3.299
															rna7833_path1	2.36119
															rna8248_path2	2.69606
															rna8954_path1	2.08455
															rna9184_path1	2.14069
															rna9215_path1	2.43174
															rna9244_path1	2.36165
															rna10010_path1	2.56065
															rna10481_path1	3.46511
															rna10660_path2	2.75001
															rna10973_path1	2.50978
															rna11316_path2	2.20475
															rna11445_path1	2.66541
															rna12086_path1	2.16206
															rna12375_path1	2.30664
															rna12613_path1	5.92977
															rna12897_path1	3.40074
															rna13048_path1	2.44625
															rna13251_path1	2.0547
															rna13334_path1	3.20147
															rna13701_path1	2.77738
															rna14063_path1	2.75469
															rna14114_path1	2.56186
															rna14724_path1	3.86387
															rna14897_path1	2.32631
															rna15803_path1	2.01575
															rna15855_path1	3.09503
															rna16417_path1	3.85423
															rna16418_path1	3.87393
															rna16421_path2	3.67471
															rna16425_path1	2.11807
															rna16610_path1	3.28243
															rna16751_path1	2.6838
															rna16974_path1	3.95068
															rna17366_path1	3.81246
															rna17392_path1	2.74967
															rna17585_path1	2.43626
															rna17898_path1	3.33738
															rna17903_path1	2.97088
															rna18115_path1	2.05262
															rna18163_path1	2.71901
															rna18588_path1	2.5739
															rna18900_path1	3.54461
															rna19066_path1	9.86075
															rna19277_path1	2.45616
															rna19754_path2	2.03798
															rna19839_path1	2.47141
															rna20094_path1	2.02641
															rna20095_path1	2.63073
															rna20307_path1	2.92368
															rna20583_path1	2.59121
															rna20640_path2	2.58441
															rna20717_path1	2.86372
															rna20851_path1	9.06908
															rna21159_path2	3.36325
															rna21160_path1	2.10202
															rna21195_path1	2.45146
															rna21381_path1	4.45952
															rna21435_path1	2.90457
															rna21566_path1	3.6606
															rna21671_path1	8.45773
															rna21707_path1	3.13476
															rna21727_path1	2.53691
															rna21776_path1	2.36812
															rna21854_path2	3.06837
															rna21905_path1	2.46746
															rna21951_path1	3.33535
															rna21952_path1	2.88565
															rna22078_path1	2.27086
															rna22120_path1	3.41056
															rna22239_path1	2.61642
															rna22411_path2	3.18353
															RnaSE4	2.72646
															Rnd3	2.27232
															Rtp4	3.23343
															RxrA	2.02962
															S1pR1	4.4128
															S1pR3	3.36758
															S100a4	2.43396
															SerPInf1	4.11476
															SerPIni1	2.31572
															SgcG	3.28433
															ShiSA4	3.60432
															SirPA	2.33601
															Slc1a4	2.22362
															Slc4a10	3.17879
															Slc7a7	2.3671
															Slc9a9	2.04753
															Slc16a5	2.64116
															Slc25a18	9.78619
															Slc25a45	2.43096
															Slc41a3	2.03047
															Slc43a3	4.05226
															Slc47a1	2.46773
															SorBS1	2.80902
															SpoN2	8.87381
															SptA1	3.50935
															SqlE	2.50958
															SrcIN1	5.1086
															SspN	2.28103
															St14	2.70873
															StoN1	2.6471
															SucNR1	2.63534
															SulT1a1	16.8641
															SynPR	14.4461
															SytL2	2.08124
															TagLN	2.93077
															Tcn2	3.93578
															TekT5	2.89086
															ThsD7a	3.39002
															TimP2	2.36037
															Tlr6	2.16614
															TmeM53	2.14684
															TmeM140	2.35955
															Tnc	2.88446
															TnfAIp6	2.24
															TnfRSf21	2.41196
															TnfSF10	3.79112
															Tns1	2.15055
															Tns3	2.16692
															TppP3	4.75029
															TpsT1	2.00399
															TriB2	2.9957
															TriB3	2.45308
															TriM72	3.15318
															Trp53inp1	2.64091
															TspO	2.06922
															Ttc39d	2.70323
															Uap1l1	2.40981
															Uba7	2.42279
															Unc5b	4.64076
															Usp18	2.31956
															VcaM1	4.48185
															WdfY4	6.69299
															WisP2	2.16654

## Sheet: Fig. 4b
Data set for Figure 4b
Transfer
control/perfusion				uHSD v0.1/perfusion				uHSD/perfusion
day 0/ day 6		up-regulated	down-regulated	day 0/ day 6		up-regulated	down-regulated	day 0/ day 6		up-regulated	down-regulated
Row Names	Fold change	Number	Number	Row Names	Fold change	Number	Number	Row Names	Fold change	Number	Number
1300014I06Rik	6.89634	974	1826	1300014I06Rik	9	695	1523	1300014I06Rik	4.17172	624	179
1700020O03Rik	2.21464			1810011O10Rik	2.22355			1810011O10Rik	2.29212
5430407P10Rik	3.68852			5430407P10Rik	3.05564			5430407P10Rik	2.41555
6530418L21Rik	2.13775			9130008F23Rik	2.81404			6530418L21Rik	2.02898
9130008F23Rik	4.1756			AanAT	7.90682			AbhD6	2.02176
A2lD1	2.10985			AdaM19	2.57499			AdaM19	2.53446
AanAT	9.48237			AdaMTs6	2.13362			AdaMTs6	2.42851
AbcC1	2.67621			AdaRB1	2.4326			AdaRB1	2.48314
AbhD5	2.18872			AgpAT9	3.19453			AgpAT9	3.52846
AbtB2	2.94521			AldOC	3.51133			AngPTl3	2.96717
AcsS1	7.78983			AloXE3	3.7109			AnkH	4.30883
AdaRB1	2.27559			AnkH	3.90512			AreG	10.18
AgpAT9	4.3446			AreG	9.1152			ArhGAp22	2.58816
Ahr	2.03286			ArhGAp22	2.70169			AriD3b	5.66689
AloXE3	4.52556			AriD3b	5.91075			Arl4d	3.97008
AnkH	3.01041			Arl4d	4.07923			ArnTL	3.35275
AreG	9.79808			ArnTL	3.38949			Atp6v1c2	2.24497
ArhGAp22	2.65806			Asb5	2.11921			BamBI	6.53854
AriD3b	7.31247			BamBI	5.3737			BcaR3	3.5646
Arl4d	2.99255			BcaR3	3.88092			Bcl2l11	3.41851
ArnTL	2.43879			Bcl2l11	3.39534			BdnF	3.10958
BamBI	5.40772			BdnF	2.84485			BesT1	2.79128
BcaR3	4.39281			BesT1	2.63105			BhlHE40	2.66332
Bcl2l11	3.28654			BhlHE40	3.08781			C1qBP	2.28049
BdnF	3.37725			CcdC64b	2.00706			CcdC112	2.37648
BesT1	5.42903			CcdC90a	2.0015			Cd53	3.6971
CacNA2d3	4.45357			CcdC112	2.25088			Cd55	2.26939
CcdC64b	2.79794			CcrN4l	2.25937			Cd82	2.25123
CcdC94	2.01874			Cd53	3.19504			Cd276	2.48777
Cd53	2.45423			Cd82	2.05849			Cdc42ep3	2.19623
Cd276	2.36706			Cd276	2.52093			Cdk17	3.60928
Cdc42ep3	3.20834			Cdc42ep3	2.41533			CdkN1a	2.97691
Cdk17	3.48878			Cdk17	3.48569			CflAR	6.12926
CdkN1a	3.18073			CdkN1a	3.00362			ClcF1	6.40421
CebPG	2.42148			CflAR	6.40677			Col8a1	2.29439
CflAR	6.32889			ClcF1	6.91931			Col17a1	2.44141
ClcF1	8.76127			Col8a1	2.08433			CotL1	2.98692
Col17a1	3.72494			Col17a1	2.58988			CsrNP1	2.41117
CotL1	2.81795			CotL1	3.16289			DenND2c	2.3433
CsnK1d	2.39502			CsrNP1	2.77009			DgaT2	2.9326
CsrNP1	5.10715			DenND2c	2.63272			DlgAP1	4.64426
DenND2c	2.6974			DgaT2	2.60835			DnaAF2	132255
DgaT2	2.62078			DlgAP1	5.46197			DnaJC1	2.47687
DhrS9	2.04266			DnaJC1	2.10617			DusP4	2.15716
DlgAP1	5.85604			Dot1l	2.24539			DusP5	21.128
DnaJC1	2.055			DusP4	2.18966			DusP6	3.37908
Dot1l	2.73106			DusP5	21.8286			DusP10	6.76752
DusP4	2.13196			DusP6	3.2014			DyrK3	2.20089
DusP5	25.8025			DusP10	7.72574			E330009J07Rik	2.0741
DusP6	3.23617			E330009J07Rik	2.09606			Egr2	14.177
DusP10	8.33208			Eaf1	2.01631			Ehd4	2.27139
Eaf1	2.98897			Egr2	18.7697			Eid3	5.55874
Egr2	20.9066			Ehd4	2.37121			Enc1	6.03491
Ehd4	2.06636			Eid3	5.48164			EreG	19.8216
Eid3	14.0957			Enc1	5.70103			ErrFI1	9.71857
Enc1	7.15221			EreG	16.7759			EsrRG	2.37667
EreG	19.7297			ErrFI1	8.41203			Ets2	3.14604
Ern1	2.05476			Ets2	3.02451			Fam13a	3.12745
ErrFI1	8.99307			F2rL2	3.99404			Fam20c	7.87354
Ets2	3.46471			Fam13a	2.4265			Fam71e2	19.2021
Evi2a	2.15866			Fam20c	7.8276			Fam78b	2.47907
Fam13a	2.29317			Fam71e2	22.5718			Fam129b	3.92525
Fam20c	5.47971			Fam78b	2.16141			Fam176a	2.60403
Fam71e2	20.7217			Fam129b	4.28166			Fas	2.21452
Fam78b	2.31089			Fam176a	2.75637			Fem1c	2.11117
Fam129b	3.89371			Fas	2.37013			Fhl2	2.13121
Fam176a	3.04397			FlrT3	6.37414			FlrT3	6.31461
Fas	2.68242			FosL1	2.02292			FndC3a	2.03805
Fhl2	2.32654			FoxO1	2.25537			FoxO1	2.34279
FlrT3	6.27243			Fpr2	6.24027			Fst	8.6704
FosL1	2.82663			FscN3	2.12798			Gch1	2.11094
FoxA1	3.0771			Fst	6.25974			Gem	13.5634
FoxO1	2.08129			Gch1	2.10787			gene0_path1	8.09421
Fst	6.45189			Gem	13.6642			gene1344_path1	1.50384
GabPB1	2.02767			gene0_path1	6.5531			gene1512_path1	2.43192
GclC	2.26158			gene1512_path1	2.80502			gene2075_path1	2.31389
GclM	2.54698			gene1789_path1	2.06121			gene3834_path1	885370
Gem	12.9163			gene2004_path1	4.92307			gene3985_path1	48383.9
gene0_path1	7.00468			gene2075_path1	2.42481			gene4698_path1	2.13631
gene1512_path1	4.07203			gene3540_path1	2.00228			gene5969_path1	2.90127
gene1767_path1	2.44819			gene3834_path1	1.0807e+06			gene6209_path1	2.84247
gene2004_path1	4.80635			gene5157_path1	2.1838			gene6845_path1	2.00352
gene2075_path1	2.46641			gene6845_path1	1.99765			gene6990_path1	9.7899
gene3540_path1	3.16252			gene6990_path1	9.3863			gene7427_path1	6.03862
gene4787_path1	2.97297			gene7427_path1	6.04821			gene7485_path1	2.17102
gene5969_path1	2.20085			gene8858_path1	2.19468			gene8858_path1	2.43411
gene6990_path1	13.4507			gene10556_path1	6.19786			gene9699_path1	2.0767
gene7427_path1	5.6785			gene12099_path1	2.14969			gene10556_path1	6.83536
gene7485_path1	2.09634			gene12836_path1	2.2258			gene12099_path1	2.44489
gene7869_path1	2.42714			gene13122_path1	6.79324			gene12836_path1	2.06373
gene7923_path1	1.99039			gene15898_path2	2.28513			gene13017_path1	2.14939
gene7926_path1	1.99893			gene18929_path1	2.8722			gene13122_path1	6.20905
gene8858_path1	2.55078			gene19325_path1	2.32709			gene13182_path1	1.99531
gene9430_path1	2.05012			gene19436_path1	2.42323			gene13557_path1	2.45183
gene10556_path1	8.07433			gene19658_path1	2.24997			gene18773_path1	2.43954
gene12099_path1	2.71456			gene21590_path1	2.12398			gene19325_path1	2.50357
gene12836_path1	2.32828			gene21765_path1	2.01994			gene19658_path1	2.50258
gene13096_path1	2.04471			gene23822_path1	2.13255			gene21835_path1	2.81061
gene13122_path1	4.99823			gene24098_path1	2.48853			gene23315_path1	2.49635
gene13557_path1	2.35058			gene24468_path1	2.07868			gene23822_path1	2.42686
gene15355_path1	2.47753			gene24874_path2	2.35563			gene24098_path1	3.0459
gene19340_path1	2.01818			GfoD1	3.3983			gene24468_path1	2.17601
gene19658_path1	2.32505			GpaTC2	2.33489			GfoD1	2.71944
gene20726_path1	2.60039			Gpr21	2.05447			GpaTC2	2.14039
gene20794_path1	2.08438			Gpr39	4.63039			Gpr21	2.46639
gene21765_path1	2.0396			Gpr158	114.482			Gpr39	4.56963
gene21835_path1	2.42285			GprC5a	2.14833			Gpr158	122.964
gene23139_path2	2.83093			G_43	2.44915			GprC5a	2.09304
gene23315_path1	2.27405			G_44	2.37877			G_43	2.65457
gene23822_path1	2.17058			G_86	2.30582			G_44	2.46486
gene23892_path1	3.8803			G_220	2.60773			G_63	4801.35
gene24098_path1	2.02502			G_259	5.85414			G_151	2.71676
gene24445_path1	2.00185			G_260	3.63051			G_205	2.10074
gene24874_path2	2.1928			G_439	8.23743			G_220	3.06743
GfoD1	4.88405			G_460	2.63951			G_259	5.53737
GlrX	2.13318			G_463	2.53626			G_260	3.74823
GpaTC2	2.11499			G_464	3.51449			G_439	10.2924
Gpr39	4.13299			G_505	2.20847			G_460	2.64638
Gpr158	94.6078			G_519	2.62263			G_463	2.73264
GprC5a	2.29877			G_535	2.08261			G_464	3.10578
G_43	3.80353			G_536	2.08261			G_519	2.57658
G_44	3.36564			G_542	2.61743			G_531	2.16594
G_86	2.84874			G_596	2.34329			G_542	2.55639
G_90	2.32357			G_606	2.15297			G_543	2.08983
G_140	2.15733			G_689	11.0283			G_606	2.04048
G_153	2.3541			G_718	2.67113			G_689	8.13325
G_207	2.88427			G_761	4.36318			G_718	2.81528
G_220	3.24221			G_855	2.04517			G_852	3.00371
G_233	2.117			G_858	7.47287			G_858	7.29022
G_246	2.03033			G_860	4.08106			G_860	3.82643
G_259	5.28855			G_861	3.73417			G_861	3.60525
G_260	3.27864			G_880	2.12613			G_880	2.20952
G_282	2.38497			G_881	4.70407			G_881	5.0127
G_283	2.14072			G_882	2.7577			G_882	2.81847
G_284	2.07105			G_926	2.10376			G_954	3.9326
G_293	2.21567			G_954	4.01677			G_1011	2.06449
G_294	2.19119			G_1012	2.83809			G_1012	2.53254
G_349	2.1617			G_1022	2.15619			G_1022	2.03812
G_384	2.07476			G_1054	2.86769			G_1054	2.47535
G_409	2.37991			G_1055	2.74098			G_1055	2.76877
G_433	2.51675			G_1086	23.6112			G_1086	27.0692
G_434	2.34617			G_1087	26.497			G_1087	30.4867
G_439	13.7971			G_1104	6.27258			G_1104	6.75166
G_442	2.34424			G_1105	8.98711			G_1105	10.6339
G_444	2.39375			G_1125	2.12565			G_1153	2.17751
G_445	2.39375			G_1134	2.06419			G_1160	2.8658
G_460	2.44265			G_1160	3.40445			G_1161	3.51698
G_463	3.53118			G_1161	3.24782			G_1202	2.17839
G_464	5.78425			G_1184	2.0934			G_1291	11.1047
G_465	5.99433			G_1221	2.0656			G_1305	3.14933
G_475	2.02711			G_1291	12.1463			G_1430	2.44045
G_515	2.20202			G_1305	3.11168			G_1450	2.05784
G_519	3.39677			G_1429	2.81089			G_1509	2.32145
G_535	3.12997			G_1430	2.28095			G_1528	2.01815
G_536	3.12997			G_1509	2.20603			G_1553	2.21227
G_542	3.84742			G_1553	2.55073			G_1555	2.7472
G_543	2.01988			G_1554	4.1879			G_1556	2.98867
G_544	2.13506			G_1555	2.93751			G_1557	2.84335
G_596	2.41096			G_1556	2.94518			G_1584	2.03073
G_606	2.1788			G_1557	3.06277			G_1587	2.28726
G_685	2.47004			G_1584	1.99839			G_1593	6.08484
G_689	8.20925			G_1586	2.31974			G_1619	2.34626
G_718	3.96727			G_1587	2.12338			G_1640	2.22958
G_761	5.31547			G_1593	5.93738			G_1794	2.3823
G_787	2.92698			G_1619	2.3184			G_1800	2.40869
G_788	2.22539			G_1800	2.0698			G_1840	2.31443
G_848	2.11148			G_1840	2.03903			G_1855	4.59608
G_852	3.18253			G_1855	3.38265			G_1857	2.41289
G_855	2.01151			G_1857	2.05157			G_1889	2.7419
G_858	9.21684			G_1889	2.59305			G_1890	2.7419
G_860	3.30095			G_1890	2.59305			G_1897	2.71652
G_861	6.32619			G_1897	3.01008			G_1905	16.9749
G_881	3.54764			G_1905	15.7633			G_1939	2.38293
G_882	2.42171			G_2145	3.53779			G_2054	2.0714
G_926	2.18602			G_2281	3.47134			G_2145	3.31047
G_954	4.05151			G_2282	4.08882			G_2281	3.998
G_959	2.04899			G_2283	4.54982			G_2282	4.78886
G_1012	2.86539			G_2284	3.72212			G_2283	4.78112
G_1022	2.53007			G_2348	2.33342			G_2284	4.1493
G_1034	2.07222			G_2452	2.34066			G_2348	2.00834
G_1054	2.86291			G_2572	2.08858			G_2418	2.02403
G_1055	3.24639			G_2579	2.41428			G_2452	2.29893
G_1083	2.34268			G_2591	1.99929			G_2482	2.20242
G_1086	26.0998			G_2657	2.04902			G_2572	2.252
G_1087	31.3411			G_2745	2.50107			G_2680	2.20764
G_1104	6.69685			G_2752	2.57058			G_2745	3.13349
G_1105	9.84211			G_2755	2.63931			G_2752	2.59637
G_1123	2.48659			G_2773	2.81089			G_2755	3.19165
G_1124	3.2678			G_2799	2.13428			G_2844	2.03626
G_1125	3.5466			G_2808	2.06846			G_2928	2.06682
G_1132	2.11601			G_2844	2.05471			G_2954	2.13154
G_1133	2.63429			G_3058	2.15527			G_3048	2.35184
G_1134	2.2932			G_3069	2.20852			G_3069	2.5902
G_1136	2.89726			G_3077	2.28027			G_3077	2.35667
G_1160	3.98879			G_3091	3.21377			G_3145	2.49159
G_1161	3.78698			G_3092	2.38804			G_3147	3.92204
G_1183	4.00398			G_3093	2.12535			G_3161	2.20644
G_1184	3.69843			G_3106	100.32			G_3168	2.19658
G_1209	2.94181			G_3129	2.00317			G_3272	4.38098
G_1210	2.94181			G_3145	2.6483			G_3277	2.07196
G_1248	2.10123			G_3147	4.00412			G_3284	2.06858
G_1291	17.7218			G_3156	2.09782			G_3291	4.02614
G_1305	2.74023			G_3161	2.42845			G_3306	2.03614
G_1328	2.36348			G_3168	2.62629			G_3312	2.15106
G_1350	2.01173			G_3178	2.0656			G_3358	2.89723
G_1379	1.9825			G_3272	4.968			G_3384	3.77668
G_1429	3.31542			G_3291	3.89327			G_3442	3.19124
G_1430	3.2817			G_3306	2.013			G_3505	2.38142
G_1494	2.26114			G_3312	2.02762			G_3519	2.2916
G_1509	4.17081			G_3358	2.70915			G_3522	2.43808
G_1528	2.21023			G_3384	3.50797			G_3599	2.24103
G_1550	2.18692			G_3440	2.23609			G_3648	3.63027
G_1553	3.2923			G_3442	3.07474			G_3656	2.04079
G_1554	5.73046			G_3505	2.52156			G_3659	2.06612
G_1555	2.47835			G_3519	2.11507			G_3664	3.47011
G_1556	2.69004			G_3522	2.34546			G_3723	2.17277
G_1557	2.69911			G_3599	2.16743			G_3724	2.86803
G_1585	2.46365			G_3648	4.30696			G_3725	2.12566
G_1586	2.70115			G_3664	3.46998			G_3758	2.37031
G_1587	2.90294			G_3701	2.09122			G_3765	2.24517
G_1593	6.05984			G_3723	2.21036			G_3808	2.18126
G_1619	3.01584			G_3724	3.20459			G_3873	3.38655
G_1653	2.79521			G_3725	2.67927			G_3896	2.53472
G_1777	2.06664			G_3765	2.68665			G_3929	2.31207
G_1794	2.14565			G_3873	3.21002			G_3930	2.30773
G_1840	2.38437			G_3878	3.29008			G_3936	2.43607
G_1842	2.03876			G_3880	3.2904			G_3980	2.27246
G_1855	3.61395			G_3896	2.6062			G_3981	2.27861
G_1857	2.06974			G_3929	2.18227			G_4000	2.72426
G_1884	2.17266			G_3930	2.27192			G_4032	2.04422
G_1889	3.66662			G_3936	2.31922			G_4077	2.13132
G_1890	3.66662			G_3980	2.09082			G_4102	2.98152
G_1897	3.12465			G_3981	2.11743			G_4118	4.75523
G_1905	10.5028			G_4000	2.83039			G_4173	2.90803
G_1919	2.04232			G_4079	2.37748			G_4258	3.85138
G_1939	2.58759			G_4102	4.42522			G_4262	8.21783
G_2054	2.16131			G_4104	2.01953			G_4263	9.57584
G_2059	2.08482			G_4118	4.24804			G_4321	3.10459
G_2087	2.22799			G_4137	1.99554			G_4428	3.03731
G_2145	4.30694			G_4173	3.07372			G_4450	2.07069
G_2168	2.07535			G_4258	2.95891			G_4477	2.62174
G_2253	2.13192			G_4262	7.51137			G_4488	2.01502
G_2281	5.42224			G_4263	7.91575			G_4559	2.04276
G_2282	5.92137			G_4284	3.23688			G_4626	2.27726
G_2283	6.14571			G_4321	2.76373			G_4644	2.17287
G_2284	4.8194			G_4322	22.6707			G_4708	3.97008
G_2292	2.10316			G_4428	3.12004			G_4712	2.40928
G_2373	2.22857			G_4477	2.13815			G_4713	2.40928
G_2424	2.02349			G_4488	2.24734			G_4714	2.40928
G_2439	2.0103			G_4644	2.05491			G_4722	2.46972
G_2525	2.12105			G_4698	2.9025			G_4723	2.44651
G_2527	2.20711			G_4708	4.07923			G_4724	2.86043
G_2528	2.53002			G_4712	2.46829			G_4736	3.18771
G_2529	3.24866			G_4713	2.46829			G_4737	2.4673
G_2530	2.91368			G_4714	2.46829			G_4753	2.07426
G_2572	2.2679			G_4722	2.94798			G_4757	2.20343
G_2580	3.00982			G_4723	2.76455			G_4767	4.39502
G_2591	2.22112			G_4724	2.87988			G_4846	2.22499
G_2630	2.37778			G_4735	2.81089			G_4870	2.54447
G_2657	2.50737			G_4736	3.25247			G_4874	2.03203
G_2660	2.0619			G_4737	2.52751			G_4875	2.45615
G_2680	2.74047			G_4739	2.47384			G_4898	2.01546
G_2681	4.03338			G_4740	2.24463			G_4917	2.25359
G_2723	2.15301			G_4757	2.46295			G_4950	2.48654
G_2745	4.58982			G_4767	4.62157			G_4998	2.73604
G_2752	2.83802			G_4771	2.0303			G_5002	2.00528
G_2773	3.31542			G_4783	2.20666			G_5029	2.16405
G_2799	2.18509			G_4846	2.20714			G_5044	6.0009
G_2807	2.70246			G_4874	2.0986			G_5053	3.19204
G_2808	2.70128			G_4875	2.4957			G_5079	2.70703
G_2810	2.30643			G_4917	2.30471			G_5157	2.26415
G_2811	2.42697			G_4950	2.39855			G_5201	2.00098
G_2831	2.09083			G_4990	3.10519			G_5231	2.08765
G_2843	2.15357			G_4998	2.51959			G_5269	2.09942
G_2844	2.04148			G_5029	2.22205			G_5272	2.98215
G_2911	2.18064			G_5044	6.42677			G_5300	2.2797
G_2981	2.40795			G_5053	2.43124			G_5301	2.8233
G_3062	2.04317			G_5057	2.10563			G_5313	5.15611
G_3069	2.37001			G_5069	2.29315			G_5314	9.67574
G_3077	2.35388			G_5079	2.74408			G_5330	2.05565
G_3091	2.63432			G_5157	2.37752			G_5363	2.38583
G_3092	2.48042			G_5272	3.58256			G_5424	3.17768
G_3129	2.40458			G_5299	2.00933			G_5553	2.08359
G_3140	2.01817			G_5300	2.0285			G_5554	2.00578
G_3145	2.53156			G_5301	3.27824			G_5620	2.05681
G_3146	2.25263			G_5313	4.82194			G_5642	2.33235
G_3147	4.0403			G_5314	9.69861			G_5643	2.95731
G_3156	2.14225			G_5362	2.81586			G_5644	2.52005
G_3160	2.21119			G_5363	2.52832			G_5650	8.97797
G_3161	2.72153			G_5424	2.75944			G_5651	7.558
G_3168	2.22515			G_5553	2.0125			G_5652	7.65424
G_3204	3.50948			G_5642	2.23439			G_5688	2.08139
G_3266	3.42581			G_5643	2.96305			G_5804	2.19819
G_3272	6.21883			G_5644	2.34559			G_5832	4.10617
G_3288	3.54162			G_5650	8.19369			G_5871	3.73329
G_3291	2.11988			G_5651	7.12179			G_5872	3.55962
G_3312	2.5914			G_5652	6.57695			G_5875	2.11668
G_3358	2.10126			G_5688	2.04597			G_5973	2.53542
G_3366	2.1458			G_5722	2.27625			G_6161	3.98203
G_3384	4.68785			G_5804	2.14151			G_6238	2.17272
G_3410	2.59507			G_5832	4.20036			G_6290	2.46177
G_3440	2.75839			G_5871	2.90708			G_6332	2.24889
G_3442	3.60266			G_5872	3.2567			G_6386	4.34841
G_3448	2.16634			G_5973	2.14155			G_6388	2.31392
G_3472	2.1847			G_6054	3.17444			G_6487	3.28571
G_3481	2.06702			G_6078	2.12519			G_6508	2.12956
G_3505	2.5676			G_6161	4.29755			G_6568	3.10608
G_3522	2.78431			G_6238	2.52239			G_6603	15.6415
G_3535	2.05026			G_6242	2.33695			G_6688	3.33403
G_3583	2.24301			G_6290	2.7084			G_6714	2.45166
G_3643	2.31138			G_6367	4.11511			G_6716	3.29246
G_3648	3.04488			G_6386	3.77372			G_6723	3.0734
G_3655	2.79271			G_6388	2.03629			G_6948	2.44247
G_3664	6.46235			G_6487	2.30234			G_6968	2.43213
G_3701	2.09604			G_6498	2.39807			G_6992	3.36852
G_3709	2.05874			G_6508	2.22878			G_6994	2.13946
G_3722	2.24821			G_6521	2.24411			G_6996	2.38786
G_3723	2.94544			G_6568	2.90859			G_7083	3.77886
G_3724	4.21312			G_6582	2.04457			G_7107	2.61425
G_3725	3.61101			G_6603	11.1178			G_7134	2.36161
G_3746	2.14034			G_6688	3.10625			G_7195	5.19231
G_3753	2.05656			G_6694	8.88773			G_7235	2.11816
G_3757	3.50899			G_6712	2.10426			G_7293	3.93554
G_3758	2.36433			G_6714	2.24131			G_7297	2.4185
G_3765	3.04519			G_6716	3.04667			G_7340	15.9993
G_3782	2.74457			G_6723	2.82671			G_7376	3.62154
G_3800	2.10619			G_6844	2.21481			G_7417	14.4393
G_3805	2.32151			G_6886	2.47196			G_7418	17.4256
G_3873	4.7815			G_6928	2.41371			G_7419	19.7554
G_3876	2.62884			G_6948	2.56507			G_7464	2.02866
G_3878	3.46849			G_6949	2.09317			G_7586	2.69156
G_3880	3.46601			G_6968	2.59671			G_7587	2.58675
G_3894	2.12363			G_6991	2.53211			G_7614	4.91011
G_3896	2.86355			G_6992	3.36256			G_7651	2.07098
G_3902	2.10363			G_6994	2.67024			G_7814	2.05868
G_3928	2.36494			G_6995	2.05634			G_7836	2.06332
G_3929	2.31814			G_6996	2.83018			G_7973	2.20563
G_3930	2.32793			G_7083	3.14077			G_7985	3.1373
G_3936	2.45639			G_7107	2.62949			G_7999	2.30497
G_3942	2.02391			G_7177	3.35999			G_8031	2.4548
G_3980	2.17125			G_7193	9.44592			G_8140	3.47047
G_3981	2.22259			G_7194	2.30205			G_8185	2.07064
G_4000	3.85522			G_7195	4.06733			G_8218	1.50384
G_4019	1.99981			G_7235	2.21227			G_8293	5.67594
G_4073	1.99727			G_7293	3.25951			G_8294	5.514
G_4077	2.15664			G_7297	2.19801			G_8298	2.05025
G_4079	2.03603			G_7340	10.357			G_8315	2.30501
G_4102	2.61592			G_7376	3.88631			G_8409	3.27038
G_4118	4.24632			G_7400	1.99338			G_8473	2.29299
G_4137	2.21835			G_7417	14.1419			G_8517	3.73373
G_4173	1.98076			G_7418	15.2189			G_8594	2.07464
G_4188	2.01923			G_7419	15.5255			G_8640	2.35897
G_4262	11.8173			G_7464	2.2003			G_8662	3.44891
G_4263	12.2083			G_7531	2.13041			G_8720	2.77656
G_4284	3.45062			G_7555	2.02146			G_8760	4.18636
G_4321	3.41631			G_7586	2.64222			G_8770	3.6191
G_4322	17.1103			G_7587	2.46745			G_8804	2.06759
G_4377	2.03246			G_7614	4.53902			G_8823	2.89332
G_4428	3.15952			G_7721	2.05898			G_8891	5.94706
G_4477	4.28363			G_7739	2.11701			G_8940	2.01445
G_4480	3.90851			G_7781	2.91491			G_8941	2.00391
G_4488	2.4956			G_7814	2.10148			G_8972	2.38408
G_4523	1.98902			G_7899	2.29248			G_8973	2.40232
G_4539	2.25953			G_7938	3.02334			G_8981	4.50797
G_4559	2.05111			G_7973	2.35951			G_8983	2.02184
G_4592	2.40571			G_7974	2.15558			G_9015	2.74294
G_4593	2.34581			G_7985	3.028			G_9025	3.66604
G_4615	2.10951			G_8031	2.32816			G_9037	4.03275
G_4644	2.01851			G_8140	2.76761			G_9038	4.27903
G_4698	2.92007			G_8185	2.14092			G_9272	9.69276
G_4708	2.99255			G_8292	3.72713			G_9273	18.2889
G_4712	3.17371			G_8293	6.45904			G_9274	7.72663
G_4713	3.17371			G_8294	5.59443			G_9275	11.5687
G_4714	3.17371			G_8298	2.3226			G_9276	8.68347
G_4722	2.72574			G_8319	2.0683			G_9440	2.85482
G_4723	2.41669			G_8338	2.55872			G_9443	2.22824
G_4724	2.61671			G_8409	2.43454			G_9502	2.55314
G_4735	3.31542			G_8473	2.04024			G_9567	2.76732
G_4736	4.07161			G_8492	2.18912			G_9577	2.14502
G_4737	3.03678			G_8517	3.9084			G_9700	2.09579
G_4738	3.12004			G_8594	2.5361			G_9750	2.18791
G_4739	3.5029			G_8610	2.43159			G_9768	4.76951
G_4740	2.73811			G_8662	3.66612			G_9832	2.09325
G_4751	2.18543			G_8720	2.51901			G_9833	2.11987
G_4757	2.09807			G_8760	3.1439			G_9864	3.95345
G_4767	4.54135			G_8769	2.07469			G_9940	2.61152
G_4770	2.07924			G_8770	3.25851			G_10110	2.55594
G_4771	2.23895			G_8807	3.63799			G_10111	2.45848
G_4772	2.04536			G_8823	3.38974			G_10132	4.7068
G_4775	2.68875			G_8836	2.21316			G_10133	4.40419
G_4805	2.52979			G_8891	5.25703			G_10189	2.00133
G_4813	3.52361			G_8939	2.09306			G_10237	2.58749
G_4818	2.04848			G_8940	2.22521			G_10238	2.06106
G_4826	2.01941			G_8941	2.06503			G_10239	2.21238
G_4870	2.84958			G_8972	2.17926			G_10252	2.08308
G_4874	3.00055			G_8974	2.23215			G_10253	2.12737
G_4875	3.24066			G_8981	6.69034			G_10255	2.10626
G_4889	2.35479			G_9015	2.67591			G_10286	2.30565
G_4898	2.40191			G_9024	2.0451			G_10310	2.03646
G_4925	2.00578			G_9025	3.33158			G_10321	2.27397
G_4950	4.54332			G_9037	3.97948			G_10525	5.68487
G_4990	3.40497			G_9038	4.07488			G_10526	5.80338
G_4998	2.95321			G_9123	2.54745			G_10527	5.14249
G_5002	2.11032			G_9272	9.31796			G_10528	6.66049
G_5029	3.20101			G_9273	16.4565			G_10529	2.9073
G_5037	2.84073			G_9274	7.21146			G_10538	2.41433
G_5044	6.95774			G_9275	11.1034			G_10580	2.57027
G_5053	2.51037			G_9276	8.54315			G_10596	2.47477
G_5057	3.27414			G_9312	2.14599			G_10655	5.59214
G_5069	2.08015			G_9412	2.19101			G_10656	8.39737
G_5079	3.0411			G_9439	2.24702			G_10675	3.53531
G_5100	2.01678			G_9440	3.06465			G_10676	2.05836
G_5113	2.06567			G_9441	2.38266			G_10738	4.10002
G_5139	2.58314			G_9443	2.21403			G_10751	8.03018
G_5154	2.25014			G_9467	2.18127			G_10902	2.16418
G_5157	2.77493			G_9475	2.35601			G_10903	2.1648
G_5160	2.09223			G_9502	2.437			G_10940	2.44046
G_5201	2.82372			G_9548	2.39201			G_10947	5.12835
G_5245	1.9976			G_9567	2.52709			G_10949	3.21848
G_5272	2.41593			G_9617	2.71546			G_10950	3.11865
G_5287	2.09198			G_9661	2.0756			G_10953	3.11871
G_5299	2.20623			G_9677	2.36916			HbeGF	4.62904
G_5301	2.37888			G_9700	2.6362			HecTD2	2.60035
G_5313	7.01319			G_9750	2.1007			HivEP3	3.65607
G_5314	12.8307			G_9751	2.10977			IcaM5	3.21521
G_5362	3.79906			G_9768	4.61445			Id2	3.23709
G_5363	2.78392			G_9833	2.19848			IffO2	2.6519
G_5390	2.30039			G_9842	2.26279			Il1RAp	4.25107
G_5408	2.06629			G_9864	3.93055			Il4RA	2.24223
G_5415	2.85196			G_9870	2.91853			Il10	62.8028
G_5424	4.20946			G_9940	2.63117			IppK	2.59048
G_5524	2.2062			G_10051	2.09041			IqcJ-schip1	2.92873
G_5553	2.30975			G_10053	2.00517			Irf2bpl	3.58964
G_5554	2.21823			G_10110	2.32679			Jag1	2.22608
G_5620	2.77844			G_10111	2.58868			JhdM1d	3.08597
G_5632	2.20821			G_10132	3.76504			LamA3	8.00814
G_5633	2.31637			G_10133	4.49168			Loc500300	19.1577
G_5642	2.904			G_10237	2.25853			Loc681740	5.29564
G_5643	4.03349			G_10239	2.30717			Loc100360205	2.26774
G_5644	3.18428			G_10240	2.02517			LpaR1	2.33836
G_5650	7.23518			G_10251	2.43491			LrrC8d	2.34179
G_5651	6.04575			G_10252	2.05704			LrrC59	2.01129
G_5652	10.9211			G_10255	2.16689			LtbP1	2.19941
G_5665	2.28521			G_10286	2.39045			LypD1	2.71966
G_5688	2.55652			G_10310	2.07345			Man1a1	1.99981
G_5703	2.36225			G_10321	3.32576			MapK6	2.0952
G_5722	2.24266			G_10322	2.88639			MerTK	4.63986
G_5724	3.60312			G_10490	3.45718			MfsD2a	2.69618
G_5732	2.10186			G_10525	5.46411			MgaT3	1.00256
G_5832	5.01584			G_10526	5.45277			Mmp9	2.58889
G_5871	4.13334			G_10527	5.16921			Mmp10	6.24958
G_5872	3.40231			G_10528	5.54732			Mmp12	3.31582
G_5875	2.51917			G_10529	3.19799			Mmp19	3.20766
G_5918	2.2395			G_10530	2.98069			Mto1	3.34074
G_5919	2.39386			G_10538	2.23962			Nav3	2.33542
G_5920	2.43475			G_10580	2.20655			Ndp	7.38251
G_5921	2.33748			G_10596	2.24926			NduFAf4	2.14293
G_5922	2.39165			G_10655	4.83181			Neu2	17.3183
G_5936	2.35228			G_10656	7.10794			Nid67	2.59696
G_6029	2.13131			G_10675	2.42344			NinJ1	2.20094
G_6063	1.99028			G_10738	3.08748			NlrP3	3.20408
G_6075	2.11863			G_10751	8.08292			Nrp1	5.46571
G_6125	2.1049			G_10828	2.59455			Nt5DC3	3.37107
G_6126	2.09657			G_10902	2.25249			Oaf	2.54244
G_6127	2.32779			G_10903	2.04625			PdzRN3	1.46383
G_6128	2.53192			G_10904	2.09649			PelI2	2.48374
G_6161	4.97724			G_10940	3.06785			Pex5	2.91055
G_6167	2.4768			G_10941	2.19083			Phf21b	2.7865
G_6238	2.06122			G_10947	4.28016			PitPNc1	5.9069
G_6242	2.32003			G_10949	3.0727			PlcD3	2.34125
G_6290	3.15694			G_10950	2.92349			PlcXD2	3.22105
G_6305	2.29296			G_10953	2.49659			PolK	2.69591
G_6345	2.07631			G_11024	2.50028			PrkCD	2.70374
G_6367	4.7614			HbeGF	4.41174			PruNE2	2.28217
G_6386	3.86334			HcfC1r1	2.07409			PtgS2	3.79998
G_6404	2.60202			HecTD2	2.31635			PthLH	10.9694
G_6416	2.10333			HivEP3	3.49525			Pxn	2.71505
G_6452	5.5998			HmgA1	2.07124			Rai14	2.1441
G_6487	4.08234			Hus1b	2.07831			RcaN1	2.66518
G_6496	2.33302			IcaM5	3.29771			Rgd1308350	3.72612
G_6497	2.11075			Id2	3.2592			Rgd1312026	2.24884
G_6508	2.58659			IffO2	2.3896			Rgd1566319	2.05101
G_6521	2.55093			Il1RAp	4.8019			RhbDF2	2.32182
G_6522	2.33892			Il10	43.8356			Rin2	2.77466
G_6567	2.69236			IppK	2.50308			rna379_path1	3.59139
G_6568	2.62791			IqcJ-schip1	2.54675			rna1352_path1	2.06088
G_6582	2.87185			Irf2bpl	3.47116			rna1489_path1	2.26594
G_6603	7.74907			Jag1	2.23944			rna1490_path1	2.66836
G_6647	2.40311			JhdM1d	3.15317			rna2704_path1	1.51293
G_6654	2.90497			LamA3	8.46377			rna2962_path1	3.96101
G_6688	2.10147			Lhx9	2.89876			rna3107_path1	2.62217
G_6714	2.42362			Loc500300	28.8041			rna3786_path1	2.22202
G_6716	4.81124			Loc681740	5.4147			rna4496_path1	4.35947
G_6718	4.44965			Loc100360205	2.0229			rna4684_path1	2.65055
G_6723	2.59112			LpaR1	2.02017			rna4689_path1	2.6154
G_6772	52914.7			LrrC8d	2.26553			rna4760_path1	3.24568
G_6780	2.09868			LtbP1	2.21444			rna5013_path1	42.6055
G_6782	1.97422			LypD1	3.30441			rna5157_path1	2.93339
G_6844	2.03494			MapK6	2.13981			rna5344_path2	5.35828
G_6846	2.0336			MatN4	2.10979			rna5452_path1	1.89116
G_6886	2.86155			MerTK	4.8565			rna6288_path1	3.28223
G_6887	2.22077			MfsD2a	2.02276			rna6429_path1	14.5901
G_6888	2.61904			Mmp9	2.78245			rna6859_path1	2.91365
G_6927	2.18299			Mmp10	4.94585			rna7913_path1	2.78386
G_6928	4.04561			Mmp12	2.96909			rna8232_path1	2.2663
G_6948	2.97044			Mmp19	2.81639			rna8267_path1	2.93383
G_6949	2.29657			Mro	2.4942			rna8310_path1	5.97454
G_6960	1.98667			Mto1	3.52281			rna8956_path1	6.14423
G_6968	2.27976			Nav3	2.50293			rna9032_path1	2.53277
G_6987	2.65479			Ndp	6.98426			rna9379_path1	2.07945
G_6991	2.13037			Neu2	17.3567			rna9427_path1	2.87179
G_6992	3.21788			NfkBIz	2.01409			rna9442_path1	3.43973
G_6994	2.70562			Nid67	2.46843			rna9484_path1	2.66475
G_6995	2.53267			NinJ1	2.18505			rna9656_path1	2.1931
G_6996	3.99494			NlrP3	2.82696			rna9910_path1	3.33872
G_7083	4.40591			NppB	5.27879			rna10296_path1	3.84469
G_7107	2.55062			Nr1D1	2.05904			rna10430_path1	10.2206
G_7108	2.21931			Nrp1	4.40353			rna10648_path1	2.67522
G_7121	2.17573			Nt5DC3	3.49616			rna11374_path1	3.77712
G_7126	4.98297			Oaf	2.61962			rna11985_path1	2.27756
G_7134	2.11316			OlfR1015	2.03688			rna11986_path2	2.94334
G_7171	2.8047			PanX1	2.00257			rna12457_path1	2.59463
G_7193	7.54781			Pcp2	1.40416			rna13274_path1	4.40605
G_7195	5.0295			PelI2	2.31283			rna13478_path1	2.36282
G_7218	2.01441			Pex5	3.27205			rna14087_path1	6.2782
G_7235	2.45141			Phf21b	2.47075			rna14186_path1	2.92968
G_7237	2.05576			PhyHIpl	8.59611			rna14198_path1	2.16282
G_7293	3.61946			Pim2	2.48472			rna14598_path1	4.00874
G_7297	3.03891			PitPNc1	5.21376			rna14763_path1	6.05614
G_7311	2.06017			PlcD3	3.16269			rna14892_path1	3.79402
G_7312	2.11676			PlcXD2	2.2123			rna15156_path1	29.5148
G_7340	31.6714			PolK	2.71476			rna15230_path1	2.06246
G_7374	2.12378			PpaP2b	2.16982			rna15461_path1	9.09152
G_7376	7.20423			PraGMin	2.02902			rna15470_path2	2.08627
G_7377	2.74274			PrkCD	2.55384			rna15830_path1	2.12387
G_7417	30.6813			PruNE2	2.25228			rna16654_path1	2.13061
G_7418	10.7896			PtgS2	3.63611			rna17486_path1	2.23215
G_7419	11.5047			PthLH	11.2498			rna17682_path1	2.6071
G_7464	3.4356			PtpRQ	6.93916			rna17902_path1	2.04941
G_7555	3.05365			Pxn	2.90491			rna17906_path1	3.68333
G_7566	2.82731			Rai14	2.02968			rna18094_path1	2.49308
G_7586	2.85887			RcaN1	2.50558			rna18409_path1	7.28169
G_7587	2.28837			Rgd1308350	4.16922			rna18410_path1	13.4333
G_7604	2.12484			RhbDF2	2.5401			rna18663_path1	2.25854
G_7607	2.55914			Rin2	2.38983			rna18940_path1	9.00218
G_7614	5.01365			rna51_path1	2.16156			rna18964_path1	9.90773
G_7652	2.13453			rna74_path1	7.01049			rna19320_path1	2.0404
G_7718	2.05529			rna379_path1	2.92164			rna19406_path1	3.04532
G_7719	2.19389			rna845_path1	2.36364			rna19792_path1	2.79525
G_7720	2.14985			rna1284_path1	2.0205			rna20004_path1	3.6797
G_7721	2.35204			rna1352_path1	2.19464			rna20107_path1	4.37104
G_7739	2.50782			rna1489_path1	2.15919			rna20297_path1	3.28788
G_7781	4.60252			rna1490_path1	2.86854			rna20887_path1	3.76405
G_7784	2.25809			rna1999_path1	2.32704			rna21066_path1	2.14465
G_7808	2.54651			rna2962_path1	3.55841			rna21264_path1	8.19998
G_7811	2.73535			rna3107_path1	2.60249			rna21343_path1	2.11155
G_7814	2.26348			rna3151_path1	2.96707			rna21648_path2	1.51293
G_7883	2.34594			rna4331_path1	5.1155			rna21827_path1	2.16541
G_7938	2.50225			rna4496_path1	4.55778			rna21834_path1	2.28364
G_7942	2.04919			rna4684_path1	3.33155			rna22116_path1	2.09351
G_7943	2.64126			rna4760_path1	3.63651			rna22135_path2	3.97008
G_7963	2.17136			rna5013_path1	44.507			Rpe65	5.42071
G_7973	2.64345			rna5157_path1	2.55364			Rps6ka2	2.18524
G_7974	2.78434			rna5344_path2	5.54789			RunX2	2.80294
G_7985	2.40307			rna5925_path1	3.99548			Sat1	2.60213
G_8031	2.0975			rna6288_path1	3.41128			Sdc1	2.85829
G_8045	2.56767			rna6429_path1	13.748			Sdc4	2.67855
G_8059	1.98439			rna7913_path1	2.66512			SemA4b	2.28787
G_8065	2.41356			rna8232_path1	2.60943			SerPIne1	5.05654
G_8124	2.3625			rna8267_path1	2.67711			SerPIng1	1.87081
G_8140	2.38109			rna8310_path1	5.8301			Sgk1	5.0865
G_8185	2.26142			rna8956_path1	6.24638			SgmS2	3.52629
G_8217	2.08246			rna9032_path1	2.28701			SgtB	2.36644
G_8249	2.27843			rna9427_path1	3.86092			Sh2B3	5.45954
G_8293	6.24911			rna9442_path1	3.82247			Sh3BP2	2.04646
G_8294	6.08116			rna9484_path1	2.46393			ShoX2	3.78917
G_8297	2.1999			rna9910_path1	3.14343			Slc2a1	2.5681
G_8298	2.50063			rna10002_path1	2.4722			Slc7a5	2.05236
G_8313	2.13887			rna10296_path1	3.5644			Slc7a11	6.57648
G_8314	2.19811			rna10430_path1	6.32488			Slc17a6	5.51384
G_8318	2.24227			rna10648_path1	2.39114			Slc19a2	8.63784
G_8319	2.67155			rna10908_path1	2.01509			Slc20a1	7.42706
G_8355	3.77518			rna10909_path1	2.7361			Slc30a1	6.48006
G_8375	2.23504			rna11087_path1	2.30313			Slc30a2	1.71812
G_8376	3.43579			rna11200_path1	2.12253			Slc30a4	4.3028
G_8380	2.33386			rna11374_path1	3.4992			SmoX	2.08858
G_8409	3.19712			rna11461_path2	2.39418			SocS3	2.85207
G_8439	2.08102			rna11985_path1	2.08482			SpaG9	2.13032
G_8492	2.09693			rna11986_path2	2.5251			SpaTA13	3.11197
G_8517	3.5404			rna12009_path2	2.24022			Spp1	8.29398
G_8570	1.97491			rna12457_path1	2.67133			SprY2	5.3761
G_8594	3.07035			rna12722_path1	4.1018			Src	3.39316
G_8610	2.33907			rna12906_path1	2.4826			SrxN1	3.14278
G_8662	2.11333			rna13274_path1	4.2557			SsfA2	2.45216
G_8663	1.99972			rna13478_path1	2.53461			StaM	2.59277
G_8720	2.96638			rna14087_path1	8.87653			TaaR3	1.00256
G_8729	2.03654			rna14186_path1	3.41947			Tab2	2.10241
G_8760	4.382			rna14198_path1	2.48596			Tbx18	2.03275
G_8763	2.22841			rna14302_path1	3.08644			Tbx22	2.94535
G_8769	2.2142			rna14598_path1	3.87892			TfaP2b	2.51591
G_8770	4.44115			rna14763_path1	7.25513			TgfBR1	7.08119
G_8804	1.99174			rna14892_path1	4.06135			ThbD	7.37444
G_8823	3.6698			rna14957_path1	2.07831			TimP1	6.7999
G_8837	2.40551			rna15156_path1	24.077			Tlr2	5.31154
G_8858	2.01115			rna15230_path1	2.33032			TmsB4x	3.77409
G_8891	5.40134			rna15461_path1	9.42336			Tnc	4.06334
G_8923	2.02133			rna15470_path2	2.28764			TprG	2.92696
G_8939	3.12784			rna17486_path1	2.4699			Tsc22d1	2.79276
G_8940	2.93287			rna17682_path1	3.13168			TshZ1	8.1856
G_8941	2.71604			rna17902_path1	2.4065			Ttc39b	4.81235
G_8943	2.23099			rna17906_path1	3.92772			Ttc39c	2.51586
G_8944	2.09732			rna17908_path1	3.6875			TxnRD1	2.51135
G_8945	2.13449			rna18094_path1	2.55255			Ube2g1	2.76033
G_8946	2.0646			rna18409_path1	6.52934			Upk2	2.18524
G_8947	2.25202			rna18410_path1	10.8905			Usp4	2.43314
G_8949	2.04011			rna18557_path1	2.82042			VegFC	3.48881
G_8959	2.14908			rna18663_path1	2.40656			Vps37b	2.8166
G_8960	2.3177			rna18940_path1	9.28018			XylT1	4.70997
G_8972	3.20645			rna18964_path1	7.02503			Yod1	3.27191
G_8973	3.58293			rna19320_path1	2.32644			ZadH2	2.04746
G_8974	2.74104			rna19406_path1	2.97844			Zc3H12a	2.1455
G_8981	8.88348			rna19792_path1	2.41143			ZfaND2a	2.21989
G_9015	3.22592			rna20004_path1	4.19608			Zfp36l1	3.35609
G_9021	4.93405			rna20297_path1	3.12646			Zfp263	2.11291
G_9025	3.31113			rna21066_path1	2.29091			AdaMTs4	0.111374
G_9037	4.94856			rna21264_path1	7.48977			Adm	0.169788
G_9038	5.1358			rna21343_path1	2.2596			AhdC1	0.111203
G_9123	3.08715			rna21579_path1	2.64291			AldH18a1	0.1346
G_9124	2.24108			rna21827_path1	2.47792			AmoTL2	0.0916497
G_9227	2.2111			rna21834_path1	2.09402			Art4	0.165102
G_9272	10.3634			rna22116_path1	2.32842			ArvCF	0.137599
G_9273	18.8888			rna22135_path2	4.07923			AtxN1	0.179138
G_9274	7.85178			Rpe65	4.80255			Bcl9l	0.047804
G_9275	13.296			RunX2	2.72204			Bmf	0.0681866
G_9276	10.459			Sat1	2.66854			Boc	0.172729
G_9306	2.02877			Sdc1	2.89318			C3aR1	0.182516
G_9307	2.44376			Sdc4	2.62946			Car4	0.0424098
G_9311	2.15752			Sec61a2	2.08872			Cbx2	0.121539
G_9312	2.12643			SemA4b	2.92966			CcdC110	0.165692
G_9362	2.61802			SerPIne1	4.99628			Cdc42ep1	0.0808986
G_9364	3.20942			Sgk1	3.86162			Cdc42ep2	0.0332604
G_9396	2.06765			SgmS2	3.27852			CdkN2d	0.0746452
G_9397	2.12994			SgtB	2.2855			ChsT12	0.139322
G_9412	3.37017			Sh2B3	4.88186			DclK3	0.119198
G_9424	2.00237			Sh3BP2	2.62347			Dlc1	0.178971
G_9439	2.56725			Sh3TC1	3.17427			DpySL2	0.170917
G_9440	4.27675			ShoX2	4.07367			EepD1	0.188216
G_9441	2.4528			SipA1l2	2.08813			EfnA4	0.153134
G_9442	2.2886			Slc2a1	3.17538			ElfN2	0.0813237
G_9443	2.41067			Slc7a11	5.505			Epb41l4a	0.173017
G_9454	143449			Slc17a6	4.46437			EphB3	0.0936489
G_9475	2.97646			Slc19a2	8.03346			EpoR	0.188447
G_9502	2.83382			Slc20a1	7.45153			Etv1	0.181697
G_9514	2.29422			Slc30a1	5.8698			ExoC3l4	0.0699162
G_9548	2.63352			Slc30a4	4.46838			Fam83a	0.0896919
G_9561	2.05828			Slc35e3	2.28974			Fam83h	0.0631205
G_9567	2.77554			SmoX	2.48565			Fam169b	0.0332779
G_9575	2.06929			SocS3	2.92875			Fam212a	0.147167
G_9617	2.7932			SpaG9	2.01412			gene162_path1	0.159941
G_9628	2.04698			SpaTA13	3.45967			gene12913_path1	0.177634
G_9671	2.19812			Spp1	7.07386			gene14009_path1	0.1832
G_9677	2.47245			SprY2	4.89713			gene20494_path1	0.1336
G_9692	2.03203			Src	3.5151			gene23995_path1	0.127924
G_9700	3.47648			SrxN1	3.25719			G_119	0.115577
G_9727	2.25829			SsfA2	2.36427			G_158	0.100683
G_9750	2.70992			StaM	2.60913			G_160	0.191753
G_9751	2.6077			Stk40	2.05662			G_710	0.164144
G_9768	4.88583			Tex16	2.3054			G_730	0.13863
G_9771	2.94398			TfaP2b	2.52747			G_1141	0.000177497
G_9779	2.10712			TgfBR1	6.16483			G_2100	0.135897
G_9833	2.24332			ThbD	6.55162			G_2258	6.02309e-08
G_9856	2.06871			TimP1	6.44545			G_2311	0.158956
G_9864	3.19533			Tlr2	4.41403			G_2976	0.0727728
G_9940	2.47263			TmsB4x	2.85971			G_2977	0.109747
G_10003	2.20432			Tnc	3.54695			G_3530	3.37107e-07
G_10018	2.19984			TnfSF4	4.47023			G_3834	0.144796
G_10110	3.65731			Tsc22d1	2.83355			G_4717	0.144632
G_10111	3.52856			TshZ1	7.23777			G_4991	0.146164
G_10131	6.40863			Ttc39b	4.24998			G_5153	0.190319
G_10132	7.73637			Ttc39c	2.5276			G_5195	0.0800705
G_10133	10.5756			TxnRD1	2.36078			G_5285	0.185858
G_10234	2.0847			Ube2g1	2.59067			G_5429	1.41793e-05
G_10237	4.93757			Ush2a	2.48081			G_5881	0.136658
G_10238	3.47084			Usp4	2.37162			G_6245	0.137816
G_10239	4.66549			VegFC	3.07905			G_6443	0.0953056
G_10240	4.34156			Vps37b	3.36868			G_6783	0.000113509
G_10241	3.28015			XylT1	4.71821			G_7053	0.114478
G_10252	2.26113			Yod1	3.23344			G_7058	0.135098
G_10253	2.296			ZbeD5	2.0724			G_7065	7.23091e-06
G_10254	2.15666			Zc3H12a	2.42574			G_7324	0.198167
G_10255	2.22059			Zc3H12d	2.11075			G_7481	0.139544
G_10285	2.24325			ZdhHC18	2.08129			G_8099	0.0876646
G_10286	2.53842			ZfaND2a	2.54972			G_8219	0.105821
G_10287	2.44125			Zfp36l1	3.54874			G_8343	0.0915178
G_10301	2.3234			Zfp263	2.26548			G_8611	8.82262e-07
G_10321	3.21749			1110034G24Rik	0.471941			G_8718	3.15594e-08
G_10323	2.27868			1600002H07Rik	0.304278			G_8910	0.191984
G_10424	2.14887			1700025G04Rik	0.499335			G_9241	4.6459e-06
G_10525	5.38567			1700029J07Rik	0.478036			G_9390	0.187835
G_10526	5.42523			1700106J16Rik	0.399525			G_9875	3.73512e-06
G_10527	5.24712			2010317E24Rik	0.438796			G_10012	9.58653e-07
G_10528	5.61979			2310008H04Rik	0.306932			G_10402	0.100824
G_10529	4.16245			2310022B05Rik	0.344487			G_10809	0.164704
G_10530	3.69429			2810408A11Rik	0.386008			H6pD	0.144269
G_10552	2.13332			4922501C03Rik	0.339024			HecW2	0.128975
G_10554	2.4556			4930427A07Rik	0.27602			Hsd17b1	0.197596
G_10568	2.34309			4931406C07Rik	0.451008			Htr1d	0.100555
G_10576	2.73438			4931414P19Rik	0.344475			IslR	0.0745721
G_10643	2.19245			5430435G22Rik	0.257218			Jdp2	0.146455
G_10653	2.56677			6430548M08Rik	0.36894			KbtBD5	0.0905071
G_10655	7.86613			8430406I07Rik	0.487633			Kif26b	0.143665
G_10656	9.21504			9830001H06Rik	0.489998			KlhL10	0.197958
G_10675	2.61918			AatK	0.161614			KlhL38	0.150818
G_10738	4.84047			AbcA7	0.196189			LamB3	0.145809
G_10744	2.00893			AbcA9	0.442559			LasS1	0.110031
G_10751	6.88449			AbcC2	0.486205			Loc100361147	0.0542303
G_10754	2.52133			AbhD8	0.387569			LrrC25	0.0406782
G_10771	2.06563			Abl1	0.500947			LrrN3	0.19647
G_10844	2.02914			AcaD11	0.433821			Map2k6	0.132991
G_10868	2.06796			AcaP3	0.313093			Mcf2l	0.142818
G_10902	2.31809			AccN2	0.429818			MrgPRf	0.0845772
G_10903	2.24605			AdaMTs4	0.175283			MrvI1	0.13151
G_10905	2.27869			AdcK3	0.279332			MtsS1l	0.165157
G_10940	3.24292			Add2	0.336987			NdnF	0.109767
G_10941	2.15617			Adh7	0.41666			Nod2	0.190345
G_10947	4.17623			Adm	0.0982324			NuaK1	0.0725001
G_10949	3.48619			Aer61	0.343977			Pcp2	1.2075e-07
G_10950	3.00751			AfmID	0.450723			PcyT1b	0.159292
G_10953	2.28805			AgtRAp	0.425613			Pld1	0.174227
G_10996	2.03018			AhdC1	0.158889			PleKHa6	0.0655382
G_11024	2.39247			AhrR	0.235243			ProSApip1	0.12476
HbeGF	4.73725			AkaP17b	0.4274			PsoRS1c2	0.0708616
HcfC1r1	2.85254			Akt3	0.185687			PsrC1	0.121569
HecTD2	2.9315			AlaD	0.389364			PtgES	0.144858
HmgCR	2.22509			AldH4a1	0.295787			PtpN18	0.178258
Hsd17b7	2.25216			AloX12b	0.255756			RanBP3l	0.11162
IcaM5	2.12835			AmhR2	0.492382			RarG	0.174317
IffO2	2.24701			AmoT	0.320495			RasGEf1b	0.159398
Il1RAp	4.3152			AmoTL2	0.0926415			Rbm20	0.138039
Il10	27.9621			AngPT4	0.254137			Rfx2	0.124644
IppK	2.64116			AnkRD9	0.259676			Rgd1306500	0.176796
Irf2bpl	3.66829			AnkRD26	0.409289			Rgd1308428	0.0731826
Jag1	3.28801			AnkRD34a	0.429787			Rgs3	0.175264
JhdM1d	3.0402			AntXR1	0.306427			RimS3	0.128935
Kif5a	2.48951			Ap4M1	0.489107			RinL	0.136993
Klf5	2.34791			ApbB1	0.327878			rna495_path1	0.196624
LamA3	10.5188			ArfGAp3	0.307102			rna826_path1	0.134997
Lhx9	2.08844			ArhGAp4	0.488745			rna1160_path1	2.87277e-06
Lin7b	2.1496			ArhGAp20	0.397605			rna1346_path1	0.187408
Loc500300	15.5265			ArhGAp23	0.48133			rna1416_path1	0.13032
Loc681740	6.54477			ArhGAp29	0.293318			rna3563_path1	0.0601246
LonRF1	2.25207			ArhGEf33	0.169905			rna3782_path1	0.151171
LypD1	2.9127			AriD3a	0.329232			rna4817_path1	0.0504225
MafK	2.4175			Arl11	0.334259			rna5055_path1	0.198475
MapK6	2.23872			Arl13b	0.421753			rna6168_path1	0.175007
MerTK	4.76582			ArnT2	0.390575			rna6599_path1	0.139258
MllT11	2.00525			ArrB1	0.319008			rna7180_path1	0.0689276
Mmp9	2.63431			ArsK	0.442868			rna7966_path1	0.111209
Mmp10	7.82488			Art4	0.143903			rna8783_path1	0.0745954
Mmp12	3.95436			ArtN	0.249442			rna9215_path1	0.187396
Mmp19	2.98222			ArvCF	0.290905			rna9244_path1	0.0672522
MphOSph6	2.14984			AspA	0.375918			rna11316_path2	0.150971
Mro	2.9188			Atp6v1e2	0.152799			rna12296_path1	0.131133
Mt1A	2.55165			Atp8b3	0.147307			rna12386_path1	0.149644
MthFD2	2.04282			AtxN1	0.25605			rna13048_path1	0.133494
Mto1	4.00713			AvpI1	0.428711			rna13241_path1	0.0488177
Nav3	3.71737			Aw554918	0.434842			rna14333_path1	0.145102
Ndp	7.88284			AxiN2	0.300736			rna14729_path1	0.197737
Neu2	24.762			Azi1	0.48667			rna15176_path1	0.0885236
NfrKB	2.07823			Bad	0.427068			rna16218_path1	0.126316
Nid67	3.08758			BarD1	0.494855			rna17430_path1	0.156454
NlrP3	2.5992			BatF	0.44317			rna18186_path1	0.183916
NppB	3.33961			Bc030307	0.269065			rna18634_path1	0.0965982
Nrp1	4.3647			BcaR1	0.444099			rna19091_path2	0.185488
Nt5DC3	3.43668			Bcl2a1d	0.431162			rna19547_path1	0.190551
Oaf	2.25834			Bcl9l	0.0474685			rna19738_path1	0.185591
OasL	2.17928			Bco2	0.34847			rna20539_path1	0.0304461
Olr448	2.09203			Bmf	0.0917581			rna20806_path1	0.188884
PanX1	2.07176			Bnc2	0.454169			rna21789_path2	0.16677
Pex5	4.41365			Boc	0.191947			rna22160_path1	0.253415
Phf21b	2.35726			BrcA2	0.413003			rna22182_path2	0.150818
PhyHIpl	9.3408			C1qTNf1	0.389499			SemA4d	0.0684877
Pim2	2.75898			C7	0.410437			SemA4f	0.111694
PitPNc1	5.13863			C77080	0.39681			Sgk2	0.015346
PlcD3	3.09988			CagE1	0.448285			Slc25a18	0.144111
PlcXD2	3.05389			CalHM1	0.457413			Slc25a45	0.124065
PolK	2.69074			CamP	0.27702			SteAP4	0.0465852
PraGMin	2.79691			CanD2	0.279153			SucNR1	0.140349
PrdM2	2.09276			CapN5	0.457826			SynM	0.174203
PrkCD	2.397			Car4	0.161548			SynPO2	0.157352
PtgS2	4.55681			CasP1	0.457855			SynPR	0.163945
PthLH	12.4235			CasQ1	0.39787			Syt17	0.063563
PtpRQ	8.36327			Cbx2	0.119539			TaaR6	0.132341
Pxn	3.26772			Cbx4	0.253361			Tex21	0.131568
RcaN1	4.45998			Cbx7	0.346331			TfcP2l1	0.130237
Rdh11	2.17901			CcdC24	0.265996			TgfBI	0.184226
Rgd1304953	2.07854			CcdC46	0.422968			TmeM246	0.187007
Rgd1308350	3.80562			CcdC61	0.415736			TnfSF10	0.0281499
Rgd1566319	3.11902			CcdC65	0.427169			TraF3ip3	0.0791293
RhbDF2	2.45194			CcdC67	0.459833			Zfp469	0.158818
Rin2	2.69559			CcdC88c	0.0999916			Zfp583	0.152842
RipK1	2.15503			CcdC92	0.422402			Zfp672	6.99269e-07
rna51_path1	2.39584			CcdC103	0.318329			ZfpM1	0.181909
rna74_path1	6.36495			CcdC110	0.188754
rna318_path1	2.53105			Ccl7	0.465172
rna379_path1	2.20009			CcnG2	0.476195
rna1284_path1	3.35889			CcnJL	0.389605
rna1352_path1	2.7229			Cd59b	0.410268
rna1489_path1	2.45799			Cdc6	0.307743
rna1490_path1	2.83868			Cdc42ep1	0.109726
rna1626_path1	2.31256			Cdc42ep2	0.0230407
rna1708_path1	3.31741			CdcA2	0.441992
rna1799_path1	2.02439			Cdh11	0.464184
rna1999_path1	2.23439			Cdh22	0.25016
rna2962_path1	2.25519			Cdh24	0.395652
rna3107_path1	3.13255			CdkN2d	0.113654
rna4331_path1	5.068			CdoN	0.276513
rna4496_path1	4.15731			Cdt1	0.356309
rna4684_path1	2.53187			CelSR3	0.434323
rna4760_path1	3.00057			CenPL	0.454542
rna5013_path1	51.3971			CenPO	0.471905
rna5157_path1	2.2329			Cep70	0.3977
rna5344_path2	5.49417			Cep250	0.465397
rna5925_path1	3.74705			CgnL1	0.320001
rna6091_path1	2.67724			ChaF1b	0.483495
rna6118_path1	2.20785			ChsT12	0.136021
rna6264_path1	2.83037			ChtF18	0.403818
rna6288_path1	3.19823			Cit	0.449716
rna6429_path1	9.45215			ClaSP2	0.480666
rna7685_path1	2.36162			CldN22	0.354213
rna7728_path1	2.42491			CleC16a	0.497607
rna7913_path1	3.10501			ClsPN	0.462456
rna8232_path1	2.69381			CntD1	0.488223
rna8267_path1	2.54689			CntN4	0.219751
rna8310_path1	5.49735			CntNAp1	0.381163
rna8475_path1	2.10913			Col1a1	0.288825
rna8956_path1	6.58947			Coq9	0.381484
rna9143_path1	4.01538			Coq10a	0.474608
rna9379_path1	2.11177			CorO2a	0.321707
rna9427_path1	8.45914			Cpt1a	0.320393
rna9442_path1	4.59116			Crb1	0.307136
rna9484_path1	2.4915			CreB5	0.441659
rna9910_path1	3.15939			CreBL2	0.495487
rna10002_path1	2.33353			Csf1	0.422198
rna10296_path1	3.10143			CspG4	0.440111
rna10430_path1	8.73576			CstL1	0.688687
rna10648_path1	2.35561			Ctc1	0.370606
rna11011_path1	2.44373			CtdSP1	0.44063
rna11087_path1	2.34602			CtgF	0.341395
rna11374_path1	3.24397			CtnS	0.372707
rna11986_path2	2.59084			CubN	0.27831
rna12009_path2	2.51208			Cyp2d22	0.37483
rna12351_path1	2.12059			Cyp4b1	0.162893
rna12457_path1	2.37787			Cyr61	0.317183
rna12765_path1	2.0159			CysLTr2	0.348949
rna12775_path1	2.38065			D2hGDh	0.313607
rna12906_path1	2.29782			D630037F22Rik	0.45116
rna13018_path1	2.38289			DagLB	0.29029
rna13274_path1	3.64966			DalRD3	0.489396
rna14087_path1	10.5514			DapP1	0.193567
rna14186_path1	4.04073			DarS2	0.467298
rna14198_path1	2.21667			Ddr1	0.411826
rna14598_path1	2.66419			DenND4a	0.499138
rna14628_path1	2.22328			DisP1	0.386637
rna14763_path1	8.21562			Dlc1	0.17102
rna14892_path1	3.80285			Dna2	0.317102
rna15156_path1	67.4331			Dok1	0.328231
rna15158_path1	2.37569			DolK	8.08527e-07
rna15230_path1	2.91242			DpySL2	0.190528
rna15461_path1	10.5822			DusP3	0.442124
rna15470_path2	2.96966			DusP16	0.499638
rna16402_path1	2.43881			DysF	0.366165
rna16654_path1	3.22892			DziP1l	0.418124
rna16796_path1	2.09711			E2f2	0.291269
rna16997_path1	2.13605			E2f8	0.283356
rna17682_path1	2.71525			Ect2	0.418558
rna17902_path1	2.10787			Eef2k	0.417945
rna17906_path1	4.15936			EepD1	0.151572
rna17908_path1	4.40613			EfcAB7	0.442021
rna17982_path1	3.62294			EfhC1	0.36129
rna18094_path1	2.66174			EfnA4	0.0970523
rna18409_path1	7.21286			Efs	0.374037
rna18410_path1	12.0933			Elf4	0.483751
rna18557_path1	2.68226			ElmO2	0.497452
rna18663_path1	2.10952			ElmOD3	0.465336
rna18940_path1	11.6733			EphB3	0.134354
rna18964_path1	5.75843			EpoR	0.169067
rna19406_path1	2.81292			EppK1	0.434389
rna19745_path1	1.39027			ErbB2	0.395743
rna19792_path1	2.07709			Etl4	0.247846
rna20004_path1	3.45297			Etv1	0.151061
rna20297_path1	3.0436			Etv6	0.409536
rna20616_path1	2.02778			EvpL	0.218315
rna21264_path1	9.53517			ExoC3l4	0.0835807
rna21343_path1	3.03451			ExtL1	0.470397
rna21579_path1	3.08535			Eya1	0.257655
rna21827_path1	2.15864			Fa2H	0.298451
rna21863_path1	2.0531			FaaH	0.42922
rna22116_path1	2.97016			Fam83a	0.120536
rna22135_path2	2.99255			Fam83h	0.0717713
rna22161_path1	2.05691			Fam102b	0.472679
rna22200_path1	3.37733			Fam117a	0.473276
Rph3a	2.98235			Fam123b	0.357473
RunX2	2.32675			Fam154b	0.440501
Sat1	3.00931			Fam164c	0.291377
Sc4MOl	2.04882			Fam169b	0.0948518
Sdc1	2.50772			Fam176b	0.366873
Sdc4	2.48009			Fam187a	0.38397
Sec61a2	2.5489			Fam189b	0.411248
SemA4b	4.09518			Fam212a	0.129296
SerPIne1	5.35074			Fan1	0.423913
Sgk1	4.4912			Fat4	0.206083
SgmS2	3.98539			Fbp2	0.515611
SgtB	2.28863			FbxL8	0.30834
Sh2B3	5.28738			FbxO24	0.349349
Sh3BP2	2.00628			FbxO31	0.301864
Sh3TC1	3.01218			Fgf14	0.312005
ShoX2	4.2594			FgfR4	0.130793
SipA1l2	2.12325			Fhl1	0.438786
Slc1a4	2.08247			FibIN	0.279598
Slc2a1	3.42871			Fmo5	0.4149
Slc6a9	2.11467			FniP2	0.500763
Slc7a1	2.53879			FoxN3	0.454203
Slc7a5	2.1766			Frk	0.394359
Slc7a11	8.38868			FrmD7	0.367083
Slc17a6	4.39785			Fry	0.265703
Slc19a2	12.6596			Fut11	0.35519
Slc20a1	6.29841			Fzd2	0.122549
Slc30a1	6.71824			GabRR1	0.106688
Slc30a4	4.32227			GalNT14	0.390785
Slc35e3	2.05431			GanC	0.454815
SocS3	2.27981			Gas7	0.245789
Sp1	2.17168			Gbp5	0.42173
SpaG9	2.02297			gene162_path1	0.101112
SpaTA13	3.50143			gene163_path1	0.132683
Spp1	4.74738			gene676_path1	0.453097
SprED2	2.29479			gene1065_path1	0.311057
SprY2	5.18274			gene1127_path1	0.318032
Src	3.12962			gene1546_path1	0.393931
SrsF5	2.13571			gene2518_path1	0.404698
SrxN1	5.96649			gene2915_path1	0.433538
SsfA2	2.4416			gene5141_path1	0.311232
StaM	2.67471			gene6146_path1	0.494411
Stk40	2.87802			gene6495_path1	0.413487
Tab2	2.07284			gene6890_path1	0.477052
Tex16	2.19506			gene10213_path1	0.397032
TfaP2b	3.03044			gene12913_path1	0.271732
TgfBR1	6.62512			gene14009_path1	0.181953
ThbD	5.10523			gene14035_path1	0.407258
Thg1l	1.99992			gene15354_path1	0.396463
TimP1	6.24			gene16655_path1	0.323627
Tlr2	3.87708			gene18772_path1	0.40058
TmbIM1	2.10961			gene19173_path1	0.405237
TmeM185b	2.05163			gene19929_path1	0.491215
TmsB4x	2.88749			gene20353_path1	0.173193
Tnc	2.48278			gene20494_path1	0.220012
Tsc22d1	3.86954			gene20514_path1	0.390455
TshZ1	4.49981			gene20536_path1	0.481565
Ttc39b	3.46722			gene22201_path1	0.49327
Ttc39c	2.83506			gene22243_path2	0.432397
TxnRD1	3.31879			gene22286_path1	0.270014
Ube2g1	2.88225			gene22333_path1	0.451998
Ush2a	2.68023			gene22616_path1	0.413503
Usp4	2.76926			gene23578_path1	0.0940684
VegFC	2.61198			gene24639_path1	0.336009
Vps37b	3.90011			Gjb3	0.423377
XylT1	4.06301			Gjb5	0.344424
Yod1	3.88659			GlcCI1	0.481846
YpeL5	2.05045			GltPD1	0.335782
Zc3H12a	2.33942			Gm22	0.337333
ZdhHC18	2.98103			GmiP	0.430677
ZfaND2a	4.10305			GnaO1	0.455729
Zfp36l1	3.46791			GpaNK1	0.485441
Zfp263	2.36698			Gpd1l	0.41029
1110057K04Rik	0.337637			Gpr19	0.360153
1600002H07Rik	0.29894			Gpr137c	0.281905
1700013F07Rik	0.486402			Gpt	0.420692
1700029J07Rik	0.424869			GraMD1b	0.428957
1700094D03Rik	0.34931			GraMD3	0.336687
1700106J16Rik	0.339			GriP1	0.229173
2010317E24Rik	0.415023			Gsn	0.478137
2210009G21Rik	0.397514			GucY2f	0.226493
2310008H04Rik	0.384465			GucY2g	0.191935
2310022B05Rik	0.424318			G_70	0.285231
2810408A11Rik	0.415395			G_77	0.423896
4632415K11Rik	0.353225			G_96	0.47827
4922501C03Rik	0.312005			G_119	0.272416
4930412F15Rik	0.152332			G_120	0.280375
4930427A07Rik	0.213358			G_158	0.080369
4930525F21Rik	0.481017			G_160	0.13712
4931406C07Rik	0.435474			G_193	0.481412
4931414P19Rik	0.264794			G_251	0.456465
4933432B09Rik	0.436933			G_252	0.443971
5430435G22Rik	0.205131			G_256	0.401899
6430571L13Rik	0.311869			G_280	0.493739
6530401N04Rik	0.415786			G_296	0.450044
8430406I07Rik	0.406911			G_367	0.480254
8430427H17Rik	0.17111			G_394	0.269602
AadACl1	0.430859			G_502	0.49763
AatK	0.135362			G_520	0.370856
AbcA7	0.268323			G_530	0.3111
AbcA9	0.454285			G_582	0.230056
AbcC6	0.424324			G_605	0.422824
AbhD8	0.359032			G_625	0.462322
Abl1	0.391765			G_646	0.274741
AcaD11	0.495072			G_710	0.334977
AcaP3	0.349251			G_730	0.105794
Acp6	0.484396			G_731	0.161039
AdaMTs4	0.111271			G_736	0.467367
AdaMTsl1	0.16454			G_737	0.452751
AdcK3	0.354273			G_738	0.499339
Add2	0.290715			G_798	0.443689
Adm	0.143271			G_806	0.377109
AdoRA3	0.127666			G_810	0.410664
Aer61	0.310425			G_822	0.446431
AgpAT3	0.491287			G_884	0.495903
AgtRAp	0.369022			G_953	0.471446
AhdC1	0.085105			G_988	0.437053
AhrR	0.236698			G_994	0.257791
AkaP3	0.355517			G_995	0.339407
AkaP17b	0.305603			G_1044	0.308256
Akt3	0.357325			G_1056	0.389877
AlaD	0.35569			G_1165	0.32165
AldH4a1	0.282913			G_1193	0.481743
AlkBH2	0.490146			G_1259	0.497766
AmoT	0.376543			G_1268	0.198828
AmoTL2	0.0709259			G_1284	0.481702
AngPT4	0.348599			G_1286	0.349601
AnkRD1	0.160282			G_1322	0.232283
AnkRD9	0.179952			G_1357	0.47745
AnkRD10	0.448597			G_1374	0.276725
AnkRD16	0.338266			G_1375	0.2941
AnkRD26	0.282946			G_1415	0.488353
AntXR1	0.331632			G_1420	0.482611
Ap4M1	0.478999			G_1427	0.311546
ApbB1	0.34886			G_1437	0.499557
Apc2	0.193123			G_1547	0.214197
ApoBEc1	0.432745			G_1572	0.306088
Aqp11	0.463715			G_1629	0.417966
ArfGAp3	0.363223			G_1648	0.404247
ArhGAp23	0.462375			G_1664	0.494178
ArhGAp29	0.303361			G_1866	0.389672
ArhGEf33	0.166985			G_1869	0.311384
AriD3a	0.229605			G_1887	0.389767
Arl11	0.278866			G_1943	0.488399
Arl13b	0.444435			G_2003	0.493646
ArmCX1	0.478713			G_2030	0.389262
ArrB1	0.334758			G_2100	0.193583
ArsK	0.391101			G_2149	0.488331
Art4	0.109773			G_2173	0.331743
ArtN	0.146025			G_2210	0.481597
ArvCF	0.446153			G_2224	0.480358
AscL2	0.435865			G_2234	0.315779
Atg16l2	0.482099			G_2247	0.366922
Atp12a	0.119523			G_2248	0.266948
AtxN1	0.280738			G_2249	0.41979
AvpI1	0.385992			G_2250	1.10963e-06
Aw554918	0.489121			G_2259	0.343227
AxiN2	0.258972			G_2263	0.260057
Azi1	0.445942			G_2265	0.466635
B3gALnt1	0.314894			G_2266	0.442984
B4gALt3	0.366856			G_2307	0.330146
Bad	0.399208			G_2311	0.343164
BatF	0.397541			G_2350	0.438388
Bc030307	0.211516			G_2351	0.420157
Bc100451	0.219899			G_2362	0.485253
BcaR1	0.421228			G_2387	0.464926
Bcl9	0.444879			G_2388	0.475795
Bcl9l	0.0400788			G_2402	0.373954
Bco2	0.379983			G_2406	0.456371
BcoR	0.280326			G_2421	0.440026
Bdh1	0.491483			G_2433	0.380649
BicD1	0.366031			G_2470	0.169477
Bmf	0.0463327			G_2472	0.464053
BmpER	0.284836			G_2588	0.492758
Bnc2	0.399547			G_2621	0.244102
Boc	0.152803			G_2622	0.273883
BrcA2	0.3985			G_2668	0.267287
C1qTNf1	0.40212			G_2669	0.297389
C3aR1	0.249526			G_2692	0.0915748
C77080	0.301138			G_2776	1.4472e-07
CagE1	0.398119			G_2792	0.430585
CalHM1	0.287766			G_2832	0.395262
CalR4	0.334787			G_2833	0.411658
CamKK2	0.497134			G_2835	0.488721
CanD2	0.273246			G_2885	0.450668
CapN5	0.427767			G_2886	0.491795
CapN9	0.376626			G_2920	0.427009
CasP1	0.430571			G_2943	0.48159
CblB	0.403269			G_2961	0.477667
Cbp	0.497779			G_2976	0.0602078
Cbx2	0.0543703			G_2977	0.10748
Cbx4	0.138738			G_3007	0.327455
Cbx7	0.304678			G_3016	0.436212
CcdC24	0.306489			G_3023	0.446091
CcdC46	0.420742			G_3086	0.395079
CcdC61	0.425646			G_3087	0.345319
CcdC88c	0.158185			G_3131	0.402304
CcdC103	0.37652			G_3135	0.445399
CcdC110	0.14065			G_3197	0.225495
CcdC148	0.25996			G_3198	0.239877
Ccl7	0.276269			G_3235	0.410592
CcnG2	0.430687			G_3236	0.493149
CcnJL	0.232563			G_3282	0.428604
Ccr7	0.144053			G_3335	0.460396
Cd59b	0.326747			G_3341	0.433182
Cdc6	0.270984			G_3342	0.497817
Cdc42ep2	0.0267913			G_3381	0.455502
Cdc42ep4	0.396775			G_3449	0.34742
Cdh22	0.377354			G_3471	0.481356
CdkL1	0.233959			G_3478	0.322502
CdkN2d	0.133011			G_3483	0.496114
CdoN	0.30959			G_3493	0.393619
CdsN	0.340699			G_3518	0.389034
Cdt1	0.377528			G_3523	0.348932
CebPD	0.486225			G_3550	0.44012
CebPE	0.221867			G_3592	0.38691
CelSR2	0.195392			G_3624	0.445277
CenPO	0.483874			G_3728	0.48996
Cep70	0.390212			G_3771	0.353796
Cep78	0.356778			G_3802	0.367535
Cep97	0.390363			G_3829	0.492782
Cep250	0.362507			G_3834	0.1906
CgnL1	0.219452			G_3956	0.360282
CheK2	0.455125			G_3978	0.229088
Chl1	0.40376			G_4003	0.407601
ChrM3	0.439508			G_4065	0.3347
ChrNB2	0.138852			G_4196	0.36108
ChsT12	0.0910495			G_4198	0.488949
ChsT15	0.12188			G_4209	0.494921
ChtF18	0.456733			G_4237	0.334829
ClaSP2	0.488272			G_4302	0.450872
CldN17	0.490754			G_4326	0.359606
CldN22	0.264458			G_4338	0.427585
Cln5	0.440683			G_4386	0.383176
Cln8	0.390017			G_4445	0.455821
ClsPN	0.421204			G_4474	0.389174
CnkSR3	0.432671			G_4510	0.459194
CntN4	0.23363			G_4532	0.338431
CntNAp1	0.320286			G_4604	0.381685
Col1a1	0.247127			G_4605	0.369059
Col4a1	0.444071			G_4608	0.433659
Coq9	0.402257			G_4621	0.411889
Coq10a	0.414159			G_4623	0.488911
CorO2a	0.388224			G_4717	0.196087
Cpt1a	0.478505			G_4784	0.403895
Crb1	0.489197			G_4860	0.479566
CreB5	0.34198			G_4943	0.362256
CrtC1	0.490018			G_4946	0.317242
Csf1	0.352943			G_4959	0.409515
Csk	0.426757			G_4970	0.4276
CspG4	0.331443			G_4988	0.199987
Ctc1	0.466562			G_5015	0.402324
CtdSP1	0.471767			G_5073	0.402891
CtgF	0.2611			G_5119	0.453977
CubN	0.252391			G_5120	0.34149
CxcL10	0.265135			G_5121	0.415624
Cyp2d22	0.410833			G_5153	0.304654
Cyp4b1	0.235225			G_5162	0.195014
CysLTr2	0.21935			G_5181	0.340148
D2hGDh	0.267138			G_5195	0.0931978
DaaM1	0.458828			G_5230	0.258344
DagLB	0.300287			G_5244	0.296814
DalRD3	0.420271			G_5323	0.249716
DarS2	0.343092			G_5325	0.491377
DcdC2b	0.481605			G_5416	0.369222
DclK3	0.0834773			G_5429	0.000127594
DclRE1b	0.3911			G_5439	0.188418
Ddr1	0.448131			G_5458	0.366014
DenND4b	0.399063			G_5486	0.338277
DffB	0.383724			G_5516	0.321275
DhrS3	0.31764			G_5517	0.308787
DisP1	0.444785			G_5527	0.490087
Dkk4	0.266983			G_5534	0.224379
Dlc1	0.144506			G_5597	0.255298
Dna2	0.247761			G_5605	0.370592
DnaJC28	0.469931			G_5617	0.475293
Dok1	0.269976			G_5619	0.450657
DpySL2	0.204101			G_5635	0.397011
DusP3	0.434588			G_5655	0.261877
DusP16	0.357335			G_5710	0.214649
DyrK2	0.461037			G_5714	0.235439
DysF	0.429783			G_5734	0.421602
DziP1l	0.258052			G_5767	0.369054
E2f2	0.190208			G_5779	0.496014
E2f8	0.291219			G_5780	0.510256
Eef2k	0.409607			G_5831	0.311665
EepD1	0.0878548			G_5845	0.416543
EfcAB7	0.359769			G_5853	0.453623
EfnA4	0.132658			G_5856	0.304302
EfnA5	0.430645			G_5877	0.412824
Efs	0.33168			G_5881	0.154693
ElaVL2	0.258219			G_5893	0.492447
Elf4	0.474129			G_5894	0.500168
ElmOD3	0.452193			G_5909	0.356686
EmiLIn1	0.464889			G_5941	0.425368
EmiLIn2	0.401168			G_5957	0.221257
Epb41l4a	0.331028			G_5967	0.463641
EphB3	0.172947			G_5968	0.409373
Epn2	0.456843			G_6021	0.493364
EpoR	0.0744226			G_6070	0.256486
EppK1	0.394026			G_6102	0.34493
ErbB2	0.302325			G_6141	0.439101
ErcC4	0.422489			G_6163	0.490245
Etl4	0.292132			G_6164	0.454942
Etv1	0.146174			G_6181	0.355568
Etv6	0.326145			G_6245	0.129419
EvpL	0.27828			G_6280	0.490926
ExoC3l4	0.0746526			G_6303	0.257292
ExtL1	0.446859			G_6318	0.410977
Eya1	0.221434			G_6368	0.421137
F2r	0.430932			G_6379	0.259341
Fa2H	0.232501			G_6461	0.409604
FaaH	0.46174			G_6611	0.264094
FadD	0.484607			G_6627	0.43921
Fam26e	0.0702886			G_6699	0.225989
Fam46d	0.457209			G_6721	0.320451
Fam53b	0.310052			G_6735	0.180262
Fam71f1	0.491242			G_6744	0.310384
Fam83a	0.12653			G_6752	0.411438
Fam83h	0.0910768			G_6783	0.0011639
Fam100b	0.444173			G_6801	0.328416
Fam102b	0.385628			G_6904	0.342959
Fam117a	0.289631			G_6943	0.472438
Fam117b	0.465613			G_6947	0.372631
Fam123b	0.192913			G_6972	0.453662
Fam164c	0.331758			G_6984	0.405533
Fam169b	0.13625			G_6989	0.383268
Fam176b	0.253584			G_7004	0.374516
Fam178a	0.464924			G_7048	0.229938
Fam187a	0.220366			G_7053	0.065858
Fam189a2	0.135768			G_7080	0.407451
Fam189b	0.350064			G_7138	0.415733
Fam212a	0.0999449			G_7142	0.313297
Fan1	0.308406			G_7143	0.298639
Fat4	0.0981456			G_7219	0.384824
FblIM1	0.486422			G_7240	0.45578
FbxL8	0.336187			G_7242	0.428527
FbxO31	0.23394			G_7274	0.307162
Fgf7	0.307646			G_7284	0.387196
FibIN	0.202274			G_7291	0.252845
Fmo5	0.393966			G_7396	0.386561
FniP2	0.230041			G_7446	0.406416
FoxN3	0.46774			G_7451	0.384257
FpgS	0.464522			G_7452	0.402416
Frk	0.130836			G_7468	0.420298
FrmD7	0.33176			G_7469	0.480074
Fry	0.373235			G_7481	0.157287
FtsJ2	0.474373			G_7563	0.484009
Fut8	0.481921			G_7599	0.3237
Fut11	0.206426			G_7600	0.416701
Fzd1	0.481844			G_7601	0.379305
Gab1	0.320177			G_7602	0.365538
GanC	0.455007			G_7628	0.33075
Gas7	0.255589			G_7673	0.495397
GatM	0.451603			G_7674	0.422059
GatSL3	0.483065			G_7680	0.397672
Gbp5	0.337776			G_7683	0.370336
Gdf11	0.472108			G_7735	0.342832
GemIN7	0.296472			G_7755	0.27052
gene162_path1	0.261709			G_7772	0.443771
gene1065_path1	0.352903			G_7819	0.449702
gene1127_path1	0.403663			G_7879	0.351214
gene1940_path1	0.352251			G_7946	0.284666
gene2518_path1	0.344153			G_7975	0.456808
gene2591_path1	0.403222			G_8054	0.33973
gene2600_path1	0.415032			G_8098	0.241941
gene3325_path1	0.452661			G_8099	0.0841816
gene3408_path1	0.334767			G_8110	0.250749
gene4006_path1	0.445673			G_8121	0.484954
gene4603_path1	0.321958			G_8125	0.295222
gene4664_path1	0.424075			G_8179	0.341142
gene5251_path1	0.325885			G_8189	0.403803
gene5856_path1	0.247157			G_8204	0.477101
gene6670_path1	0.473801			G_8219	0.16595
gene6890_path1	0.358394			G_8220	0.405476
gene6956_path1	0.440531			G_8344	0.370415
gene10213_path1	0.459207			G_8399	0.469615
gene11325_path1	0.470222			G_8404	0.387941
gene12913_path1	0.205662			G_8441	0.42744
gene13414_path2	0.492017			G_8445	0.298179
gene13719_path1	0.481468			G_8457	0.503101
gene14009_path1	0.143001			G_8477	0.500018
gene14035_path1	0.383116			G_8611	4.57994e-07
gene14657_path1	0.1568			G_8779	0.480916
gene15131_path2	0.503597			G_8792	0.439681
gene15354_path1	0.46129			G_8828	0.406973
gene15425_path1	0.213941			G_8869	0.419834
gene15432_path1	0.36429			G_8878	0.257999
gene16655_path1	0.30784			G_8903	0.422593
gene17663_path1	0.209039			G_8909	0.252479
gene17719_path1	0.279683			G_8910	0.193851
gene18772_path1	0.483077			G_8911	0.296785
gene18778_path1	0.341796			G_8912	0.185457
gene19173_path1	0.220375			G_8913	0.404942
gene19268_path1	0.445356			G_8914	0.432886
gene20353_path1	0.183927			G_9109	0.491148
gene20494_path1	0.192071			G_9146	0.444807
gene20514_path1	0.423156			G_9172	0.369148
gene20536_path1	0.476956			G_9173	0.476217
gene21567_path1	0.170384			G_9174	0.422573
gene22243_path2	0.319153			G_9182	0.461163
gene22286_path1	0.236992			G_9188	0.393088
gene22287_path1	0.441561			G_9194	0.425313
gene22616_path1	0.295883			G_9205	0.383946
gene23181_path1	0.480917			G_9206	0.369315
gene23589_path2	0.334571			G_9212	0.398879
gene23975_path1	0.490618			G_9225	0.362448
gene23995_path1	0.417874			G_9230	0.467115
gene24639_path1	0.268669			G_9298	0.483938
Ggt6	0.178866			G_9315	0.401259
Gjb3	0.210109			G_9316	0.398276
Gjb5	0.240068			G_9317	0.329563
GldC	0.425112			G_9320	0.379366
Glg1	0.493369			G_9324	0.412757
Gli1	0.425404			G_9327	0.490968
Gli2	0.410324			G_9335	0.401402
Gli3	0.40153			G_9342	0.281686
GltPD1	0.287607			G_9390	0.330488
Gm22	0.2112			G_9394	0.386735
Gm5901	0.166931			G_9478	0.501767
GmiP	0.3821			G_9582	0.368589
Gnb5	0.378676			G_9655	0.48217
GpaNK1	0.478582			G_9694	0.496058
Gpd1	0.31566			G_9699	0.505787
Gpd1l	0.492919			G_9702	0.479582
Gpr19	0.409604			G_9820	0.38942
Gpr68	0.443824			G_9821	0.250895
Gpr110	0.25989			G_9850	0.444824
Gpr137c	0.0403576			G_9851	0.310093
Gpr162	0.444277			G_9852	0.486037
GprASp2	0.35448			G_9880	0.434816
GraMD1b	0.34931			G_9912	0.327435
GraMD3	0.312675			G_9921	0.252254
GraSP	0.305803			G_9947	0.383689
GriP1	0.274274			G_10012	0.350255
G_66	0.491134			G_10029	0.493849
G_70	0.31227			G_10032	0.366085
G_77	0.359032			G_10033	0.405118
G_95	0.398579			G_10043	0.296888
G_113	0.444332			G_10044	0.252241
G_119	0.260739			G_10077	0.333904
G_120	0.286719			G_10085	0.472112
G_158	0.296639			G_10102	0.368598
G_193	0.439975			G_10211	0.484962
G_241	0.409431			G_10230	1.83693e-06
G_244	0.191663			G_10233	0.427351
G_251	0.465764			G_10273	0.347349
G_252	0.403392			G_10326	0.360862
G_256	0.457966			G_10348	0.388808
G_257	0.257284			G_10364	0.374669
G_262	0.369048			G_10402	0.128331
G_264	0.481282			G_10407	0.00361242
G_265	0.33805			G_10426	0.202042
G_279	0.479271			G_10433	0.426005
G_296	0.447594			G_10617	0.0090576
G_324	0.486016			G_10707	0.451024
G_328	0.493259			G_10736	0.261617
G_394	0.329056			G_10767	0.208255
G_423	0.375578			G_10791	0.491817
G_520	0.253797			G_10809	0.183097
G_530	0.320003			G_10853	0.479002
G_541	0.27515			G_10854	0.432705
G_567	0.445053			G_10870	0.414239
G_582	0.30951			G_10871	0.386918
G_605	0.316559			G_10888	0.461873
G_624	0.299237			G_10928	0.281939
G_625	0.419802			G_10930	0.366601
G_646	0.190485			G_10987	0.261923
G_663	0.475698			G_10997	0.395866
G_710	0.18291			G_11005	0.496619
G_731	0.162225			G_11017	0.353042
G_736	0.391386			H6pD	0.166611
G_737	0.438048			HauS4	0.363106
G_798	0.434571			HeaTR5b	0.468153
G_800	0.277609			HelLS	0.475401
G_806	0.4206			Hes2	0.347309
G_809	0.313843			Hes6	0.485556
G_810	0.336331			HexIM2	0.286405
G_822	0.388954			Hfe	0.423998
G_827	0.426366			Hnf4a	0.313789
G_968	0.471467			HoxB7	0.305922
G_994	0.324203			HoxC5	0.384022
G_995	0.366212			Hsd3b7	0.450587
G_1020	0.412254			HsdL2	0.49022
G_1044	0.373809			Hsf2bp	0.431122
G_1049	0.445073			Hsf4	0.341732
G_1056	0.466323			Htr1d	0.112402
G_1069	0.453963			Htr7	0.0421941
G_1141	0.000165787			HyaL1	0.418623
G_1145	0.329543			HyaL2	0.423004
G_1165	0.252987			Ifi44	0.326306
G_1166	0.470997			IfiH1	0.462511
G_1193	0.440467			IfiT3	0.237544
G_1258	0.462913			IflTD1	0.295212
G_1259	0.417113			IgfBP5	0.420885
G_1260	0.439832			IgsF9	0.373067
G_1286	0.2793			IkzF2	0.283344
G_1313	0.471047			Il1R1	0.39028
G_1322	0.194758			Il6R	0.412598
G_1357	0.464495			Il7	0.350836
G_1375	0.187886			Il12rb1	0.254876
G_1422	0.36594			Il18	0.496999
G_1427	0.287753			Il22ra1	0.357431
G_1437	0.480824			ImpA2	0.349682
G_1563	0.36832			InhBE	0.251598
G_1572	0.316135			InpP5j	0.263324
G_1579	0.469557			InvS	0.244761
G_1591	0.473393			Ip6K1	0.413449
G_1601	0.431643			Ipo13	0.493972
G_1629	0.39663			IqgAP3	0.461026
G_1648	0.336183			Irf1	0.306533
G_1716	0.490158			Irf7	0.401402
G_1808	0.342565			IrgM	0.161724
G_1809	0.395365			Irx4	0.440064
G_1810	0.40495			IslR	0.193774
G_1866	0.425826			ItgB7	0.127763
G_1869	0.238176			ItpKA	0.4063
G_1887	0.404594			ItpKB	0.312564
G_1941	0.443463			Iyd	0.410619
G_1968	0.433599			Jdp2	0.245044
G_2003	0.39793			KanK1	0.283938
G_2029	0.433371			KanSL1l	0.44823
G_2030	0.395238			KatNAl2	0.407864
G_2100	0.260749			KbtBD3	0.281649
G_2149	0.440325			KbtBD5	0.0937623
G_2173	0.427813			KcnH2	0.392022
G_2224	0.455411			KcnIP2	0.376773
G_2244	0.462629			KcnQ1	0.279544
G_2247	0.395083			Kif3a	0.484471
G_2248	0.281977			Kif13a	0.313619
G_2249	0.363406			Kif14	0.423709
G_2250	4.57388e-07			Kif21b	0.257095
G_2263	0.187136			Kif24	0.446439
G_2266	0.369296			Kif26b	0.17468
G_2303	0.413544			Kif27	0.340342
G_2304	0.323783			KifC1	0.487831
G_2305	0.403667			KirREl	0.237438
G_2307	0.403446			KirREl3	0.172283
G_2311	0.150817			Klc4	0.480435
G_2320	0.474928			Klf11	0.328841
G_2350	0.403601			KlhL10	0.192499
G_2351	0.359962			KlhL38	0.210126
G_2387	0.358102			Krt80	0.34671
G_2388	0.37656			Lad1	0.442889
G_2402	0.4404			LamB2	0.486307
G_2409	0.445513			LamB3	0.152794
G_2421	0.458917			LamC2	0.417805
G_2433	0.324512			LasS1	0.381154
G_2585	0.405348			LayN	0.391646
G_2588	0.496692			Lca5	0.410934
G_2606	0.110019			Ldb1	0.337795
G_2621	0.237313			LdlRAp1	0.434214
G_2622	0.304008			LekR1	0.330237
G_2668	0.185866			LfnG	0.326681
G_2669	0.15335			LimA1	0.264011
G_2772	0.370702			LipH	0.324804
G_2832	0.398813			LmlN	0.415915
G_2833	0.437529			LmnB2	0.457772
G_2835	0.457731			Loc367515	0.467638
G_2848	0.187769			Loc498122	0.272528
G_2885	0.437976			Loc680549	0.257445
G_2886	0.441382			Loc684122	0.347875
G_2920	0.390135			Loc684901	0.418106
G_2943	0.295144			Loc686841	0.352542
G_2947	0.37501			Loc687022	0.374537
G_2961	0.483615			Loc689914	0.348156
G_2976	0.0349583			Loc690079	0.44987
G_2977	0.0653727			Loc690085	0.427992
G_3023	0.290563			Loc690206	0.0694957
G_3056	0.478099			Loc690276	0.341592
G_3086	0.409022			Loc691931	0.300939
G_3087	0.252515			Loc691979	0.353995
G_3123	0.429839			Loc100310874	0.485191
G_3131	0.406335			Loc100360801	0.248878
G_3135	0.492333			Loc100361147	0.30582
G_3197	0.211262			Loc100363146	0.383005
G_3198	0.21982			Loc100911456	0.425363
G_3231	0.458918			Loc100912251	0.294454
G_3235	0.396881			Loc100912262	0.488069
G_3237	0.317533			Loc100912824	0.484483
G_3282	0.375643			LpaR4	0.412769
G_3323	0.421186			LpiN3	0.481921
G_3341	0.426226			LrmP	0.297667
G_3364	0.135568			Lrp4	0.479727
G_3381	0.496109			LrrC15	0.479627
G_3449	0.199733			LrrC25	0.113153
G_3478	0.294548			LrrK1	0.349614
G_3482	0.434351			LrrK2	0.410877
G_3483	0.430879			LrrN3	0.173126
G_3493	0.407846			LtbP2	0.501278
G_3518	0.394126			LysMD2	0.493712
G_3523	0.394303			LztS2	0.40998
G_3530	0.251846			MagEE2	0.418019
G_3592	0.389611			MagEH1	0.494867
G_3624	0.391827			MagI3	0.211481
G_3665	0.482054			MamL3	0.298671
G_3667	0.314685			Man1c1	0.392647
G_3689	0.483669			Map2k6	0.0908784
G_3728	0.393203			Map4k2	0.353595
G_3771	0.476905			MarCH3	0.392027
G_3783	0.413739			MasT3	0.438353
G_3784	0.371432			MboAT1	0.498707
G_3785	0.418257			Mcc	0.43988
G_3802	0.494971			Mcf2	0.330084
G_3804	0.364135			Mcf2l	0.147861
G_3834	0.142614			Mcm2	0.479842
G_3859	0.501773			Mdc1	0.385173
G_3919	0.46034			MecOM	0.484041
G_3956	0.197539			Mef2c	0.267443
G_4003	0.35332			MegF6	0.341452
G_4037	0.475746			MegF9	0.249585
G_4039	0.490071			MegF11	0.497452
G_4057	8.29821e-07			MeiS2	0.40663
G_4196	0.205701			MetTL7a	0.355166
G_4198	0.444092			MetTL20	0.237909
G_4231	0.448747			MfsD6	0.384434
G_4237	0.409871			MfsD7c	0.246012
G_4243	0.404441			MfsD11	0.484328
G_4293	0.471791			Mid1ip1	0.489023
G_4302	0.358514			MitD1	0.415195
G_4303	0.45995			MllT3	0.30227
G_4326	0.348393			MlpH	0.346049
G_4338	0.459018			MlyCD	0.493877
G_4386	0.405484			Mmd	0.39358
G_4395	0.459455			Mmp2	0.311606
G_4423	0.473218			Mmp14	0.4408
G_4445	0.485868			Mmp17	0.374361
G_4474	0.409343			Mmp21	0.242535
G_4499	0.388551			Mmp28	0.169949
G_4500	0.483124			Mob3b	0.366967
G_4532	0.315434			MogAT2	0.207383
G_4587	0.419978			MpnD	0.401832
G_4604	0.491615			Mpp7	0.367311
G_4605	0.469048			MraS	0.257599
G_4608	0.450883			MrgPRf	0.0738903
G_4621	0.284533			MrvI1	0.288102
G_4717	0.243949			Msh2	0.284096
G_4784	0.459974			Msh5	0.449771
G_4806	0.399034			MtfMT	0.464377
G_4817	0.473694			MtfP1	0.472385
G_4920	0.46169			MtmR4	0.374086
G_4943	0.211687			MtmR10	0.452539
G_4980	0.344512			MtmR12	0.477049
G_4988	0.167357			MtsS1l	0.177143
G_5015	0.253911			MtuS1	0.366521
G_5024	0.405042			Mum1	0.464078
G_5077	0.366954			MurC	0.278524
G_5120	0.358092			Mxd1	0.320637
G_5121	0.433782			Mxd3	0.150125
G_5153	0.471901			MxrA8	0.458695
G_5162	0.219908			MybL1	0.471826
G_5182	0.405182			MybPC1	0.472898
G_5195	0.12008			Myo7a	0.356037
G_5230	0.193961			NagPA	0.487069
G_5244	0.347329			NcoA1	0.482961
G_5323	0.284441			NeiL1	0.31486
G_5324	0.448085			NelL2	0.292389
G_5325	0.254089			NepN	0.306791
G_5366	0.384696			NeuRL1a	0.437331
G_5416	0.357443			NfaTC4	0.435133
G_5458	0.461969			NfiX	0.409194
G_5486	0.213762			NfkBIe	0.462397
G_5516	0.335713			NhsL2	0.358798
G_5517	0.280952			NipA1	0.361144
G_5527	0.436785			NnmT	0.40564
G_5605	0.315118			Nod1	0.218199
G_5617	0.463628			Nod2	0.140422
G_5619	0.424484			NovA1	0.280114
G_5622	0.329615			NpfF	0.329382
G_5634	0.277747			NphP4	0.42288
G_5635	0.367469			Npl	0.115691
G_5636	0.434846			Nr2E1	0.184523
G_5655	0.245092			Nrp2	0.371451
G_5710	0.309954			Ntn3	0.295144
G_5714	0.175991			NuaK1	0.0695783
G_5734	0.259296			NuaK2	0.318468
G_5739	0.419122			NudT12	0.473994
G_5779	0.455315			NudT13	0.373908
G_5780	0.380519			NudT18	0.371897
G_5831	0.224272			Nxn	0.493188
G_5837	0.461546			NxpE3	0.145391
G_5853	0.443248			OasL2	0.422141
G_5856	0.487654			OraI3	0.379083
G_5877	0.350681			OsbPL11	0.46681
G_5881	0.145967			OtoGL	0.493324
G_5893	0.495918			P2rY1	0.305854
G_5897	0.35132			PacSIn3	0.379668
G_5899	0.441776			Pak6	0.436508
G_5941	0.30448			PalM	0.481063
G_5957	0.228788			ParP3	0.253951
G_5967	0.356193			ParP14	0.427418
G_5968	0.328976			PasK	0.282638
G_5972	0.456806			Pax3	0.473472
G_6021	0.397699			Pbx4	0.493394
G_6022	0.413894			PcbP4	0.486342
G_6026	0.269201			PcdH17	0.456927
G_6070	0.188352			PcyOX1	0.354732
G_6100	0.454385			PcyT1b	0.14264
G_6102	0.293905			Pde1b	0.444785
G_6164	0.367703			PdgFC	0.48022
G_6181	0.287462			PdgFRa	0.260219
G_6245	0.135664			PdgFRb	0.262225
G_6280	0.422561			Pdk2	0.429466
G_6303	0.330451			PdzD7	0.253024
G_6318	0.44924			Pex26	0.215138
G_6368	0.448025			PfkFB4	0.415324
G_6374	0.201705			PgaP1	0.360198
G_6379	0.259823			Pgm2l1	0.375006
G_6443	0.0900217			PgpEP1	0.473138
G_6470	0.456769			Phf15	0.377024
G_6471	0.409023			Phf17	0.284441
G_6506	0.465287			Phf20	0.488697
G_6517	0.387972			PhkA2	0.461138
G_6611	0.261735			PhlPP1	0.331666
G_6627	0.324038			Pif1	0.314511
G_6659	0.4708			PigV	0.366675
G_6695	0.369408			Pik3r2	0.324213
G_6699	0.424544			Pik3r3	0.255886
G_6731	0.422584			PipOX	0.384617
G_6735	0.180604			PlcD1	0.453369
G_6744	0.292758			PlcE1	0.119642
G_6749	0.373049			Pld1	0.230447
G_6752	0.466323			PleKHa6	0.0817944
G_6785	0.49447			PleKHa8	0.47532
G_6790	0.408583			PleKHg4	0.442998
G_6792	0.360052			PleKHo1	0.334641
G_6909	0.355175			Plk1	0.471753
G_6941	0.43334			PlsCR4	0.304963
G_6942	0.488049			Pml	0.317135
G_6943	0.263139			PolA2	0.450604
G_6947	0.365217			PolE2	0.41548
G_6984	0.442081			PolI	0.378116
G_7048	0.228494			PolL	0.466413
G_7053	0.0384886			Pou2f3	0.211797
G_7138	0.453133			Pou6f1	0.463291
G_7142	0.368254			PpaP2a	0.456312
G_7207	0.443965			PpaRA	0.457541
G_7219	0.401674			PpfIA4	0.21852
G_7240	0.374297			PpfIBp2	0.183292
G_7284	0.329581			Ppl	0.475748
G_7291	0.267198			Ppp2r5b	0.50337
G_7292	0.392782			Ppt2	0.443682
G_7324	0.120142			PriM1	0.375494
G_7396	0.255433			PrkAG2	0.286938
G_7446	0.354254			PrlR	0.404843
G_7451	0.430015			ProSApip1	0.165862
G_7452	0.461098			ProZ	0.160003
G_7468	0.367656			Prr5l	0.241467
G_7481	0.161445			Prr11	0.436931
G_7563	0.359931			PrrT2	0.352249
G_7599	0.158298			PrsS8	0.402765
G_7600	0.154271			PrsS36	0.391405
G_7601	0.178248			PruNE	0.493932
G_7602	0.344998			PsrC1	0.151403
G_7628	0.383924			PstPIp1	0.449913
G_7665	0.478399			PtcH1	0.344397
G_7670	0.333808			PteR	0.316181
G_7673	0.445294			PtgES	0.138472
G_7674	0.398281			PtpN6	0.269209
G_7678	4.8998e-06			PtpN14	0.305697
G_7680	0.400516			PtpRF	0.434258
G_7683	0.450093			PtpRR	0.177881
G_7735	0.330771			PtpRU	0.33282
G_7755	0.270943			PtpRV	0.252998
G_7819	0.364121			Ptx3	0.245577
G_7821	0.352838			PygO1	0.414354
G_7879	0.23958			PyrOXd2	0.458279
G_7946	0.42214			Rab7l1	0.451228
G_7975	0.472593			Rab20	0.467679
G_8052	0.429399			Rab27b	0.463031
G_8054	0.192263			Rab30	0.193038
G_8055	0.330092			RabL5	0.396895
G_8067	0.390685			Rad51c	0.494852
G_8098	0.0697817			RanBP3l	0.133629
G_8099	0.0292445			RapGEf3	0.280109
G_8110	0.364106			RarG	0.204941
G_8121	0.434001			RasA3	0.287262
G_8179	0.302614			RasGEf1b	0.0856404
G_8189	0.480333			RasGRp3	0.195432
G_8203	0.417839			RasSF9	0.47862
G_8204	0.36072			Rbl1	0.497791
G_8205	0.408176			Rbl2	0.464204
G_8219	0.207957			Rbm20	0.0941557
G_8221	0.155274			RcoR3	0.467257
G_8223	0.490796			Rdh5	0.495213
G_8224	0.495297			RecK	0.382224
G_8291	0.424861			RecQL4	0.46004
G_8339	0.421337			ReeP4	0.332055
G_8343	0.205207			RelT	0.409791
G_8344	0.340963			RerE	0.3755
G_8350	0.428452			Rfx1	0.471189
G_8399	0.186406			Rfx2	0.107742
G_8404	0.337195			RgaG1	0.197206
G_8426	0.409417			Rgd1304622	0.386233
G_8457	0.312163			Rgd1304827	0.412584
G_8510	0.290866			Rgd1304931	0.46891
G_8519	0.377903			Rgd1305721	0.444262
G_8611	9.88087e-07			Rgd1306500	0.280339
G_8718	7.51782e-08			Rgd1306772	0.349315
G_8737	0.454195			Rgd1308428	0.0508925
G_8792	0.332678			Rgd1309594	0.434942
G_8793	0.407781			Rgd1311164	0.406774
G_8795	2.38358e-06			Rgd1311267	0.500201
G_8869	0.39032			Rgd1559709	0.43649
G_8878	0.293719			Rgd1564952	0.387094
G_8903	0.41568			Rgd1565616	0.344525
G_8904	0.46735			Rgl1	0.267844
G_8905	0.400742			Rgs12	0.287839
G_8906	0.383387			Rgs16	0.462755
G_8907	0.249449			RhbDD3	0.391052
G_8909	0.236017			RhoB	0.454741
G_8910	0.190509			RhoBTb1	0.401581
G_8911	0.191353			RhoBTb2	0.29382
G_8912	0.164181			RhoD	0.33326
G_8913	0.377428			RibC1	0.478301
G_8914	0.421867			Ril	0.458904
G_9050	0.423013			RilPL1	0.498919
G_9051	0.49893			RinL	0.2373
G_9108	0.392112			rna35_path1	0.451935
G_9109	0.454131			rna117_path1	0.357385
G_9115	0.36482			rna120_path1	0.288208
G_9146	0.447501			rna271_path1	0.488144
G_9156	0.453151			rna300_path1	0.426043
G_9172	0.4217			rna467_path1	0.183393
G_9173	0.430963			rna495_path1	0.236015
G_9174	0.461958			rna507_path1	0.35211
G_9182	0.294347			rna549_path1	0.461395
G_9183	0.416829			rna826_path1	0.185715
G_9194	0.404198			rna834_path1	0.299644
G_9204	0.402854			rna873_path1	0.411897
G_9205	0.386198			rna919_path1	0.236656
G_9206	0.408334			rna1012_path1	0.227424
G_9212	0.37633			rna1097_path1	0.449961
G_9225	0.27694			rna1111_path1	0.483583
G_9230	0.403597			rna1237_path1	0.454779
G_9261	0.497456			rna1346_path1	0.245114
G_9302	0.427898			rna1398_path1	0.369591
G_9315	0.3383			rna1417_path1	0.25433
G_9316	0.376284			rna1458_path1	0.360136
G_9317	0.325696			rna1516_path1	0.424343
G_9320	0.198863			rna1558_path2	0.12328
G_9324	0.253709			rna1776_path1	0.419484
G_9335	0.442437			rna1844_path1	0.362115
G_9342	0.359603			rna1894_path1	0.35531
G_9390	0.225045			rna2138_path1	0.423338
G_9394	0.37003			rna2165_path1	0.403406
G_9478	0.479944			rna2434_path1	0.365075
G_9506	0.429496			rna2452_path1	0.469578
G_9582	0.330943			rna2467_path1	0.286116
G_9688	0.401922			rna2531_path1	0.495975
G_9693	0.416546			rna2600_path1	0.269789
G_9694	0.436128			rna2610_path1	0.420528
G_9699	0.470131			rna2828_path1	0.283502
G_9702	0.496471			rna2988_path1	0.478914
G_9731	0.386507			rna3017_path2	0.478658
G_9789	0.436377			rna3106_path1	0.473529
G_9821	0.379177			rna3293_path1	0.402098
G_9880	0.430454			rna3324_path1	0.458488
G_9912	0.351938			rna3484_path2	0.350515
G_9921	0.216523			rna3540_path1	0.444515
G_9947	0.453345			rna3563_path1	0.291387
G_10012	0.271694			rna3662_path1	0.433405
G_10029	0.392144			rna3703_path1	0.48571
G_10032	0.401268			rna3712_path1	0.282547
G_10033	0.383004			rna3750_path1	0.456111
G_10043	0.3717			rna3782_path1	0.135939
G_10044	0.355105			rna3806_path1	0.489857
G_10074	0.421694			rna3850_path1	0.364755
G_10077	0.388109			rna3912_path1	0.448583
G_10102	0.455526			rna3972_path1	0.450847
G_10233	0.375858			rna4249_path1	0.362107
G_10273	0.379605			rna4262_path1	0.49611
G_10326	0.374851			rna4276_path1	0.263415
G_10361	0.455834			rna4370_path1	0.44773
G_10402	0.113297			rna4606_path1	0.493319
G_10411	0.455893			rna4614_path1	0.329895
G_10415	0.46569			rna4653_path1	0.424112
G_10426	0.340581			rna4794_path1	0.430736
G_10443	0.465355			rna5009_path1	0.118287
G_10484	0.429746			rna5054_path1	0.419503
G_10509	0.424602			rna5055_path1	0.231328
G_10510	0.466783			rna5061_path1	0.154809
G_10511	0.476411			rna5090_path1	0.436753
G_10707	0.398426			rna5164_path1	0.437141
G_10736	0.313641			rna5424_path1	0.351426
G_10767	0.368321			rna5505_path1	0.490102
G_10793	0.407876			rna5511_path2	0.433107
G_10809	0.112297			rna5536_path1	0.487306
G_10853	0.406955			rna5628_path1	0.362695
G_10854	0.413512			rna5661_path1	0.352836
G_10870	0.28404			rna5674_path1	0.383323
G_10871	0.25609			rna5735_path1	0.314058
G_10928	0.325543			rna5747_path1	0.136773
G_10930	0.259978			rna5841_path1	0.0923713
G_10969	0.292106			rna6051_path2	0.27807
G_10987	0.196729			rna6168_path1	0.288247
G_10997	0.343038			rna6326_path1	0.369105
G_11005	0.365726			rna6425_path1	0.492106
G_11017	0.411108			rna6456_path1	0.323601
G_11018	0.392128			rna6498_path1	0.473238
H6pD	0.13099			rna6599_path1	0.179093
HapLN3	0.298316			rna6617_path1	0.424199
HapLN4	0.316635			rna6730_path1	0.330525
HauS4	0.399856			rna6786_path1	0.454177
HeaTR5b	0.368904			rna6803_path1	0.335979
HelB	0.454304			rna6878_path1	0.237358
HelLS	0.372518			rna6901_path1	0.464271
Hes2	0.37258			rna6923_path1	0.223112
Hes6	0.461123			rna6927_path1	0.35275
HexIM2	0.115746			rna6942_path1	0.436181
Hfe	0.317078			rna6944_path1	0.34251
HhaT	0.179319			rna7113_path1	0.203246
HmhA1	0.168158			rna7132_path1	0.409258
Hnf4a	0.327998			rna7176_path1	0.422954
HoxB5	0.283935			rna7180_path1	0.0813684
HoxB7	0.201534			rna7182_path1	0.37746
HoxC5	0.253279			rna7183_path1	0.0716747
Hs1BP3	0.318616			rna7188_path1	0.381966
Hsd3b7	0.32767			rna7279_path1	0.43825
Hsd17b1	0.135992			rna7355_path1	0.478256
Hsf2bp	0.43254			rna7356_path1	0.472488
Hsf4	0.413266			rna7456_path1	0.33499
Htr1d	0.0808024			rna7476_path1	0.463223
Htr7	0.186501			rna7596_path1	0.336882
HunK	0.431748			rna7649_path1	0.263277
HyaL2	0.285322			rna7689_path1	0.436616
IcaM2	0.261319			rna7708_path1	0.43441
Ifi44	0.3603			rna7831_path1	0.306638
IfiH1	0.441463			rna7893_path1	0.326468
IfiT3	0.155445			rna7966_path1	0.269812
IflTD1	0.457106			rna8106_path1	0.481647
Ift172	0.437602			rna8216_path1	0.418564
IgsF9	0.225718			rna8229_path1	0.301125
IkzF2	0.214183			rna8245_path1	0.428897
Il1R1	0.327327			rna8341_path1	0.28491
Il6	0.460441			rna8348_path1	0.212995
Il6R	0.25928			rna8592_path1	0.408993
Il11ra1	0.46677			rna8665_path1	0.467327
Il17re	0.416265			rna8783_path1	0.0929259
Il22ra1	0.342501			rna8887_path1	0.469554
ImpA2	0.404475			rna8889_path1	0.155102
InhA	0.433847			rna8908_path2	0.485281
InhBE	0.0798591			rna8927_path1	0.280996
InpP5j	0.239718			rna8937_path1	0.324353
InsIG2	0.437145			rna8954_path1	0.24294
InvS	0.290408			rna9074_path1	0.4351
Ip6K1	0.453123			rna9215_path1	0.299759
Ip6K3	0.338703			rna9244_path1	0.0646016
IpcEF1	0.102341			rna9262_path1	0.327241
Ipo13	0.472308			rna9306_path1	0.41094
Ipp	0.389841			rna9433_path1	0.391928
IqcG	0.259519			rna9535_path2	0.36802
IqcH	0.436821			rna9540_path2	0.467531
Irf1	0.236215			rna9616_path1	0.459034
IrgM	0.214801			rna9663_path1	0.46371
Irs1	0.454938			rna9756_path1	0.487649
Irx4	0.240772			rna9761_path1	0.327863
Irx6	0.199817			rna9780_path1	0.36154
IslR	0.333276			rna9793_path1	0.183056
ItpKA	0.46342			rna9805_path1	0.474804
ItpKB	0.216019			rna9821_path1	0.461254
Iyd	0.452361			rna9851_path1	0.267504
Jdp2	0.316343			rna9934_path1	0.305771
KanK1	0.156205			rna10024_path1	0.328231
KanSL1l	0.447107			rna10045_path1	0.311018
KbtBD3	0.253934			rna10109_path1	0.238085
KbtBD5	0.0984725			rna10234_path2	0.337407
KcnH2	0.292191			rna10254_path1	0.353716
KcnH5	0.30537			rna10265_path1	0.45503
KcnIP2	0.40776			rna10322_path1	0.336079
KcnK5	0.400211			rna10333_path1	0.393866
KcnQ1	0.226909			rna10417_path1	0.424743
KcnRG	0.205131			rna10444_path1	0.388579
KctD21	0.472562			rna10479_path1	0.40295
KiaA0415	0.486309			rna10481_path1	0.217373
Kif3a	0.432464			rna10604_path1	0.254416
Kif13a	0.317257			rna10660_path2	0.262504
Kif14	0.42761			rna10692_path1	0.436129
Kif21b	0.183082			rna10695_path1	0.282512
Kif24	0.459246			rna10712_path1	0.272731
Kif26b	0.211272			rna10763_path1	0.453417
KifC2	0.376229			rna10949_path1	0.499528
KirREl	0.195995			rna11019_path1	0.439139
KirREl3	0.318692			rna11215_path1	0.466938
Klf3	0.313806			rna11222_path1	0.426095
Klf11	0.278712			rna11316_path2	0.144736
Klf15	0.0734012			rna11471_path1	0.311552
KlhDC1	0.390647			rna11543_path1	0.342532
KlhL8	0.494096			rna11656_path1	0.237544
KlhL36	0.348438			rna11786_path1	0.397369
KlhL38	0.176354			rna11939_path1	0.484408
Krt78	0.477864			rna12048_path1	0.245687
Krt80	0.271242			rna12065_path1	0.394146
L2hGDh	0.408518			rna12086_path1	0.453526
Lad1	0.4356			rna12181_path1	0.255526
LamB2	0.487332			rna12386_path1	0.186821
LamB3	0.226276			rna12431_path1	0.315506
LamC2	0.26573			rna12433_path1	0.485262
LasS1	0.11565			rna12553_path1	0.455263
Lat	0.431101			rna12579_path1	0.493708
LatS2	0.451651			rna12584_path1	0.289755
Lax1	0.276876			rna12671_path1	0.115608
LayN	0.49766			rna12793_path1	0.438668
Lca5	0.41611			rna12897_path1	0.128639
Ldb1	0.276452			rna12920_path1	0.448119
LdlRAp1	0.472899			rna12922_path1	0.384116
LekR1	0.288253			rna12934_path1	0.170761
LfnG	0.306531			rna12991_path1	0.393606
Lgr4	0.440769			rna13048_path1	0.128115
LimA1	0.27075			rna13137_path1	0.344343
LipH	0.306351			rna13182_path1	0.428138
LmlN	0.365601			rna13251_path1	0.335451
LmnB2	0.425397			rna13263_path1	0.370582
Loc498122	0.29383			rna13334_path1	0.127103
Loc499418	0.463771			rna13360_path1	0.682251
Loc500077	0.408199			rna13381_path1	0.483865
Loc684122	0.180232			rna13877_path1	0.386501
Loc684901	0.291685			rna13942_path1	0.236291
Loc687022	0.332373			rna14063_path1	0.382546
Loc688286	0.339399			rna14204_path1	0.350408
Loc688318	0.483442			rna14333_path1	0.302841
Loc689914	0.340571			rna14362_path1	0.377588
Loc690085	0.338859			rna14396_path1	0.419951
Loc690206	0.105621			rna14416_path1	0.403904
Loc690217	0.440679			rna14428_path2	0.24921
Loc691931	0.296995			rna14434_path1	0.442724
Loc691979	0.405368			rna14461_path1	0.260044
Loc100360801	0.357891			rna14469_path1	0.334421
Loc100363146	0.357075			rna14528_path1	0.485052
Loc100910681	0.432941			rna14635_path1	0.481534
Loc100911456	0.494324			rna14724_path1	0.388329
Loc100912251	0.168226			rna14729_path1	0.193938
Loc100912262	0.440536			rna14784_path1	0.390495
LpaR4	0.352089			rna14897_path1	0.482103
LpiN3	0.448198			rna15012_path1	0.231383
LpxN	0.49655			rna15077_path1	0.406428
Lrp2bp	0.183631			rna15141_path1	0.319166
LrrC8e	0.486603			rna15180_path1	0.481529
LrrC25	0.123913			rna15188_path1	0.315141
LrrC56	0.370951			rna15201_path1	0.43476
LrrC71	0.433227			rna15205_path1	0.495218
LrrK1	0.42435			rna15228_path1	0.38366
LrrN3	0.220008			rna15424_path1	0.460354
LysMD2	0.344871			rna15697_path1	0.488895
LztS2	0.302744			rna15731_path1	0.212854
MagEE2	0.27635			rna15803_path1	0.217929
MagEH1	0.440627			rna15855_path1	0.286489
MagI3	0.214757			rna16218_path1	0.13238
MamL3	0.331774			rna16220_path2	0.424791
Man1c1	0.452103			rna16392_path1	0.405603
Map2k6	0.108604			rna16440_path1	0.303124
Map3k1	0.48655			rna16594_path1	0.256296
Map3k13	0.445292			rna16610_path1	0.490237
Map4k2	0.433032			rna16713_path1	0.402915
MarCH3	0.438515			rna16715_path1	0.487218
MasT1	0.317971			rna16786_path1	0.380709
MasT3	0.31976			rna16800_path1	0.489152
MblAC2	0.432298			rna16826_path1	0.464449
Mcc	0.456036			rna16842_path1	0.2262
Mcf2	0.394511			rna16934_path1	0.396341
Mcf2l	0.177959			rna16955_path1	0.46872
Mcm2	0.478209			rna17129_path1	0.404616
Mdc1	0.349855			rna17430_path1	0.199714
Mdh1b	0.494206			rna17898_path1	0.499652
Mef2c	0.249525			rna17903_path1	0.468042
MegF6	0.429495			rna17915_path1	0.503353
MegF9	0.392847			rna18002_path1	0.452208
MeiS2	0.267026			rna18070_path1	0.435925
MetTL8	0.419499			rna18133_path1	0.492016
MetTL20	0.131912			rna18185_path2	0.491621
MfsD6	0.400039			rna18496_path1	0.475717
MfsD11	0.489769			rna18599_path1	0.407529
MicALl2	0.494131			rna18634_path1	0.1371
Mid1ip1	0.256215			rna18805_path1	0.334703
MitD1	0.401524			rna18981_path1	0.473371
MllT3	0.376897			rna19066_path1	0.0557167
MllT4	0.114346			rna19091_path2	0.199922
MlpH	0.449483			rna19163_path1	0.290949
Mmd	0.368306			rna19182_path1	0.256298
Mmp2	0.261461			rna19547_path1	0.208999
Mmp11	0.294455			rna19549_path1	0.406697
Mmp14	0.426966			rna19726_path1	0.244186
Mmp21	0.29503			rna19823_path1	0.334686
Mmp28	0.112483			rna19832_path1	0.485899
Mob3b	0.246434			rna19839_path1	0.484793
MogAT2	0.205569			rna19906_path1	0.276895
MpnD	0.373379			rna19955_path1	0.384494
MpsT	0.499837			rna19987_path1	0.354218
MraS	0.252936			rna20055_path1	0.459596
MrgPRf	0.0224103			rna20156_path1	0.397464
MrpS16	0.447683			rna20181_path1	0.31887
Msh2	0.312542			rna20209_path1	0.365099
Mta3	0.473716			rna20250_path1	0.299395
MtfMT	0.442201			rna20365_path1	0.487713
[truncated: 805 more rows]

## Sheet: Fig. 4c
Data set for Figure 4c
N-Stage
uHSD v0.1/control				uHSD v0.1/control				uHSD v0.1/control				uHSD v0.1/control				uHSD /control				uHSD /control				uHSD /control				uHSD /control
day 0/ day 0		up-regulated	down-regulated	day 1/ day 1		up-regulated	down-regulated	day 4/ day 4		up-regulated	down-regulated	day 11/ day 11		up-regulated	down-regulated	day 0/ day 0		up-regulated	down-regulated	day 1/ day 1		up-regulated	down-regulated	day 4/ day 4		up-regulated	down-regulated	day 11/ day 11		up-regulated	down-regulated
Row Names	Fold change	Number	Number	Row Names	Fold change	Number	Number	Row Names	Fold change	Number	Number	Row Names	Fold change	Number	Number	Row Names	Fold change	Number	Number	Row Names	Fold change	Number	Number	Row Names	Fold change	Number	Number	Row Names	Fold change	Number	Number
BcoR	2.38353	19	18	G_1473	210296	7	3	1300014I06Rik	2.72883	1179	1372	2010001M09Rik	18.118	68	1338	CsrNP1	0.472117	0	5	G_4997	8978.73	1	1	1300014I06Rik	2.26307	546	632	1700006E09Rik	1.22455	136	299
Frk	3.01414			G_6985	83776.1			1700102P08Rik	2.22197			AdaM8	6.04312			G_2703	5.72271e-07			rna7121_path2	0.00235881			1700023A16Rik	3.00742			1700094D03Rik	3.09815
Gpr137c	6.98518			rna3749_path1	1.75655			1810011O10Rik	2.4678			AdiPOq	5.42101			G_3018	9.42126e-07							1700102P08Rik	2.4134			1700102P08Rik	2.72192
G_6792	3.28151			G_9374	3.10864e+07			4930447C04Rik	4.87506			AnkRD1	142.326			G_3492	2.90633e-07							4930443G12Rik	3.4877			Abi3	2.81629
G_7678	211988			G_9395	694657			9230110C19Rik	8.88582			AnkRD13d	6.67623			G_10012	3.52842e-06							4931406C07Rik	2.43234			AccN4	3.03127
G_8098	3.46711			G_5929	192124			9930012K11Rik	4.23367			C3	5.25465											5730469M10Rik	1.18457			Alb	2.07411
G_8350	2.31708			gene10245_path1	3.8786			A	2.67232			ChrNB2	5.19154											9230110C19Rik	13.3273			AnkRD1	84.481
G_9164	1.37007			rna7121_path2	2.64745e-07			Aa986860	2.48298			CilP	11.7526											a	3.05896			Ap3B2	2.20964
Lax1	4.43702			MstN	0.427191			Abca1	3.89277			Col1a1	9.87692											Aa986860	2.84986			AsgR2	2.9142
Loc257643	1.34759			G_1308	5.19085e-08			Abca13	3.17571			Cp	10.0656											AadACl1	2.03772			C3	9.14474
LphN2	2.08374							Abcg1	16.3899			CtgF	23.2743											AbcA1	5.55863			CabP4	2.32265
PirT	2.01134							Acad11	2.35147			CtrB1	5.80746											AcaD11	2.31413			CagE1	2.22397
PrtG	2.41729							Acads	2.15902			Cyr61	7.15737											AdaMTs1	3.63598			Cbx7	2.59389
RasSF9	2.67818							Accn4	4.36855			EntPD8	9.33046											AdaP1	4.78897			CcdC28b	3.28102
rna7978_path1	2.25939							Adam23	2.11123			FoxREd2	8.38306											Agt	3.2367			CcdC64	10.3265
rna8276_path1	2.026							Adamts1	6.01077			gene10610_path1	6.21207											Alg2	3.08651			ChrNB2	5.24787
Snx33	2.24715							Adamts17	2.09105			Gm239	4.96679											AngPTl4	7.34809			CryAB	3.96824
StoN1	2.94769							Adap1	5.62235			Gpr137c	7.5224											Aox3l1	3.44127			CsrNP1	3.52872
Zfp94	2.04422							Adhfe1	2.64921			GraMD1c	7.95117											Ap3B2	7.02529			Ctc1	2.03222
BesT1	0.484626							Adm	2.2376			G_161	6.0523											ArhGAp20	2.61874			Cyr61	4.15417
DolK	1.82042e-06							Aebp1	3.17748			G_500	5.13588											ArhGAp28	2.20248			DnaHC8	2.28496
Eid3	0.388887							Akt3	2.88785			G_1491	212296											Atp2b4	2.79633			DusP16	2.03345
G_465	0.394866							Alb	2.6951			G_1840	6.48925											Atp6v0d2	27.5907			E130303B06Rik	9.43829
G_2234	0.373866							Alg2	3.26795			G_1841	5.97693											B2m	2.20233			Eml1	3.07741
G_2703	4.84204e-07							Angpt4	2.9635			G_1842	5.28285											BanF2	4.01716			EppIN	1.59174
G_3204	0.47788							Angptl4	4.26624			G_2422	73595.8											BboX1	12.938			Ets2	2.08168
G_3266	0.296346							Anpep	7.00367			G_2661	7.83851											Bcl2l11	3.10549			Fam26e	4.74666
G_3655	0.256233							Aoc3	34.7604			G_2839	5.87848											BcmO1	2.25243			GabRR3	7.82663
G_7233	0.379926							Aox3l1	2.85188			G_3956	5.18026											BesT1	2.93123			GalNT5	3.73471
G_8858	0.397828							Aox4	12.7865			G_5316	5.18215											Bmf	3.00947			gene4802_path1	2.02508
G_10234	0.250603							Ap3b2	5.47664			G_5403	5.61899											Bpi	7.37829			gene15296_path1	2.28233
G_10239	0.494518							Apoh	2.28769			G_5615	5.86493											BpiFC	3.0144			gene16057_path1	3.63034
G_10240	0.466461							Arhgap20	2.64082			G_6439	5.45225											CabLEs2	3.71274			GfoD1	2.17011
rna9427_path1	0.45642							Arhgap26	2.35745			G_6452	13.9934											CalCR	3.21399			Gm4952	2.17363
rna16159_path1	0.479089							Arhgap28	2.05237			G_6791	5.58743											CasP6	2.18285			Gpc1	2.2115
Slc1a4	0.406617							Arl5c	2.57756			G_7010	583656											CasQ1	2.63074			Gpr137c	6.75226
TfcP2l1	0.204007							Arnt2	2.24192			G_7163	5.11699											CcdC40	5.35201			G_598	2.11781
								Atp2b4	3.00508			G_7409	8.46788											CcdC88c	3.81732			G_1000	2.34739
								Atp6v0d2	33.5701			G_7960	376.926											Ccl2	4.97211			G_1340	2.85646
								Atp6v1e2	6.85382			G_8107	93994.7											CcnG2	2.20423			G_1625	2.21524
								B3galt1	2.03042			G_9017	756319											CcpG1	2.30233			G_1818	2.32549
								Bace1	2.07362			G_9835	5.33593											Cd53	4.71215			G_2444	2.81598
								Banf2	6.12113			G_10019	5.874											Cd82	2.11932			G_2445	2.79992
								Bbox1	9.12344			G_10863	4.12119e+06											Cdh22	9.08348			G_2810	2.6294
								Bcl2l11	4.01003			Il13ra2	5.48888											ChrDL2	3.86706			G_2972	2.26225
								Best1	3.6555			KcnMB3	6.39039											Cib2	2.46468			G_2987	2.45755
								Bhlhe40	3.20875			NecAB2	6.32829											CkmT1	3.42425			G_3104	2.30397
								Bmf	3.13518			PamR1	5.73939											Col1a1	55.8059			G_3179	1.99943
								Bmp1	1.96679			PleKHh2	14.3997											Col6a5	5.92565			G_3653	3.04901
								Bpi	10.3178			rna6119_path1	5.23767											CorO2a	3.2356			G_4245	2.29091
								Bpifc	2.67614			rna6500_path1	5.67858											Cpd	2.17998			G_5078	2.23296
								Btn1a1	2.65631			rna6944_path1	7.53516											Cpt1a	2.27504			G_5084	2.56704
								Cables2	3.37899			rna10555_path1	5.39945											CreBL2	2.41945			G_5164	2.70758
								Cabp4	5.46683			rna11396_path1	44.3156											CtgF	10.2881			G_5316	4.00067
								Cacna1i	2.65128			rna11578_path1	6.45021											CtsB	2.08316			G_5615	4.10127
								Calcr	2.38928			rna11847_path1	6.0116											CtsK	3.60183			G_5634	2.35377
								Capn5	2.23798			rna13331_path1	5.26975											Dcn	10.4792			G_5681	2.31934
								Casq1	2.32751			rna16304_path1	4.98601											DdaH2	2.60065			G_5838	2.42766
								Ccdc39	2.34042			rna19040_path1	8.36151											Ddc	3.33675			G_6268	2.24841
								Ccdc40	6.20214			rna20705_path1	7.06233											Dkk3	2.25985			G_6286	79463.5
								Ccdc67	2.74062			rna21874_path1	5.00519											DnaJB9	2.56568			G_6772	15776.4
								Ccdc88c	5.32254			SamD14	6.40674											DnaJC3	2.23343			G_6933	2.39867
								Ccdc135	2.48416			Scg2	19.2368											DnaSE1	2.03623			G_7010	506812
								Ccdc148	2.73536			TagLN	6.10417											Dpt	6.06607			G_7071	2.02636
								Ccl2	4.47742			Uts2r	6.01776											DusP14	3.2206			G_7468	2.02136
								Ccng2	2.45057			Vav1	12.1326											EnpEP	2.73829			G_7946	2.75986
								Ccpg1	2.21877			Wnt4	5.02184											EnpP1	2.88766			G_8092	2.08091
								Ccr7	3.40547			Zfp35	6.63297											EnpP6	3.08515			G_8107	67464.3
								Cd53	3.64663			1700023A16Rik	0.434184											EntPD8	4.01716			G_8306	2.21672
								Cdc42ep1	2.57663			2900011O08Rik	0.375355											Ero1lb	2.37272			G_8528	2.42574
								Cdh22	7.84602			4930427A07Rik	0.487275											F7	2.54103			G_9408	2.18876
								Cdhr2	2.50078			5430407P10Rik	0.455167											FabP4	17.0162			G_9432	2.136
								Cdk15	2.46006			6430571L13Rik	0.224018											Fam13a	2.48845			G_9595	2.30308
								Ces1d	3.88764			9030617O03Rik	0.338389											Fam20c	3.36202			G_9962	2.77064
								Cfh	2.09706			AacS	0.37773											Fam102b	2.18709			G_10500	2.49925
								Chrdl2	4.33881			AanAT	0.206012											Fam212a	2.56428			G_10652	2.02334
								Chrne	5.2908			AbcB8	0.377878											FgfBP1	5.37207			G_10863	3.15864e+06
								Chst12	2.08468			AbcC1	0.49202											FicD	2.45244			G_10920	2.37908
								Cib2	2.17849			AbcC6	0.316796											Flt1	2.47046			G_11011	2.17894
								Ckmt1	2.60007			AbhD6	0.333592											Fn1	6.00153			HauS3	2.19899
								Clip4	3.50769			AbhD14a	0.469643											FolH1	2.27096			KlrE1	2.77322
								Clstn2	2.16494			AblIM1	0.355814											FolR1	8.53955			LamB3	2.05944
								Clu	2.51686			Acp2	0.278206											Fpr1	3.79685			Loc100364574	5.69957
								Cnih2	2.09139			Acy1	0.410194											GabRR3	12.119			MarVEld2	7.6869
								Cntn2	3.60152			AdaM15	0.482347											GalNT2	2.20971			MasT2	2.05854
								Col1a1	114.441			AdaM19	0.210579											Gba	2.28901			MknK2	2.51731
								Col6a5	4.0385			AdaM23	0.483221											Gdf11	2.12913			Mmp17	2.37457
								Col27a1	2.13716			AdaMTs1	0.406145											gene624_path1	2.2376			Myo7a	2.46242
								Coro2a	2.44858			AdaMTs7	0.251294											gene1088_path1	9.14223			NaaA	3.07052
								Cp	5.46106			AdcK3	0.455894											gene1208_path1	3.29973			NovA1	2.22956
								Cpa6	2.47795			AdcY10	0.405412											gene4065_path1	2.1808			PdzD7	4.10638
								Cpd	2.2108			Add2	0.2188											gene8239_path1	4.10985			PnpLA7	2.24449
								Cpeb4	2.20699			Adh7	0.296046											gene10458_path1	3.96936			PrkAG2	2.02514
								Crebl2	2.47723			AgpAT2	0.425287											gene13136_path1	3.10986			Prx	2.83359
								Csdc2	6.08001			AgpAT4	0.260779											gene16056_path1	3.25276			Rad51ap2	2.90007
								Ctgf	8.34507			AhnAK	0.396752											gene16370_path1	2.05128			RanBP3l	4.12225
								Ctsa	2.24877			Ai467606	0.135899											gene20860_path2	2.61742			rna1227_path1	2.96527
								Ctsb	2.42871			AkaP12	0.438148											gene24429_path2	2.73204			rna2834_path1	2.6796
								Ctsk	3.33898			AldH2	0.38606											Gm4952	4.27027			rna3712_path1	3.49346
								Cyp2j12	2.71266			AldH4a1	0.399523											Gm19618	2.80441			rna4116_path1	2.11395
								Cyp4a8	2.24412			AldH6a1	0.48069											GngT2	3.76303			rna6500_path1	4.78319
								Dcn	6.75148			Ank1	0.300699											Gpd1	5.17618			rna7160_path1	2.10006
								Ddah2	3.27753			AnkH	0.435724											Gpr110	3.27802			rna7324_path1	1.59174
								Ddr1	2.0935			AnlN	0.32409											Gpr116	6.44941			rna10887_path1	3.96331
								Ddx17	2.13333			AnxA1	0.369611											Grk5	2.06162			rna12327_path1	5.56712
								Dgki	12.4159			AnxA2	0.344489											G_189	2.17758			rna13157_path1	2.11988
								Dhx58	2.74892			AnxA6	0.416128											G_360	2.18245			rna13331_path1	3.62839
								Dkk3	2.07094			AnxA11	0.296413											G_367	2.38759			rna13701_path1	4.00368
								Dlg4	2.1135			Aox3l1	0.250242											G_371	2.36928			rna14513_path1	3.14825
								Dnaic1	6.94725			ApoBR	0.275421											G_502	2.90454			rna15236_path1	6.02042
								Dnajb9	2.66066			Aqp1	0.295719											G_553	2.68268			rna15376_path1	2.54839
								Dnajb13	2.11628			Aqp7	0.0486929											G_568	2.16649			rna15672_path1	3.25507
								Dnajc3	2.69087			AreG	0.246496											G_574	2.23713			rna16744_path1	2.46905
								Dntt	5.3349			ArhGAp18	0.368018											G_598	3.26365			rna17767_path1	2.64645
								Dpt	6.59735			ArhGAp22	0.286273											G_605	14.141			rna18418_path1	2.22182
								Dram	2.25183			ArhGEf4	0.474145											G_737	2.23714			rna18547_path1	2.28498
								Dusp14	3.68347			Art3	0.464999											G_761	2.51285			rna19040_path1	6.83121
								Ect2l	2.86634			Asf1b	0.334726											G_1041	2.09866			rna19738_path1	7.6869
								Ehhadh	3.55889			AspG	0.47569											G_1121	3.00021			rna22423_path1	3.04316
								Eif4e1b	2.59095			AspSCr1	0.29335											G_1183	4.32588			rna22423_path2	2.89631
								Enpep	3.04593			AthL1	0.461739											G_1185	2.15726			SamD4a	2.05732
								Enpp1	2.92667			AurKB	0.0592646											G_1238	2.02698			SamD14	7.27237
								Enpp6	3.6156			B3gNT2	0.498564											G_1286	2.96629			Scg2	28.3515
								Enthd1	3.06498			Bad	0.469295											G_1529	2.22056			SemA3c	2.2209
								Entpd8	2.9922			BaiAP2	0.216267											G_1530	2.06418			SerPIne1	2.27754
								Ephb2	2.48827			Bak1	0.34009											G_1574	3.32065			SocS5	4.43751
								Ero1lb	2.63856			BboX1	0.287235											G_1712	2.68965			StrBP	2.06034
								Etv3	2.02397			BckDHb	0.468227											G_1725	2.01936			TmeM204	9.25683
								F8	2.15417			BirC5	0.157806											G_1731	2.06431			TonSL	2.12872
								Fabp4	3.86563			BloC1s1	0.478595											G_1754	5.67106			Tox2	2.4491
								Fam13a	2.32292			Bpi	0.128089											G_1766	2.2452			TraF3ip3	3.60835
								Fam20c	3.39642			BscL2	0.444974											G_1774	4.93172			TssK2	1.28214e+06
								Fam26e	4.75069			Btd	0.355649											G_1879	2.05494			Unc5a	3.60067
								Fam71e2	7.38831			Bzw1	0.428102											G_1926	2.3409			Vav1	10.6119
								Fam82a1	2.04454			C1qTNf6	0.331262											G_1941	2.2696			Vwa3a	2.82183
								Fam102b	2.12042			CabLEs2	0.301885											G_1942	2.41536			Wnt4	4.85602
								Fam166b	3.93557			CacNB4	0.279003											G_1943	3.05341			Acp2	0.300246
								Fank1	3.04205			CalML3	0.390986											G_1956	2.26106			AdaM19	0.326386
								Fap	3.6861			CalR4	0.479868											G_1979	2.57923			AdaMTs1	0.348026
								Fbxl13	2.42065			CamKV	0.140572											G_2035	2.38045			AdaMTs7	0.324366
								Fbxo31	2.73696			CapN5	0.440915											G_2171	2.74592			AhnAK	0.364239
								Fer1l4	3.93955			CapSL	0.412267											G_2325	2.51739			Ai467606	0.321223
								Fez1	13.6563			Car5b	0.477911											G_2378	2.51268			AnlN	0.290662
								Fgf14	2.16617			CarD11	0.207384											G_2396	2.23505			AnxA1	0.427712
								Fhdc1	3.54456			CasP1	0.405511											G_2472	3.3989			AnxA11	0.388119
								Ficd	2.57112			CasT	0.467598											G_2473	3.64344			Aqp1	0.416797
								Flt1	2.49912			Cav1	0.180419											G_2545	2.90019			AreG	0.248692
								Fmo1	5.09386			CcdC112	0.497401											G_2590	2.06098			ArhGAp18	0.441755
								Fmo4	2.04015			CcdC135	0.498753											G_2594	2.29024			AurKB	0.0855164
								Fn1	7.64622			CcdC153	0.237825											G_2704	5.60723			BaiAP2	0.279127
								Fndc3b	2.19995			Ccl2	0.275323											G_2705	3.86561			Bin2	0.403607
								Folh1	2.02788			Ccl7	0.226904											G_2731	2.04338			Bub1	0.409249
								Folr1	6.373			CcnA2	0.442431											G_2756	2.10933			Bzw1	0.490815
								Fosl2	2.0859			CcnB2	0.0277206											G_2761	2.57138			CabLEs2	0.442273
								Fsd2	2.22385			CcnD1	0.243461											G_2798	2.38142			CamKV	0.0270416
								Fstl1	2.27896			Ccr7	0.36173											G_2836	2.60166			CapN5	0.427288
								Gabrr3	7.38984			Cd36	0.468126											G_2843	2.89275			CasP1	0.493373
								Gadl1	3.54211			Cd53	0.252064											G_2844	2.82574			CasP8	0.449615
								Galnt2	2.30295			Cd82	0.0513434											G_2845	3.07383			CasT	0.496941
								Galnt13	3.2019			Cd97	0.375694											G_2866	2.07592			Cav1	0.224167
								Galnt14	2.07997			Cd276	0.369706											G_2883	5.17762			Ccl2	0.337802
								Gba	2.05988			Cdc6	0.317462											G_2942	2.01358			Ccl7	0.45204
								Gcnt1	4.45285			Cdc20	0.465998											G_2964	2.1764			CcnA2	0.286313
								Gene163_path1	2.5133			CdcA2	0.400632											G_2970	2.26532			CcnB2	0.048963
								Gene624_path1	2.35689			Cdh5	0.124259											G_3031	2.22158			CcnD1	0.308085
								Gene1208_path1	4.06903			Cdh17	0.1348											G_3104	2.81667			Cd82	0.147671
								Gene2472_path1	2.5419			Cdk10	0.440936											G_3218	3.91048			Cdh5	0.264035
								Gene3434_path1	3.01058			CdsN	0.107427											G_3429	2.29142			Cdh17	0.10289
								Gene3486_path1	5.65299			CenPI	0.284917											G_3457	4.95343			CenPI	0.223948
								Gene3639_path1	2.52086			CenPW	0.476338											G_3467	11.1821			CenPW	0.391283
								Gene5141_path1	2.44327			Cep41	0.444775											G_3566	2.03872			Cep41	0.44223
								Gene5582_path1	2.36508			CetN4	0.362165											G_3575	2.38506			CotL1	0.366605
								Gene5634_path1	3.77551			CflAR	0.301292											G_3633	2.2085			CriP1	0.348148
								Gene8239_path1	3.01488			Chl1	0.333865											G_3679	2.90501			CspG4	0.43362
								Gene10170_path1	2.58771			CidEC	0.436776											G_3780	2.77876			CubN	0.209546
								Gene10213_path1	2.24904			CirBP	0.331108											G_3815	2.76264			D3eRTd751e	0.488507
								Gene12282_path1	7.0353			ClcF1	0.358531											G_3867	2.20578			Dab2	0.446443
								Gene13136_path1	3.93413			CmtM3	0.456408											G_4007	2.24402			DpeP2	0.370568
								Gene13605_path1	5.48446			Col4a1	0.477744											G_4036	2.24673			DstN	0.455129
								Gene14790_path1	5.25797			Col5a3	0.484788											G_4071	2.20979			DusP6	0.245597
								Gene16000_path1	2.10871			Col17a1	0.38528											G_4189	2.51058			Ece2	0.442526
								Gene16056_path1	4.13067			Coq4	0.467826											G_4204	2.48439			Ecm1	0.403013
								Gene16609_path1	2.93502			CotL1	0.262905											G_4573	2.41307			Ect2	0.118847
								Gene19563_path1	2.19853			CriP1	0.197274											G_4668	2.07283			Emp1	0.34586
								Gene21129_path1	2.25662			CspG4	0.368271											G_4761	3.89127			EreG	0.415883
								Gene21791_path2	3.18735			CsrP1	0.476395											G_4762	4.62421			Etv5	0.465859
								Gene24429_path2	2.58742			CtdSP1	0.332269											G_4799	6.40204			FchO1	0.485877
								Ggcx	2.0404			CtsW	0.328922											G_4826	3.32194			Fem1c	0.327067
								Gh	2.62215			CubN	0.213264											G_5066	2.59835			FraS1	0.216938
								Gja5	4.28187			CxcR7	0.400947											G_5078	3.54144			Gem	0.403651
								Gjb4	2.28348			Cxx1b	0.485902											G_5100	3.41048			gene7048_path1	0.456088
								Gli2	2.29579			Cyb5r3	0.448664											G_5118	2.23912			gene7106_path2	0.431992
								Glt8d2	3.56634			Cyp4b1	0.434484											G_5122	2.37954			gene13071_path1	0.454691
								Gm98	3.31002			Dab2	0.404269											G_5153	5.56414			gene15800_path1	0.3452
								Gm1661	4.89046			Dak	0.455472											G_5163	2.05952			gene17667_path1	0.275159
								Gm4952	2.86218			DapP1	0.291449											G_5180	3.58534			gene19803_path1	0.425914
								Gm17296	2.76895			DcxR	0.122971											G_5205	4.70071			gene21988_path1	0.0523169
								Gm19618	2.48505			Dda1	0.432622											G_5289	3.29827			gene22203_path1	0.350072
								Gp1ba	4.61996			DdaH2	0.29796											G_5347	2.39551			gene22246_path1	0.0663225
								Gpr68	2.67005			Def6	0.364739											G_5415	3.22731			gene23169_path1	0.385123
								Gpr110	3.08672			DhrS9	0.467823											G_5503	2.54443			Gli2	0.30923
								Gpr116	5.14093			Dhx9	0.420434											G_5532	2.13903			GluL	0.456962
								Gpr132	3.1019			DirAS1	0.496934											G_5548	2.0623			Gm17296	0.250415
								Gpr137c	3.06829			DlgAP5	0.160598											G_5566	2.08576			GpcPD1	0.370948
								Gpr152	4.55256			DnaJC4	0.469624											G_5655	2.88283			GstP1	0.277128
								Grasp	2.32217			DnaJC22	0.478241											G_5668	2.40359			GstT1	0.248148
								Grk5	2.16187			DpcD	0.47818											G_5713	2.25612			GtsE1	0.359326
								G_5	2.63526			DstN	0.445738											G_5735	2.06824			G_46	0.430148
								G_95	2.16032			DusP6	0.170091											G_5822	3.46373			G_47	0.384836
								G_96	2.43587			DysF	0.405325											G_5856	2.0124			G_48	0.334477
								G_97	2.38147			Ece2	0.480841											G_5881	2.06252			G_49	0.391473
								G_119	2.10589			Ecm1	0.325804											G_5929	167797			G_50	0.33075
								G_144	5.96532			Ect2	0.116396											G_6091	43515.5			G_87	0.251584
								G_157	2.25505			Eef1b2	0.484154											G_6094	2.37391			G_530	0.298972
								G_158	2.81247			Eef2k	0.471918											G_6097	2.40284			G_605	0.138011
								G_159	3.00127			EepD1	0.46513											G_6140	2.47751			G_664	0.460662
								G_160	3.73008			Ehd4	0.423574											G_6214	3.19305			G_680	2.15117e-06
								G_161	3.5817			Emp1	0.38433											G_6217	2.35567			G_691	0.312232
								G_175	2.01446			EreG	0.289788											G_6316	2.21766			G_695	0.428291
								G_189	2.24135			Etv4	0.34912											G_6332	2.14802			G_696	2.98062e-06
								G_224	3.24373			F2rL2	0.123101											G_6345	3.39169			G_700	0.327171
								G_264	2.01571			FabP4	0.0858553											G_6346	3.25104			G_717	0.379035
								G_265	2.20647			Fam25a	0.290429											G_6362	2.16565			G_820	0.301451
								G_266	2.36218			Fam65c	0.311187											G_6378	19894.3			G_861	0.316532
								G_297	2.40024			Fam78b	0.329784											G_6385	55714.3			G_894	0.45966
								G_345	2.61278			Fam83a	0.30735											G_6397	2.16362			G_925	0.160026
								G_360	2.26926			Fam83d	0.195733											G_6441	2.40974			G_994	0.256471
								G_367	2.47138			Fam86a	0.472974											G_6504	4.31999			G_995	0.395215
								G_371	2.57952			Fam125a	0.414513											G_6505	3.691			G_1066	0.301
								G_398	4.76901			Fam176b	0.137156											G_6506	4.78548			G_1067	0.314883
								G_435	2.70803			Fam187a	0.34685											G_6603	2.66601			G_1187	0.415705
								G_502	3.28118			FbxO23	0.437449											G_6610	2.36298			G_1190	0.170176
								G_504	2.14805			FchO1	0.278422											G_6772	32846.2			G_1191	0.280551
								G_527	4.24416			FdxR	0.497898											G_6833	2.77696			G_1221	0.0897253
								G_529	2.48244			Fem1c	0.343726											G_6908	3.35029			G_1503	0.268303
								G_553	2.48839			Fez2	0.467406											G_6916	2.57225			G_1593	0.427294
								G_564	2.49844			Fhl2	0.418887											G_6946	4.12265			G_1599	0.410321
								G_565	2.01065			Fhl3	0.432386											G_7007	2.61366			G_1905	0.244133
								G_571	2.18017			FkbP8	0.468658											G_7102	2.61876			G_1967	3.2884e-06
								G_574	2.44097			FloT1	0.284194											G_7118	532164			G_1974	0.257238
								G_598	3.04569			FolR1	0.397556											G_7260	2.17703			G_2009	4.27698e-07
								G_599	2.9153			FosL1	0.313896											G_7277	2.48001			G_2011	6.71954e-08
								G_605	16.9391			FoxS1	0.273697											G_7302	2.90383			G_2163	0.432103
								G_744	2.20111			Fpr1	0.140114											G_7373	4.28826			G_2195	0.000123139
								G_745	2.00817			FraS1	0.226154											G_7374	5.61682			G_2247	0.381416
								G_746	2.01631			FrmD4a	0.49344											G_7468	2.90018			G_2248	0.381023
								G_780	2.04442			FstL4	0.399064											G_7469	2.46621			G_2977	0.446405
								G_781	2.02433			FucA1	0.460138											G_7502	3.12467			G_3058	0.275088
								G_786	2.15479			Fus	0.428229											G_7560	3.30261			G_3083	0.464672
								G_800	2.69628			GalE	0.349748											G_7563	2.17796			G_3139	0.467001
								G_806	2.0512			GalK1	0.362824											G_7599	8.21713			G_3157	0.26123
								G_809	2.53163			Gas7	0.19903											G_7600	7.82558			G_3178	0.0897253
								G_904	2.23119			Gem	0.411051											G_7601	10.1139			G_3321	0.399144
								G_953	2.16998			Gen1	0.436405											G_7602	3.67209			G_3566	0.464267
								G_1041	2.27204			gene235_path1	0.399117											G_7647	2.32368			G_3589	0.0940127
								G_1042	2.07686			gene370_path1	0.113815											G_7881	2.46124			G_3594	0.39866
								G_1056	1.98728			gene413_path1	0.448843											G_7904	2.48492			G_3871	0.389751
								G_1096	2.06804			gene423_path2	0.446906											G_7905	2.6697			G_4179	0.367808
								G_1118	2.0611			gene426_path1	0.450059											G_8009	3.50629			G_4236	0.387929
								G_1121	2.76682			gene460_path1	0.505453											G_8026	3.25462			G_4254	0.270198
								G_1148	2.11735			gene513_path1	0.418482											G_8092	2.52557			G_4262	0.160719
								G_1154	2.03919			gene666_path1	0.492374											G_8111	3.16051			G_4263	0.168773
								G_1183	2.82231			gene797_path1	0.483539											G_8112	3.16779			G_4334	8.30865e-06
								G_1184	4.24285			gene924_path1	0.463943											G_8159	3.31784			G_4449	0.476768
								G_1185	2.01012			gene1065_path1	0.341244											G_8350	2.36836			G_4460	0.437468
								G_1224	3.50745			gene1147_path1	0.273216											G_8368	2.15843			G_4572	5.60771e-06
								G_1226	3.02204			gene1254_path1	0.49351											G_8408	2.58455			G_4950	0.131789
								G_1238	2.04719			gene1512_path1	0.261131											G_8445	2.00769			G_5109	0.130468
								G_1265	2.10532			gene1696_path1	0.3651											G_8459	3.05001			G_5363	0.331831
								G_1275	2.143			gene2001_path1	0.466085											G_8616	2.46463			G_5644	0.344993
								G_1286	3.12025			gene2591_path1	0.243446											G_9025	3.90232			G_5710	0.488271
								G_1364	2.40505			gene3154_path1	0.394658											G_9065	2.43061			G_5742	0.471159
								G_1367	2.10623			gene3505_path1	0.505485											G_9070	2.83674			G_6178	0.409724
								G_1368	2.02684			gene3617_path1	0.459137											G_9098	2.07864			G_6282	0.390169
								G_1382	2.34541			gene3826_path1	0.400814											G_9114	2.3135			G_6388	0.178576
								G_1427	2.87217			gene4064_path1	0.482495											G_9220	1.99962			G_6441	0.240005
								G_1440	2.23083			gene4394_path1	0.423935											G_9316	2.09925			G_6460	1.99602e-07
								G_1441	2.30084			gene4816_path1	0.47378											G_9408	3.25906			G_6506	0.334208
								G_1459	2.08915			gene4928_path1	0.341346											G_9414	2.35227			G_6508	0.463687
								G_1485	1.99845			gene4945_path2	0.353095											G_9425	2.86028			G_6549	0.451192
								G_1508	2.1732			gene5275_path1	0.472723											G_9432	2.02288			G_6561	0.329545
								G_1529	2.1254			gene5605_path1	0.482596											G_9557	3.98988			G_6688	0.378019
								G_1530	2.04569			gene5698_path1	0.0944361											G_9594	4.36129			G_6719	2.2454e-05
								G_1547	6.93041			gene6304_path1	0.450163											G_9595	3.43334			G_6786	0.278618
								G_1558	2.0407			gene6935_path1	0.496208											G_9631	2.29643			G_6825	0.348071
								G_1574	2.7508			gene7048_path1	0.455923											G_9702	2.42741			G_7343	0.31532
								G_1601	2.37831			gene7916_path1	0.472193											G_9718	2.16113			G_7418	0.281833
								G_1623	2.19679			gene7984_path1	0.0776146											G_9757	7.15157			G_7464	0.386809
								G_1656	2.20543			gene8682_path1	0.426419											G_9818	2.59884			G_7552	0.497855
								G_1712	2.22342			gene8834_path1	0.419099											G_9852	2.75333			G_7614	0.214692
								G_1725	2.28287			gene9396_path2	0.459451											G_9855	2.19596			G_7848	0.352316
								G_1730	2.03279			gene9450_path1	0.494826											G_9876	2.01661			G_7906	0.38529
								G_1731	2.04928			gene9460_path1	0.240334											G_9892	33944.7			G_8223	0.154695
								G_1749	2.29238			gene9920_path1	0.460737											G_9900	2.34122			G_8224	0.173886
								G_1754	6.80482			gene10213_path1	0.443463											G_9901	2.53309			G_8402	6.29307e-08
								G_1766	2.22274			gene10293_path1	0.422591											G_9959	7.19955			G_8517	0.225138
								G_1774	4.90632			gene10383_path1	0.380264											G_10012	39381.9			G_8518	0.474079
								G_1911	5.81724			gene10662_path1	0.392429											G_10079	2.17473			G_8851	0.439765
								G_1926	2.08207			gene10708_path1	0.245446											G_10199	2.96383			G_8896	0.286861
								G_1941	2.51862			gene11612_path1	0.168545											G_10234	3.00082			G_9234	2.22234e-05
								G_1942	2.77207			gene11668_path1	0.464423											G_10307	2.04492			G_9273	0.0677569
								G_1943	3.00963			gene11841_path1	0.4437											G_10308	2.63255			G_9275	0.150149
								G_1956	2.05207			gene12501_path1	0.408745											G_10402	3.13045			G_9390	0.424799
								G_1979	2.57548			gene12697_path1	0.475105											G_10433	2.24994			G_9935	0.45971
								G_2031	2.14966			gene12835_path1	0.275304											G_10436	2.655			G_9960	0.458309
								G_2035	2.12361			gene13268_path1	0.200045											G_10555	1.99928			G_10124	0.398187
								G_2038	2.59042			gene13705_path2	0.365982											G_10605	2.00695			G_10154	0.296589
								G_2043	2.75738			gene13862_path1	0.394538											G_10652	4.55563			G_10352	0.309327
								G_2090	2.03689			gene14745_path1	0.425714											G_10655	2.36395			G_10402	0.212307
								G_2093	2.14783			gene15530_path1	0.507558											G_10656	2.67833			G_10528	0.264539
								G_2171	2.60415			gene15563_path1	0.43277											G_10675	2.48483			G_10577	0.482248
								G_2233	2.58651			gene15800_path1	0.341379											G_10862	2.91326			G_10616	0.339419
								G_2258	10.5348			gene15912_path1	0.475211											G_11005	2.15065			Hr	0.0876495
								G_2259	5.61001			gene15929_path1	0.261101											H2-DMb2	6.70644			Il17f	0.206719
								G_2262	5.03164			gene16188_path1	0.425437											Hgf	4.35471			Il22ra1	0.419274
								G_2325	2.44645			gene16389_path2	0.131759											HmgCS2	6.17393			Irs1	0.489178
								G_2346	2.28799			gene17215_path1	0.312855											Hpx	3.55367			Kat3	0.202688
								G_2378	2.31032			gene17218_path1	0.42692											Hr	7.71935			KcnN4	0.279788
								G_2382	2.15697			gene17622_path1	0.464507											Hsd11b1	2.81028			Kif4	0.243025
								G_2405	2.29127			gene17667_path1	0.281632											HtrA1	2.773			Kif15	0.203303
								G_2426	3.10226			gene18062_path1	0.45884											IcaM5	4.35556			Kif20a	0.499197
								G_2472	3.94971			gene18445_path1	0.315904											IgfBP3	2.93173			LasP1	0.463904
								G_2473	4.3453			gene18678_path1	0.22531											Il13ra2	16.3745			LayN	0.472345
								G_2506	2.35934			gene19216_path1	0.419594											Isg15	2.38218			LdlR	0.459602
								G_2567	2.1238			gene19352_path1	0.490045											Isg20	3.60397			LmnA	0.275697
								G_2569	369150			gene20141_path1	0.444185											ItgAV	2.07938			Loc690746	0.376534
								G_2583	2.16943			gene20422_path4	0.354684											Itm2b	2.41272			Loc691979	0.236546
								G_2584	2.25168			gene20869_path1	0.493994											KazALd1	2.08099			Loc100910839	0.103999
								G_2590	2.4149			gene20951_path2	0.360246											KcnAB1	3.46782			LrrC15	0.457958
								G_2594	2.1309			gene21346_path1	0.414475											KcnK5	5.1163			Mki67	0.137367
								G_2625	1.98911			gene21665_path1	0.484372											KlrE1	2.56335			Mmd	0.493388
								G_2639	2.02841			gene21968_path1	0.407192											Lcn2	21.2673			Mmp10	0.260489
								G_2704	5.02514			gene21988_path1	0.0620496											LipA	3.11141			MtaP1s	0.20093
								G_2705	4.01269			gene22093_path1	0.492079											LipH	2.32775			MyzAP	0.404863
								G_2739	2.15038			gene22203_path1	0.379604											Loc689856	3.31608			Nat8	0.404996
								G_2761	2.35149			gene22569_path1	0.463985											Loc691984	2.01603			NlrP3	0.277986
								G_2798	2.28315			gene22854_path1	0.440159											Lxn	2.93173			Nod2	0.47057
								G_2808	1.97987			gene23059_path1	0.27626											Ly6G6c	9.24902			Nrp1	0.351189
								G_2818	3.65638			gene23294_path1	0.264504											MagT1	2.17263			Ntn3	0.11064
								G_2819	3.55038			gene23995_path1	0.442694											MecOM	3.81245			P2rX6	0.176486
								G_2836	2.25945			gene24498_path1	0.375757											MfsD6	2.02352			Pbk	0.193172
								G_2837	4.7886			GgnBP1	0.24835											MinPP1	2.05739			PcdHB18	0.250121
								G_2838	4.04234			Ggt7	0.43518											Mmd	4.25852			PhkB	0.446397
								G_2839	3.69314			GipC1	0.450023											Mmp12	3.06988			PhyHD1	0.102207
								G_2845	4.44239			Gja8	0.25289											MpeG1	2.967			PleKHo2	0.30253
								G_2846	5.04662			GldC	0.218732											MraS	2.00494			PnkD	0.352815
								G_2847	3.50922			Gli2	0.255092											MrgPRf	3.91702			PpaRG	0.377467
								G_2866	2.18867			GluL	0.463044											MylIP	2.25202			Prc1	0.204372
								G_2882	5.62309			Gm14680	0.480911											MyzAP	2.81192			PtcH1	0.117299
								G_2883	5.28543			Gm17296	0.328039											Ncf4	16.7126			PtgES	0.360981
								G_2977	2.0355			GmpPB	0.41366											NipA1	2.43051			PtrF	0.366989
								G_2991	2.4451			Gng11	0.430674											Nod2	2.21788			Rab13	0.454895
								G_3006	3.16285			GpcPD1	0.399243											Nox4	2.35494			Rab31	0.399292
								G_3007	2.82896			GpiHBp1	0.300909											NptN	2.04712			Rbm3	0.385366
								G_3043	2.25544			Gpr77	0.250325											Nr4A3	2.14254			Rgd1304622	0.498917
								G_3215	2.31586			Gpr132	0.316225											NreP	7.59929			Rgd1308350	0.290123
								G_3218	5.10158			Gpr158	0.462858											NucB2	2.04145			Rgd1311892	0.151602
								G_3259	2.00578			Gpx1	0.469819											NudT18	4.3026			Rgs16	0.105685
								G_3291	2.35726			GraP2	0.402058											OlfR421-ps1	2.34044			rna35_path1	0.413449
								G_3317	2.09551			GriP1	0.26704											Olr947	4.88622			rna41_path1	0.487922
								G_3429	2.54258			Gsn	0.479635											OrmDL3	2.2523			rna421_path1	0.334156
								G_3448	2.41197			GstP1	0.230025											OsaP	3.47611			rna1284_path1	0.306955
								G_3455	4.87713			GstT2	0.419301											OtoF	2.80508			rna2293_path1	0.245362
								G_3457	4.48413			GtpBP3	0.49743											PamR1	8.19345			rna3324_path1	0.155282
								G_3467	8.2424			GtsE1	0.262199											PaqR7	2.39589			rna3484_path2	0.390636
								G_3562	2.12832			G_49	0.455471											PaqR8	2.05854			rna4064_path1	0.0771258
								G_3575	2.44502			G_50	0.499902											ParP11	2.01449			rna4119_path1	0.446269
								G_3633	2.22742			G_87	0.333163											PdcD4	2.00709			rna4485_path1	0.35426
								G_3634	2.53093			G_145	0.482469											PdgFRa	2.2742			rna4807_path1	0.434375
								G_3647	2.52224			G_174	0.418287											PdgFRb	2.42275			rna5489_path1	0.384825
								G_3653	2.48448			G_220	0.127988											PdiA4	2.18577			rna5607_path1	0.326161
								G_3655	2.17446			G_234	0.476935											PdzRN3	10.9581			rna5824_path1	0.426497
								G_3679	2.76777			G_239	0.466503											PigK	2.17871			rna6262_path1	0.301262
								G_3683	2.24424			G_355	0.399314											Pik3r3	3.10509			rna6264_path1	0.396711
								G_3684	2.15838			G_368	0.501591											PipOX	2.28378			rna6429_path1	0.213726
								G_3685	2.92771			G_389	0.428046											Pkd2l1	3.55455			rna7279_path1	0.347622
								G_3686	2.38538			G_394	0.254587											Pla2g16	11.6358			rna8417_path2	0.120334
								G_3692	2.03052			G_439	0.0968627											PlaT	3.05551			rna8540_path1	0.409279
								G_3729	2.41943			G_449	0.45218											PlcG2	7.63021			rna9692_path1	0.20881
								G_3779	2.02597			G_457	0.398058											PlcL2	6.79047			rna9771_path1	0.236127
								G_3780	2.14251			G_517	0.487331											PltP	7.69309			rna10660_path2	0.209748
								G_3782	2.05438			G_530	0.233794											Pm20d2	2.02475			rna11553_path1	0.431035
								G_3834	2.76197			G_539	0.472465											PosTN	3.01414			rna13048_path1	0.153655
								G_3946	2.03328			G_556	0.467729											Ppm1k	3.71337			rna13420_path1	0.454426
								G_3976	2.20425			G_605	0.095918											ProM2	4.5177			rna13461_path1	0.408217
								G_4007	2.2524			G_628	0.464447											Prr16	3.03751			rna14014_path1	0.285819
								G_4008	2.22201			G_664	0.401462											PtcH1	6.70843			rna14406_path1	0.492692
								G_4026	2.33962			G_667	0.428669											PtgER1	33.207			rna14917_path1	0.459109
								G_4042	2.53839			G_689	0.180792											PtgR2	2.50756			rna15388_path1	0.37997
								G_4071	2.48782			G_695	0.463659											Rab30	2.20277			rna15461_path1	0.0413986
								G_4109	4.05077			G_696	0.200128											RarREs1	3.43144			rna15785_path1	0.369312
								G_4134	2.21076			G_700	0.430649											Rgd1304931	2.75968			rna15830_path1	0.432334
								G_4187	2.22447			G_714	0.382916											Rgd1560386	3.17177			rna16440_path1	0.381088
								G_4189	2.33849			G_717	0.374526											Rgd1560846	2.09159			rna16796_path1	0.337678
								G_4191	2.51955			G_724	0.43462											Rgd1562552	2.02873			rna17798_path1	0.477285
								G_4192	2.64387			G_761	0.472037											Rgd1562987	2.0081			rna18055_path1	0.411111
								G_4200	5.16215			G_775	0.337669											Rgd1563520	2.06372			rna18557_path1	0.194957
								G_4204	2.15614			G_777	0.423604											Rgd1564458	2.55437			rna18688_path1	0.269623
								G_4245	2.47774			G_820	0.338185											Rgs16	4.84027			rna19156_path1	0.296794
								G_4304	2.02418			G_853	0.441275											RhoB	2.63399			rna21184_path1	0.164867
								G_4411	2.90362			G_858	0.245221											Rin3	3.70768			rna21671_path1	0.48019
								G_4532	3.21304			G_861	0.230931											rna220_path1	2.20709			rna21876_path1	0.132374
								G_4561	2.31505			G_925	0.0985047											rna443_path2	7.28802			rna21895_path1	0.468486
								G_4612	2.04401			G_926	0.126082											rna457_path1	2.1447			rna21972_path1	0.148805
								G_4668	2.02447			G_963	0.410736											rna613_path1	2.66068			rna22116_path1	0.478447
								G_4760	5.03892			G_994	0.249664											rna822_path1	3.5285			rna22254_path2	0.486282
								G_4761	4.31171			G_995	0.255433											rna960_path1	3.44091			RunX2	0.478213
								G_4762	4.45509			G_999	0.489702											rna979_path1	2.18958			Sh3RF2	0.202089
								G_4763	5.86029			G_1026	0.257073											rna1004_path1	2.00345			Shc3	0.17686
								G_4764	7.28184			G_1034	0.283029											rna1173_path2	2.42088			Slc7a11	0.241504
								G_4799	4.23851			G_1066	0.272313											rna1742_path1	3.02991			Slc10a6	0.421819
								G_4807	4.78144			G_1067	0.229525											rna1967_path1	2.59021			Slc43a3	0.150567
								G_4813	3.43502			G_1087	0.431703											rna2273_path1	2.67944			SlcO4a1	0.413029
								G_4826	4.17067			G_1098	0.457518											rna2293_path1	9.52786			SmoX	0.210633
								G_4886	2.14355			G_1120	0.424265											rna3089_path1	5.68163			SocS3	0.421707
								G_4908	2.18126			G_1147	0.425759											rna3972_path1	4.74104			SpaTA13	0.219022
								G_4923	2.02913			G_1165	0.481263											rna4320_path1	2.04383			SspN	0.476905
								G_4934	2.16968			G_1187	0.358966											rna4807_path1	2.78711			StaT6	0.459646
								G_4942	2.30317			G_1190	0.41573											rna5098_path1	2.67372			Stk40	0.386404
								G_4968	11.9051			G_1191	0.31846											rna5308_path1	2.12543			SusD1	0.438193
								G_5000	1.99099			G_1221	0.0493256											rna5432_path1	4.21718			TceANc	0.403418
								G_5052	2.41275			G_1267	0.259796											rna5457_path2	2.20425			TfrC	0.297522
								G_5066	2.5029			G_1308	7.69701e-08											rna6066_path1	2.04878			TgfBR2	0.443467
								G_5067	2.28119			G_1329	0.456352											rna7180_path1	2.30843			Tgm2	0.220535
								G_5068	2.1985			G_1366	0.474768											rna7773_path1	2.16975			Tnc	0.0925575
								G_5078	2.70509			G_1437	0.418351											rna7871_path1	2.68151			Top2a	0.259768
								G_5095	2.15051			G_1480	0.490505											rna7978_path1	4.95519			Tpx2	0.488618
								G_5096	2.49518			G_1503	0.234033											rna8540_path1	4.5684			TraF3ip2	0.447027
								G_5097	2.2924			G_1537	0.376784											rna8956_path1	3.53868			TraIP	0.450276
								G_5098	2.07697			G_1538	0.441905											rna8968_path1	3.61708			Trp63	0.260924
								G_5099	2.0694			G_1539	0.491786											rna10024_path1	3.61016			Ube2c	0.149696
								G_5100	3.73934			G_1599	0.471684											rna10481_path1	4.09034			Uxt	0.441719
								G_5122	2.07927			G_1608	0.46991											rna11011_path1	2.81046			Vim	0.156492
								G_5125	2.04021			G_1618	0.488814											rna11175_path1	16.0294			Zfp608	0.295898
								G_5152	2.09685			G_1695	0.45037											rna11198_path1	3.18379			ZmiZ1	0.384771
								G_5153	5.26444			G_1696	0.427131											rna11228_path1	2.29072
								G_5163	2.28337			G_1712	0.356186											rna11445_path1	7.42486
								G_5165	2.18907			G_1741	0.354802											rna12211_path1	2.18666
								G_5180	3.32255			G_1744	0.498578											rna12246_path1	2.06779
								G_5181	2.301			G_1774	0.329102											rna12328_path1	2.33869
								G_5191	2.78523			G_1783	0.462254											rna12613_path1	2.64703
								G_5198	2.11826			G_1784	0.452284											rna12664_path1	30.7251
								G_5205	7.30812			G_1809	0.443845											rna13594_path1	2.1141
								G_5213	2.63164			G_1810	0.475585											rna13728_path1	3.31279
								G_5214	2.63408			G_1819	0.447111											rna13965_path1	2.29766
								G_5215	2.36167			G_1879	0.499796											rna14013_path1	4.80642
								G_5216	2.47686			G_1905	0.200952											rna14273_path1	2.90365
								G_5228	2.0879			G_1946	0.48765											rna14724_path1	3.35459
								G_5252	2.40341			G_1974	0.453064											rna15156_path1	7.64515
								G_5254	2.00726			G_1975	0.44358											rna15319_path1	7.34635
								G_5255	2.18451			G_1977	0.397683											rna15575_path1	3.05703
								G_5287	2.21148			G_1995	0.406557											rna16249_path1	2.08038
								G_5289	4.12918			G_1996	0.256051											rna16417_path1	4.66745
								G_5342	4.75507			G_2073	0.36009											rna16418_path1	4.54621
								G_5347	2.35451			G_2163	0.343208											rna16421_path2	3.85443
								G_5363	2.54895			G_2164	0.355229											rna16654_path1	3.08351
								G_5415	2.6109			G_2188	0.451592											rna16751_path1	3.23856
								G_5498	2.0728			G_2247	0.31408											rna16813_path2	2.2151
								G_5502	2.6137			G_2248	0.278946											rna16904_path1	2.06184
								G_5503	2.63365			G_2259	0.160156											rna17195_path1	2.29459
								G_5516	2.01433			G_2261	0.453978											rna17456_path1	2.30751
								G_5532	2.28329			G_2262	0.413719											rna17931_path1	2.32468
								G_5537	2.2673			G_2264	0.469837											rna18596_path1	2.03774
								G_5548	2.16377			G_2313	0.371265											rna18797_path1	2.19666
								G_5561	2.66263			G_2337	0.370486											rna18900_path1	3.4247
								G_5583	2.10162			G_2338	0.465946											rna19066_path1	13.4129
								G_5590	2.33566			G_2370	0.486231											rna19297_path1	3.36554
								G_5615	2.96644			G_2386	0.440655											rna19347_path1	3.16541
								G_5655	2.75819			G_2407	0.378131											rna19447_path2	1.18457
								G_5663	2.96197			G_2452	0.431629											rna19612_path1	9.31163
								G_5690	3.54836			G_2476	0.500277											rna19738_path1	3.67318
								G_5822	3.04084			G_2477	0.354802											rna19796_path2	3.19075
								G_5856	2.11545			G_2496	0.488163											rna19987_path1	2.06867
								G_5881	2.01906			G_2509	0.494118											rna20095_path1	4.03052
								G_5948	2.24552			G_2527	0.403402											rna20923_path1	2.5299
								G_5957	2.16478			G_2530	0.445262											rna21022_path1	2.93173
								G_6026	2.1078			G_2546	0.250996											rna21278_path1	2.05022
								G_6038	2.27			G_2547	0.241657											rna21372_path1	8.66439
								G_6045	2.02147			G_2608	0.396728											rna21430_path1	2.16128
								G_6047	2.16663			G_2670	0.217554											rna21435_path1	3.4967
								G_6052	2.30488			G_2704	0.386627											rna21776_path1	2.28258
								G_6069	2.07154			G_2705	0.401123											rna21876_path1	3.70498
								G_6082	2.08138			G_2759	0.404675											rna22056_path1	2.20548
								G_6091	32365.6			G_2786	0.62971											rna22160_path1	6.14487
								G_6092	2.2816			G_2804	0.383116											RnaSE4	2.61975
								G_6093	2.56279			G_2840	0.363552											Rnf145	2.00424
								G_6094	2.47239			G_2842	0.394957											RxrA	3.04956
								G_6097	2.25848			G_2844	0.458349											S1pR3	2.6751
								G_6122	2.19682			G_2867	0.469253											S100a1	2.39003
								G_6138	2.15073			G_2882	0.431181											S100a14	1.18457
								G_6140	2.20569			G_2883	0.430988											Sec63	2.04038
								G_6141	2.52673			G_2976	0.355569											SemA4d	2.83737
								G_6145	2.27354			G_2977	0.329169											SepT12	6.20177
								G_6206	3.17176			G_2979	0.360972											SerINc5	2.20862
								G_6214	2.86147			G_2980	0.176717											SerPIne1	2.83609
								G_6217	2.35072			G_2984	0.371741											SgcA	5.91768
								G_6318	2.01603			G_3000	0.485154											Sh3TC1	4.78552
								G_6328	2.72696			G_3048	0.494145											Slc17a6	2.46027
								G_6332	3.05371			G_3053	0.483571											Slc17a7	5.48534
								G_6345	4.26379			G_3057	0.256859											Slc35d2	2.0003
								G_6346	4.16041			G_3058	0.268494											Slc40a1	2.00655
								G_6397	2.02401			G_3123	0.373797											SlcO4a1	7.49979
								G_6428	1.99756			G_3139	0.348158											SmaD3	6.28668
								G_6441	3.22721			G_3142	0.379903											SncB	7.29863
								G_6443	3.47922			G_3157	0.32847											Snn	6.71021
								G_6465	2.02191			G_3169	0.446119											Spp1	4.48501
								G_6495	2.40677			G_3178	0.0493256											SsbP2	2.59397
								G_6504	5.14522			G_3185	0.48154											SspN	2.19887
								G_6505	4.69611			G_3241	0.371776											St3GAl4	2.19001
								G_6506	5.4593			G_3242	0.35127											St3GAl5	2.10022
								G_6595	2.13859			G_3266	0.401601											St8SIa4	2.13536
								G_6603	3.00344			G_3291	0.446406											St8SIa6	6.55517
								G_6610	2.25691			G_3323	0.373043											StaT2	2.13577
								G_6615	2.04401			G_3336	0.439269											SynC	3.61708
								G_6645	2.11508			G_3337	0.35755											SynDIg1	11.2161
								G_6669	2.49798			G_3356	0.47784											TagLN	2.66479
								G_6673	2.0706			G_3408	0.487068											TbxAS1	4.88811
								G_6684	2.78274			G_3442	0.294025											Tcn2	2.17577
								G_6730	2.03578			G_3457	0.305505											Tcp11l2	2.2606
								G_6744	2.15919			G_3472	0.444594											Tgm2	3.27287
								G_6778	2.05653			G_3473	0.271916											TimP1	2.9313
								G_6801	2.02465			G_3474	0.31762											TimP2	2.7967
								G_6833	2.59075			G_3511	0.254238											TmeM50b	2.31837
								G_6834	2.46748			G_3512	0.254238											Tnc	2.07615
								G_6835	2.376			G_3525	0.461739											TnfAIp6	3.38334
								G_6836	2.17046			G_3526	0.461739											TnfRSf1b	2.41549
								G_6838	3.46117			G_3566	0.447989											TnfRSf21	2.59072
								G_6849	2.20571			G_3589	0.109645											Tpo	2.42199
								G_6851	2.07249			G_3590	0.134228											TraNK1	7.12125
								G_6852	2.3547			G_3594	0.43798											TreM1	5.03187
								G_6854	2.32852			G_3610	0.481997											TriM10	3.49494
								G_6908	4.27894			G_3612	0.374491											Trp53inp1	4.65269
								G_6915	2.29234			G_3659	0.26839											TspAN2	2.1444
								G_6916	2.06015			G_3730	0.371158											TwsG1	2.00681
								G_6946	4.15965			G_3747	0.12325											TxnDC11	2.17131
								G_6976	2.19935			G_3788	0.45115											TxnIP	2.62398
								G_7005	3.22357			G_3790	0.25585											Ube2h	2.05702
								G_7007	2.7035			G_3871	0.389751											Ubl3	2.00402
								G_7008	3.89622			G_3873	0.483696											UroC1	4.88169
								G_7011	2.96649			G_3936	0.214245											Vil1	6.25218
								G_7012	2.47515			G_3940	0.468878											WisP2	6.01589
								G_7020	2.06768			G_3964	0.458559											Xbp1	2.2665
								G_7035	2.51837			G_3977	0.227675											Xdh	2.11936
								G_7102	3.70003			G_3998	0.492488											YipF6	2.04888
								G_7106	2.13889			G_4005	0.245712											YpeL5	2.26833
								G_7141	2.6512			G_4014	0.458014											ZdhHC20	2.10757
								G_7142	2.78079			G_4022	0.495874											2010317E24Rik	0.0658451
								G_7163	2.34394			G_4051	0.490166											2810432D09Rik	0.471618
								G_7184	2.211			G_4083	0.473984											2900011O08Rik	0.396167
								G_7221	91433.7			G_4112	0.466626											AbhD6	0.456732
								G_7248	2.95064			G_4139	0.313122											AnlN	0.114591
								G_7260	2.42033			G_4154	0.467176											Ap4S1	0.34929
								G_7261	2.60215			G_4155	0.480622											ArhGAp11a	0.204101
								G_7262	2.33698			G_4156	0.38021											Arl4d	0.471638
								G_7274	2.65516			G_4157	0.407428											Asf1b	0.125573
								G_7366	2.23072			G_4158	0.434648											AsnS	0.426595
								G_7372	2.0617			G_4159	0.438267											AspM	0.161116
								G_7373	6.0068			G_4160	0.427868											Atf5	0.153435
								G_7374	6.39485			G_4161	0.372446											AtiC	0.465536
								G_7405	9.3042			G_4162	0.429004											AurKA	0.198306
								G_7406	4.04132			G_4163	0.411474											AurKB	0.0668952
								G_7407	4.07293			G_4164	0.424338											B230120H23Rik	0.472976
								G_7408	5.74819			G_4166	0.427724											BarD1	0.135992
								G_7420	2.16083			G_4170	0.48458											Bc030867	0.106586
								G_7468	2.86992			G_4179	0.296355											BirC5	0.17138
								G_7469	2.86676			G_4214	0.41781											Blm	0.312345
								G_7470	2.81181			G_4236	0.462971											BorA	0.430149
								G_7502	2.56033			G_4254	0.245257											BrcA2	0.273177
								G_7522	2.04825			G_4262	0.159758											Bub1	0.122806
								G_7523	2.05334			G_4263	0.161466											Bub3	0.493897
								G_7560	3.6267			G_4276	0.335271											C3aR1	0.477488
								G_7563	2.04459			G_4308	0.3276											CamL	0.489708
								G_7594	2.13387			G_4315	0.391674											CasC5	0.0816013
								G_7596	2.84638			G_4382	0.482327											Cbx5	0.356209
								G_7599	9.47032			G_4421	0.383471											CcdC77	0.271293
								G_7600	8.18506			G_4422	0.488989											CcdC123	0.381965
								G_7601	8.84625			G_4449	0.433372											CcdC150	0.277683
								G_7602	3.53216			G_4460	0.488611											CcnA2	0.0634072
								G_7623	6.60733			G_4480	0.000124763											CcnB2	0.0801625
								G_7647	2.19824			G_4532	0.490774											CcnF	0.251929
								G_7696	2.82671			G_4572	0.000333018											Cdc6	0.234573
								G_7722	2.05401			G_4585	0.475127											Cdc20	0.222257
								G_7731	2.0769			G_4617	0.480853											Cdc25a	0.496692
								G_7734	2.33763			G_4705	0.496435											Cdc25b	0.164128
								G_7754	4.21566			G_4784	0.304596											Cdc45	0.226541
								G_7772	2.6657			G_4816	0.435061											CdcA2	0.12199
								G_7773	2.70969			G_4817	0.360273											CdcA3	0.195184
								G_7809	2.75485			G_4874	0.336012											CdcA4	0.35858
								G_7845	3.51618			G_4917	0.423166											CdcA7	0.26162
								G_7881	2.30867			G_4946	0.477875											CdcA8	0.0855928
								G_7890	2.15967			G_4950	0.140495											Cdk1	0.122104
								G_7905	2.19489			G_4951	0.462388											Cdt1	0.118187
								G_7946	2.13381			G_4995	0.475642											CebPE	0.0801861
								G_8000	2.05754			G_5000	0.49523											CenPA	0.0658532
								G_8002	2.1278			G_5001	0.436981											CenPF	0.180942
								G_8003	2.03627			G_5015	0.452244											CenPI	0.0921664
								G_8005	2.06941			G_5016	0.449669											CenPL	0.18352
								G_8009	2.73734			G_5053	0.387119											CenPN	0.278909
								G_8026	2.45144			G_5085	0.410525											CenPT	0.148667
								G_8092	2.72228			G_5086	0.498767											CenPW	0.101443
								G_8098	2.36827			G_5108	0.490427											Cep55	0.143861
								G_8103	2.0837			G_5109	0.14149											ChaF1b	0.294203
								G_8111	4.07203			G_5110	0.197236											CheK1	0.367667
								G_8112	3.88807			G_5111	0.215561											ChtF18	0.21907
								G_8125	2.00324			G_5112	0.218576											CidEC	0.428092
								G_8159	4.20248			G_5113	0.276971											Cit	0.167034
								G_8210	2.04531			G_5115	0.258316											ClsPN	0.148214
								G_8219	2.07704			G_5116	0.259842											CnkSR1	0.229833
								G_8220	2.30455			G_5117	0.399259											ComT	0.486121
								G_8229	2.17172			G_5130	0.365456											Dbf4	0.308375
								G_8267	2.92523			G_5314	0.38803											DchS1	0.23828
								G_8350	2.45257			G_5319	0.491787											Ddr2	0.425715
								G_8355	3.64687			G_5329	0.449578											Ddx39	0.463568
								G_8368	2.076			G_5362	0.186541											DepDC1b	0.12614
								G_8408	2.14741			G_5363	0.233848											DiaP3	0.213185
								G_8426	4.14684			G_5369	0.428676											DlgAP5	0.128151
								G_8444	2.04255			G_5387	0.476995											Dna2	0.335433
								G_8459	2.78457			G_5415	0.430394											DnaJC22	0.365482
								G_8522	1.97596			G_5426	0.140386											Dsn1	0.153042
								G_8525	2.20206			G_5470	0.463376											DusP10	0.435825
								G_8611	2.08258			G_5490	0.439658											Dut	0.17295
								G_8616	2.42979			G_5544	0.388625											E2f1	0.419384
								G_8673	2.36714			G_5589	0.357382											E2f7	0.185423
								G_8727	3.33512			G_5603	0.496781											E2f8	0.207183
								G_8729	2.16069			G_5638	0.386877											Ebp	0.385574
								G_8736	2.15906			G_5642	0.275131											Ect2	0.0889615
								G_8741	2.02715			G_5643	0.180747											EdaRAdd	0.403851
								G_8766	6.59693			G_5644	0.235466											EfcAB11	0.157352
								G_8777	2.11296			G_5650	0.161147											Eif1ad	0.44822
								G_8792	2.30345			G_5651	0.262339											Eif4ebp1	0.422914
								G_8851	3.13027			G_5652	0.386886											Eme1	0.235099
								G_8862	2.411			G_5682	0.39804											Emp1	0.35833
								G_8875	2.05502			G_5683	0.342915											ErcC6l	0.12942
								G_8878	2.42171			G_5710	0.341715											Erp27	0.178131
								G_9005	2.17325			G_5722	0.365209											EsaM	0.459147
								G_9025	3.82554			G_5742	0.47149											Etv4	0.493043
								G_9065	2.19702			G_5762	0.458585											Exo1	0.133675
								G_9070	2.44544			G_5771	0.393748											ExoSC2	0.465296
								G_9114	2.48211			G_5777	0.48709											Ezh2	0.468541
								G_9115	2.40659			G_5832	0.497012											FanCA	0.438064
								G_9172	2.34799			G_5876	0.494368											FanCD2	0.159762
								G_9173	2.0144			G_5877	0.450913											FanCI	0.207366
								G_9187	1.98436			G_5988	0.493044											FbxL13	0.370194
								G_9188	2.13083			G_5996	0.25524											FdpS	0.421007
								G_9195	2.02324			G_6019	0.403646											FigNL1	0.201698
								G_9261	2.06598			G_6028	0.298841											FosL1	0.235436
								G_9315	2.13085			G_6029	0.338581											FoxM1	0.182121
								G_9316	2.21151			G_6054	0.372629											GdpD1	0.306714
								G_9408	3.39407			G_6055	0.287215											Gen1	0.102899
								G_9414	2.56956			G_6105	0.361305											gene413_path1	0.411211
								G_9425	2.53582			G_6108	0.364254											gene524_path1	0.444628
								G_9473	2.0319			G_6109	0.455808											gene676_path1	0.17407
								G_9476	2.0445			G_6110	0.468484											gene933_path1	0.300981
								G_9557	4.53229			G_6178	0.424291											gene1065_path1	0.0550303
								G_9558	4.62625			G_6192	0.400494											gene1210_path1	0.456769
								G_9559	4.95511			G_6205	0.466877											gene1213_path1	0.32162
								G_9594	4.54115			G_6262	0.458372											gene1647_path1	0.437268
								G_9595	4.10544			G_6281	0.405326											gene2096_path1	0.439822
								G_9599	2.15063			G_6282	0.396292											gene2329_path1	0.419095
								G_9605	2.88815			G_6356	0.366538											gene2441_path1	0.491525
								G_9636	2.6572			G_6388	0.337558											gene2892_path1	0.484362
								G_9664	2.16006			G_6399	0.482792											gene3506_path1	0.466108
								G_9706	2.20798			G_6441	0.237933											gene3617_path1	0.350257
								G_9707	2.01507			G_6474	0.466273											gene4661_path1	0.178716
								G_9710	2.136			G_6475	0.301148											gene4883_path1	0.413528
								G_9713	3.45935			G_6498	0.440704											gene5079_path1	0.356787
								G_9718	2.17852			G_6504	0.270938											gene5275_path1	0.223323
								G_9731	2.73361			G_6505	0.302849											gene5698_path1	0.0693268
								G_9737	2.424			G_6506	0.333703											gene5895_path1	0.40351
								G_9757	4.74466			G_6517	0.44966											gene6173_path1	0.498064
								G_9785	4.68342			G_6549	0.495484											gene6304_path1	0.355861
								G_9786	3.8874			G_6561	0.327338											gene6453_path1	0.417148
								G_9793	2.09459			G_6565	0.244971											gene7048_path1	0.466429
								G_9815	2.23792			G_6678	0.293174											gene7430_path2	0.38882
								G_9816	3.23923			G_6688	0.282561											gene7453_path2	0.409129
								G_9817	5.11972			G_6717	0.418783											gene7592_path1	0.276838
								G_9818	2.60508			G_6731	0.324376											gene8652_path1	0.468048
								G_9819	3.17507			G_6735	0.288602											gene8682_path1	0.405407
								G_9837	2.95574			G_6785	0.313348											gene10260_path1	0.284684
								G_9850	3.59755			G_6786	0.263732											gene10556_path1	0.287317
								G_9851	2.86813			G_6797	0.496383											gene11671_path1	0.35171
								G_9852	3.10207			G_6824	0.394543											gene13071_path1	0.415031
								G_9855	2.33701			G_6825	0.365335											gene13330_path1	0.475646
								G_9894	2.06237			G_6826	0.25237											gene14548_path2	0.272603
								G_9900	2.04745			G_6939	0.470184											gene14748_path1	0.144964
								G_9901	2.75851			G_6948	0.120776											gene15432_path1	0.329375
								G_9959	10.3637			G_6949	0.141604											gene15800_path1	0.457661
								G_10044	2.33998			G_6968	0.408929											gene16374_path1	0.375686
								G_10157	2.00427			G_6991	0.341727											gene17614_path1	0.472202
								G_10158	2.17131			G_7021	0.269926											gene17935_path1	0.386105
								G_10165	2.6957			G_7102	0.377767											gene18526_path2	0.238729
								G_10199	3.12445			G_7160	0.436202											gene19554_path1	0.434579
								G_10230	3.61779			G_7167	0.489882											gene21988_path1	0.0746211
								G_10234	2.84804			G_7193	0.320344											gene23169_path1	0.418718
								G_10273	2.23655			G_7194	0.309953											gene23491_path1	0.463609
								G_10307	2.20188			G_7241	0.458688											gene24154_path1	0.44137
								G_10308	2.84745			G_7252	0.493821											gene24192_path1	0.268887
								G_10402	5.79941			G_7343	0.172659											gene24350_path1	0.460658
								G_10433	2.03214			G_7363	0.469354											gene24445_path1	0.357333
								G_10436	2.58662			G_7417	0.05262											GinS1	0.33593
								G_10462	2.06552			G_7418	0.203918											GldC	0.291687
								G_10514	4.37442			G_7419	0.228695											GrpR	0.306285
								G_10515	2.09613			G_7430	0.467412											GtsE1	0.105857
								G_10532	2.06006			G_7464	0.280459											G_69	0.151641
								G_10618	2.08403			G_7511	0.454043											G_107	0.303164
								G_10633	2.08765			G_7552	0.41551											G_116	0.462061
								G_10652	5.20794			G_7580	0.340437											G_210	4.10837e-07
								G_10656	2.29478			G_7599	0.438155											G_494	0.364768
								G_10675	2.95785			G_7600	0.331334											G_543	0.466164
								G_10676	2.66111			G_7601	0.382116											G_566	0.338383
								G_10709	2.0684			G_7614	0.184529											G_679	0.455688
								G_10731	2.93235			G_7628	0.220443											G_702	1.37238e-05
								G_10738	2.70661			G_7645	0.468387											G_712	0.360668
								G_10755	3.87537			G_7673	0.436618											G_720	0.277656
								G_10760	2.2477			G_7709	0.451326											G_724	0.386802
								G_10775	2.46742			G_7767	0.457081											G_812	0.311303
								G_10809	2.87716			G_7768	0.432705											G_845	0.406963
								G_10862	3.32245			G_7769	0.38069											G_871	0.454866
								G_10913	2.22273			G_7770	0.401627											G_881	0.173197
								G_10943	2.0479			G_7800	0.387553											G_882	0.364196
								G_10958	2.18396			G_7830	0.289387											G_897	0.467379
								H2-dmb2	4.62774			G_7847	0.379149											G_926	0.163997
								Hal	3.56273			G_7848	0.378541											G_1026	0.10612
								Heph	4.72326			G_7859	0.359025											G_1036	0.453185
								Herpud1	2.07027			G_7860	0.384188											G_1140	0.400427
								Hfe2	3.24709			G_7861	0.435795											G_1158	2.81604e-06
								Hgf	4.60114			G_7889	0.501186											G_1212	0.459688
								Hhat	5.36657			G_7899	0.424193											G_1221	0.37906
								Hmgcs2	4.63675			G_7905	0.358721											G_1267	0.118835
								Hpx	2.50487			G_7906	0.364797											G_1295	0.000133051
								Hr	10.8085			G_7908	0.367976											G_1309	9.57218e-08
								Hrc	7.55964			G_7909	0.323497											G_1387	0.483275
								Hsd11b1	2.22772			G_7926	0.443145											G_1548	0.492153
								Hspa13	2.29443			G_7967	0.455047											G_1565	0.318608
								Htra1	2.19574			G_8052	0.449805											G_1571	0.41806
								Hyou1	2.17438			G_8099	0.100119											G_1619	0.31402
								Icam5	3.87788			G_8118	0.453435											G_1642	0.431872
								Ifit2	3.10735			G_8126	0.340811											G_1661	0.201737
								Ifng	2.39138			G_8127	0.434734											G_1702	0.493415
								Igfbp6	5.82555			G_8140	0.354889											G_1801	0.449147
								Ikbke	2.11194			G_8144	0.453803											G_1897	0.480613
								Ikzf2	2.05753			G_8175	0.482305											G_1977	0.342319
								Il1rl2	2.15213			G_8191	0.400308											G_1994	0.0999014
								Il13ra2	17.1016			G_8223	0.14135											G_1997	0.480767
								Il27	4.2648			G_8224	0.17367											G_1998	0.460897
								Impg2	2.99477			G_8295	0.126274											G_2115	0.286109
								Iqch	2.44054			G_8296	0.104473											G_2194	0.176148
								Irgm	2.55756			G_8297	0.114853											G_2202	0.20616
								Isg20	4.09453			G_8298	0.128314											G_2230	0.491487
								Itgav	2.32602			G_8338	0.0880168											G_2239	0.43569
								Itm2b	2.22267			G_8352	0.233833											G_2312	0.422544
								Kcnk5	6.05156			G_8355	0.262678											G_2336	0.443649
								Kif21b	2.00599			G_8397	0.195715											G_2352	0.335649
								Kirrel3	5.34611			G_8451	0.278119											G_2408	0.364768
								Klhl11	1.99111			G_8494	0.454224											G_2425	2.12236e-06
								Klhl24	2.2377			G_8517	0.259987											G_2571	5.9189e-06
								Klre1	3.13988			G_8518	0.380618											G_2640	0.388596
								Krt78	2.27036			G_8535	0.491496											G_2754	0.448172
								Krt80	3.59859			G_8543	0.427929											G_2757	0.467557
								Lad1	3.39158			G_8555	0.460367											G_2857	0.0937374
								Lbp	5.05432			G_8569	0.446188											G_2939	0.129467
								Lcn2	8.99863			G_8598	0.152753											G_3123	0.389069
								Lcn12	3.19515			G_8662	0.335834											G_3154	0.262901
								Lctl	2.32277			G_8686	0.495633											G_3157	0.108235
								Lhfpl2	3.27738			G_8687	0.471317											G_3178	0.37906
								Lipa	2.39403			G_8738	0.434497											G_3210	0.192665
								Lipi	2.19657			G_8741	0.479407											G_3211	0.224616
								Lnx1	2.46496			G_8787	0.472014											G_3239	0.474656
								Loc679641	2.41234			G_8792	0.305647											G_3442	0.412981
								Loc680039	2.01539			G_8811	0.46774											G_3520	0.413867
								Loc689856	5.10086			G_8824	0.41368											G_3531	0.349987
								Loc690326	12.3229			G_8828	0.313634											G_3589	0.092881
								Loc690746	2.06681			G_8850	0.483908											G_3590	0.0955662
								Loc691551	3.89382			G_8851	0.375103											G_3592	0.477612
								Loc691984	2.11434			G_8896	0.342601											G_3658	0.463371
								Loc100364574	13.6407			G_8915	0.482698											G_3659	0.344543
								Loc100912282	2.38219			G_8977	0.383946											G_3705	0.0908047
								Loxl2	3.86557			G_9112	0.458534											G_3863	0.272806
								Lpin1	2.04948			G_9120	0.452728											G_3864	0.336038
								Lppr2	2.29301			G_9136	0.471071											G_3869	0.139856
								Lrrc15	5.01706			G_9159	0.354199											G_3873	0.315794
								Ly6g6c	7.12119			G_9160	0.442268											G_3876	0.441195
								Magee2	3.19751			G_9182	0.424093											G_3884	0.39181
								Magt1	2.1561			G_9183	0.42713											G_3927	0.489254
								Mb	8.27474			G_9243	0.42289											G_3975	0.415422
								Mcf2l	2.33314			G_9244	0.376641											G_3977	0.114698
								Mcoln2	4.23521			G_9272	0.159016											G_4113	0.429397
								Mecom	3.12035			G_9273	0.0656153											G_4116	0.426216
								Megf10	5.41531			G_9274	0.413337											G_4188	0.390224
								Mettl7a	2.02027			G_9275	0.265796											G_4218	0.396713
								Mgc114427	2.15569			G_9276	0.308349											G_4262	0.292592
								Mkrn3	2.04147			G_9334	0.18314											G_4263	0.279778
								Mllt4	2.66619			G_9390	0.367556											G_4284	0.420482
								Mmd	2.19273			G_9395	3.24504e-06											G_4287	0.324992
								Mmp2	7.49249			G_9424	0.112648											G_4332	0.478636
								Mogat2	3.20378			G_9426	0.474814											G_4365	0.346987
								Morc1	3.44348			G_9460	0.423747											G_4366	0.276283
								Mpeg1	2.54739			G_9474	0.45212											G_4371	0.37168
								Mpp6	2.09805			G_9541	0.396905											G_4398	0.377194
								Mrgprf	5.65166			G_9551	0.469822											G_4441	0.252318
								Mtss1l	2.05183			G_9596	0.299229											G_4476	0.419061
								Mylip	2.68461			G_9657	0.445249											G_4482	0.144302
								Mylk2	5.55723			G_9768	0.283502											G_4539	0.28729
								Myo10	2.04145			G_9771	0.21194											G_4708	0.471638
								Myzap	3.22558			G_9803	0.447355											G_4736	0.360888
								Narf	2.54784			G_9804	0.44686											G_4738	0.382582
								Nat8	2.16603			G_9811	0.452323											G_4739	0.48536
								Ncf4	7.42076			G_9841	0.496618											G_4740	0.4649
								Nek5	2.41981			G_9856	0.394321											G_4765	0.362759
								Nepn	3.32296			G_9864	0.435167											G_4850	0.102206
								Nipa1	2.69694			G_9901	0.365224											G_4874	0.268211
								Nmnat2	12.8117			G_9932	0.354403											G_4895	0.391333
								Nod2	2.53711			G_9939	0.367358											G_5029	0.414809
								Notch1	5.10128			G_9940	0.42686											G_5044	0.195757
								Nox1	2.71977			G_9944	0.232035											G_5063	0.209045
								Nox4	2.16649			G_9959	0.2726											G_5132	0.27711
								Npl	3.34745			G_9960	0.38666											G_5250	0.47624
								Nrep	9.58669			G_9972	0.323276											G_5300	0.407944
								Nuak1	2.01152			G_9973	0.448212											G_5422	0.48993
								Nudt18	4.171			G_9982	0.462892											G_5433	0.43988
								Odf3l1	2.45878			G_9984	0.466735											G_5544	0.237512
								Olfml2b	2.07054			G_10061	0.457395											G_5724	1.60092e-08
								Olfr421-ps1	2.43591			G_10062	0.455799											G_5867	0.46499
								Olfr1178	2.81377			G_10108	0.468076											G_5889	0.148911
								Olr1593	2.28096			G_10115	0.444725											G_5998	0.362483
								Ormdl3	2.26989			G_10126	0.487484											G_6324	0.290394
								Osap	3.30344			G_10127	0.484335											G_6511	0.294861
								Otof	3.12898			G_10128	0.4424											G_6545	0.327563
								Pamr1	10.061			G_10131	0.42714											G_6561	0.394761
								Parp11	2.03857			G_10132	0.26866											G_6644	0.434764
								Pcdhb21	4.33803			G_10133	0.313164											G_6717	0.478844
								Pcdhga11	2.42637			G_10134	0.359966											G_6735	0.286944
								Pdcd4	2.05412			G_10135	0.442651											G_6761	7.91642e-07
								Pde3b	5.62889			G_10154	0.300137											G_6785	0.162479
								Pdgfra	2.38162			G_10190	0.387456											G_6809	0.301626
								Pdgfrb	3.15087			G_10310	0.441598											G_6810	0.296885
								Pdia3	2.02019			G_10337	0.464074											G_6825	0.470861
								Pdia4	2.56595			G_10338	0.435119											G_6948	0.223348
								Pdzd9	2.54921			G_10350	0.480299											G_6949	0.17182
								Pdzrn3	9.78851			G_10352	0.25493											G_6994	0.474805
								Piezo2	2.41242			G_10353	0.283786											G_7021	0.120021
								Pigk	2.11535			G_10354	0.293157											G_7342	0.420583
								Pik3r3	3.21916			G_10355	0.329959											G_7516	0.323945
								Pkd2l1	3.43673			G_10357	0.178629											G_7532	0.13572
								Pla2g5	4.26317			G_10358	0.314959											G_7621	0.15532
								Plat	3.29306			G_10386	6.48811e-08											G_7628	0.134915
								Plcg2	4.22386			G_10402	0.343342											G_7645	0.212905
								Plch2	2.54395			G_10451	0.0119023											G_7735	0.332247
								Plcl2	6.61471			G_10525	0.316659											G_7787	0.401365
								Plin1	3.16624			G_10526	0.335419											G_7808	0.219582
								Pltp	8.31103			G_10527	0.312533											G_7823	0.117758
								Popdc3	11.5843			G_10528	0.41833											G_7826	0.0621844
								Postn	3.04881			G_10529	0.365444											G_7901	0.45432
								Ppm1e	2.44284			G_10530	0.379498											G_7951	0.413058
								Prnd	2.65378			G_10548	0.392471											G_8177	0.478868
								Prom2	3.3981			G_10581	0.256342											G_8224	0.461182
								Prr16	4.51117			G_10714	0.456488											G_8295	0.134502
								Ptch1	12.1581			G_10715	0.379166											G_8298	0.202279
								Ptger1	10.0614			G_10716	0.453267											G_8315	0.296148
								Ptgr2	2.18183			G_10738	0.410342											G_8423	0.243472
								Ptgs2	2.07555			G_10864	0.454589											G_8451	0.135703
								Rab3a	2.71828			G_10952	0.371546											G_8472	0.476071
								Rab30	2.40534			G_10987	0.311459											G_8569	0.454834
								Rad51ap2	2.7165			HauS8	0.475698											G_8576	0.361159
								Ranbp3l	2.56481			HecW2	0.147822											G_8577	0.415876
								Rapgefl1	2.98583			HhaT	0.269026											G_8579	0.462977
								Rarres1	3.16373			HmgCS1	0.41767											G_8637	0.428607
								Rasgrp3	2.48688			Hr	0.117356											G_8677	0.119477
								Rbfox3	4.73912			HspA2	0.490049											G_8680	0.438334
								Rgd1304931	2.94258			HyaL1	0.456658											G_8686	0.459287
								Rgd1308226	2.8998			IffO2	0.404677											G_8824	0.367338
								Rgd1308428	2.46292			Ifi27l1	0.290605											G_8859	0.490108
								Rgd1359156	2.94924			Ifi44	0.416849											G_8900	0.451015
								Rgd1560028	3.90312			IfiTM3	0.484019											G_8914	0.354796
								Rgd1560386	2.32696			Ift172	0.509485											G_9092	0.460921
								Rgd1560846	2.49304			IgfBP5	0.246935											G_9101	0.282137
								Rgd1562987	2.07843			Il1RL1	0.409846											G_9102	0.3751
								Rgd1563200	8.70908			Il18	0.495188											G_9126	0.428315
								Rgd1563520	2.1166			Il22ra1	0.470082											G_9144	0.27981
								Rgd1564458	2.55231			Ino80c	0.479103											G_9271	0.347583
								Rgs16	5.63832			InpP5d	0.404897											G_9272	0.239806
								Rgs17	3.15571			IqgAP3	0.435567											G_9274	0.37201
								Rhob	2.07865			Irf1	0.403947											G_9276	0.227553
								Rin3	3.05154			IrgM	0.345575											G_9334	0.0981214
								Rna42_path1	2.17959			Irs1	0.439986											G_9359	0.420192
								Rna117_path1	2.1589			Irx4	0.301812											G_9369	0.468871
								Rna120_path1	2.19486			Isg15	0.465018											G_9497	0.127465
								Rna379_path1	2.19246			JmjD5	0.487889											G_9498	0.131925
								Rna443_path2	4.17934			Jrk	0.464646											G_9499	0.239347
								Rna540_path1	2.18555			Kat3	0.149915											G_9503	0.467769
								Rna581_path1	2.06141			KcnK5	0.317061											G_9508	0.34125
								Rna613_path1	2.47666			KcnN4	0.251142											G_9554	0.444232
								Rna822_path1	2.64625			Kif2c	0.310549											G_9655	0.221119
								Rna824_path1	3.51135			Kif4	0.204207											G_9787	0.490771
								Rna845_path1	2.07492			Kif15	0.180897											G_9788	0.399068
								Rna960_path1	2.03666			Kif20a	0.480605											G_9797	0.208027
								Rna979_path1	2.03986			Kif20b	0.414977											G_9798	0.11215
								Rna1004_path1	2.05532			Kif21b	0.374873											G_9799	0.20026
								Rna1173_path2	2.2667			KlhL25	0.392038											G_9800	0.147978
								Rna1288_path1	8.82477			KlrD1	0.297601											G_9854	0.43915
								Rna1608_path1	2.63595			Krt78	0.298556											G_9885	0.206208
								Rna1626_path1	3.46619			Krt80	0.405803											G_9935	0.440278
								Rna1742_path1	2.73875			LamA3	0.433572											G_9944	0.287868
								Rna1767_path1	5.81649			LasP1	0.365977											G_10125	0.405619
								Rna1967_path1	2.30878			Lat	0.445526											G_10176	0.0810687
								Rna1968_path1	2.15867			Lat2	0.420138											G_10258	0.378242
								Rna2165_path1	2.05951			LayN	0.349616											G_10294	0.203358
								Rna2273_path1	2.28042			LdhC	0.370119											G_10365	0.479933
								Rna2274_path1	2.02866			LdlR	0.386287											G_10366	0.148917
								Rna2293_path1	10.3925			LgaLS3	0.281254											G_10367	0.130535
								Rna2610_path1	2.15003			LmnA	0.188068											G_10475	3.69649e-05
								Rna2865_path1	2.91267			LmnB1	0.478336											G_10540	0.474748
								Rna3065_path1	4.06737			Loc500077	0.456912											G_10549	0.276284
								Rna3089_path1	4.42881			Loc679989	0.163475											G_10614	0.203417
								Rna3488_path1	2.46781			Loc683522	0.463764											G_10615	0.422672
								Rna3585_path1	2.04244			Loc688280	0.504579											G_10616	0.485477
								Rna3972_path1	4.45832			Loc688286	0.267748											G_10653	0.283704
								Rna4015_path1	2.06117			Loc689959	0.252086											G_10699	0.127308
								Rna4215_path1	4.72128			Loc690976	0.316719											G_10823	0.493183
								Rna4320_path1	2.92385			Loc691979	0.253776											G_10901	0.3165
								Rna4485_path1	2.36536			Loc100310874	0.0860952											G_10988	0.27459
								Rna4606_path1	2.53602			Loc100359980	0.494395											G_10989	0.345689
								Rna4683_path1	9.08597			Loc100362005	0.443206											H2aFX	0.236034
								Rna4807_path1	2.24552			Loc100912458	0.408724											Hat1	0.320865
								Rna5055_path1	2.03749			Loc101056102	0.454752											HauS4	0.378283
								Rna5098_path1	2.47971			LphN2	0.46515											HdgF	0.386215
								Rna5196_path1	2.21672			LrrC15	0.351931											Hip1	0.47651
								Rna5208_path1	2.3584			LrsAM1	0.465735											HirIP3	0.293808
								Rna5432_path1	3.00921			Ltf	0.446823											HjuRP	0.159639
								Rna5454_path2	2.56953			Ly6G6c	0.340297											HmgA1	0.192267
								Rna5457_path2	2.61796			LyrM7	0.44171											HmmR	0.115011
								Rna5663_path1	2.71673			Mcm10	0.485512											HspE1	0.495649
								Rna5841_path1	3.36541			MdgA1	0.347112											IarS	0.431776
								Rna5922_path1	2.35641			Med16	0.295137											IfrD2	0.292256
								Rna6066_path1	2.25483			Mex3c	0.473491											Il18	0.43784
								Rna6119_path1	4.60704			MgsT1	0.393234											IqgAP3	0.0801416
								Rna6168_path1	2.25067			Mid1ip1	0.483202											Kif2c	0.0926847
								Rna6262_path1	3.82963			MidN	0.436732											Kif4	0.079999
								Rna6604_path1	4.25482			Mki67	0.132006											Kif14	0.169418
								Rna6786_path1	2.27371			Mmd	0.333352											Kif15	0.0895117
								Rna7180_path1	2.05144			Mmp9	0.365236											Kif18b	0.0870483
								Rna7279_path1	2.53052			Mmp10	0.190705											Kif20a	0.254753
								Rna7871_path1	2.55402			Mmp12	0.397746											Kif20b	0.0967839
								Rna7978_path1	4.68708			Mmp19	0.322032											Kif22	0.151691
								Rna8002_path2	3.3043			Mob3a	0.351273											Kif23	0.222056
								Rna8149_path1	16.069			MocS1	0.487011											Kif24	0.216907
								Rna8228_path1	2.09686			Mpg	0.449171											KifC1	0.201339
								Rna8233_path1	3.44851			MpsT	0.487744											KntC1	0.136976
								Rna8368_path1	3.32869			MrgPRf	0.436293											Lig1	0.305356
								Rna8417_path2	3.63311			MrpL9	0.497102											LmnB1	0.189886
								Rna8430_path1	2.88706			MrpL23	0.438087											Loc498265	0.301566
								Rna8509_path1	5.20578			MrpS6	0.341112											Loc691979	0.136341
								Rna8540_path1	4.77402			Mt1A	0.497382											Loc100310874	0.0919182
								Rna8876_path1	2.0098			MtaP1s	0.135198											Loc100360437	0.483269
								Rna8937_path1	2.2569			MtfP1	0.396639											Loc100911456	0.318062
								Rna9032_path1	2.68683			MthFD1l	0.49503											LrrC25	0.264912
								Rna9312_path1	2.12815			MtmR14	0.474383											LrrC51	0.445056
								Rna9603_path1	2.42132			MylK	0.434529											Lsm3	0.354477
								Rna9689_path1	3.83914			Myo1g	0.22852											Mad2l1	0.258922
								Rna9976_path1	2.81476			MyoM3	0.363066											MarCH3	0.419076
								Rna9991_path1	2.06415			MyzAP	0.259964											Mcm2	0.391864
								Rna10010_path1	2.70607			Nab2	0.41325											Mcm3	0.151027
								Rna10227_path1	3.06817			Nat8	0.427841											Mcm4	0.20368
								Rna10265_path1	6.23866			NckAP5	0.271029											Mcm5	0.113764
								Rna10391_path1	4.45285			NduFS7	0.451394											Mcm6	0.288015
								Rna10430_path1	4.85471			Neu2	0.400709											Mcm7	0.329366
								Rna10481_path1	3.05369			NfkBIe	0.376333											Mcm8	0.359135
								Rna11011_path1	2.79977			NfkBIz	0.485313											Mcm10	0.110793
								Rna11087_path1	2.1283			Nid2	0.318739											Mdc1	0.357074
								Rna11145_path1	3.503			NinJ1	0.245416											Mis18a	0.235429
								Rna11175_path1	8.38978			NlrP3	0.155777											Mis18bp1	0.154421
								Rna11198_path1	4.12166			Nmi	0.29374											Mki67	0.0846128
								Rna11241_path1	2.12678			Nod2	0.435162											MmaCHc	0.480118
								Rna11389_path1	3.47998			NotCH3	0.459136											Mms22l	0.20752
								Rna11391_path1	3.05724			NppA	0.166731											MrtO4	0.494424
								Rna11398_path1	2.45532			NppB	0.159674											MthFD2	0.372402
								Rna11445_path1	6.87894			Nqo1	0.336146											MybBP1a	0.434033
								Rna11514_path1	5.90857			Nr1H3	0.350558											MybL2	0.0876549
								Rna12038_path1	2.34505			NrcAM	0.397856											NasP	0.373003
								Rna12039_path2	3.04344			Nrp1	0.28428											NcaPG	0.237879
								Rna12211_path1	2.07796			Ns5ATp9	0.153896											NcaPG2	0.23721
								Rna12327_path1	5.52604			Ntn4	0.405365											Ndc80	0.165066
								Rna12328_path1	3.31192			NtpCR	0.411917											Nde1	0.370066
								Rna12329_path1	2.92572			Nuf2	0.0275668											Ndp	0.288935
								Rna12387_path1	2.29428			Oaf	0.368254											Nek6	0.469094
								Rna12613_path1	2.80983			OasL2	0.4035											Neu2	0.286475
								Rna12650_path2	1.99769			Oc90	0.429638											Nop56	0.400394
								Rna12664_path1	16.5556			Opn1sw	0.184231											NpaS2	0.407904
								Rna12934_path1	4.2749			Otc	0.238433											NpaS4	0.355787
								Rna12961_path1	3.16003			P2rX6	0.122299											Ns5ATp9	0.126253
								Rna13048_path1	5.50836			Pak6	0.321486											NsuN4	0.452788
								Rna13104_path1	7.62969			ParK2	0.495445											Nuf2	0.0637048
								Rna13172_path1	2.33599			Pbk	0.130714											Orc1	0.17291
								Rna13180_path1	2.46355			PcdHGa11	0.382987											PaiCS	0.429527
								Rna13197_path1	2.55732			Pde1b	0.339024											PalB2	0.358317
								Rna13307_path1	3.53363			PdlIM2	0.140135											PasK	0.353753
								Rna13334_path1	2.3555			Pex5l	0.4431											Pbk	0.129188
								Rna13464_path1	4.67371			Pex14	0.501034											PcnA	0.274865
								Rna13728_path1	4.0277			PgcP	0.433403											Phf19	0.242561
								Rna13743_path1	4.86377			Phb2	0.33998											PhgDH	0.356075
								Rna13886_path1	3.89272			Phf15	0.479226											PirT	0.427152
								Rna13965_path1	2.14835			PhkB	0.43552											Plk1	0.0926652
								Rna14006_path1	9.63994			PhyHD1	0.112096											Pmf1	0.221317
								Rna14013_path1	3.84253			Pik3ip1	0.485321											PolD1	0.234925
								Rna14273_path1	2.23801			Pik3r5	0.275011											PolE	0.188624
								Rna14444_path1	2.01074			PkdCC	0.418855											PolQ	0.207481
								Rna14461_path1	2.61829			Pkp3	0.456312											PolR3e	0.479399
								Rna14513_path1	3.08604			Pla1a	0.310799											PpaT	0.47182
								Rna14724_path1	3.18797			Pla2g5	0.428592											Prc1	0.0883442
								Rna14852_path1	3.15974			PlaC1	0.331455											PriM1	0.344561
								Rna14991_path2	3.4837			PlaC8	0.233398											PriM2	0.381831
								Rna15156_path1	4.13711			PleKHo2	0.195862											Prr11	0.205726
								Rna15307_path1	1.99843			PlsCR3	0.468815											PsaT1	0.296013
								Rna15319_path1	4.4261			PnkD	0.255305											PsmC3ip	0.408868
								Rna15563_path2	2.50652			PodXL2	0.303188											PsrC1	0.152945
								Rna15605_path1	2.27307			PolD4	0.437691											PtgIS	0.330067
								Rna15672_path1	5.12893			PpaP2b	0.443283											PttG1	0.342372
								Rna15830_path1	2.09222			PpaP2c	0.344987											Pus1	0.483735
								Rna15855_path1	5.97596			PpaRD	0.34043											Rad51ap1	0.147249
								Rna15924_path1	8.86495			PpaRG	0.323509											Rad54l	0.141344
								Rna16218_path1	3.90786			PpfIBp2	0.433271											RanGAp1	0.405426
								Rna16270_path1	2.12056			Ppm1m	0.445186											Rbm3	0.28646
								Rna16392_path1	2.02082			Ppp1ca	0.471256											RbmX	0.489206
								Rna16417_path1	5.46544			Ppp2r4	0.438775											Rfc3	0.394182
								Rna16418_path1	3.36633			Prc1	0.208788											Rfc5	0.254761
								Rna16421_path2	3.7388			PrkCDbp	0.257742											Rgd1305834	0.374901
								Rna16440_path1	2.70412			ProC	0.0875182											Rgd1308541	0.156581
								Rna16646_path1	8.63944			Prr13	0.400935											Rin2	0.420986
								Rna16654_path1	2.63935			PrsS27	0.33094											rna278_path1	0.405409
								Rna16751_path1	3.17337			PsmB8	0.425887											rna929_path1	0.172348
								Rna16974_path1	3.07581			PsmB9	0.474667											rna961_path1	0.320135
								Rna17024_path1	8.00681			PtcH1	0.079862											rna1019_path1	0.249502
								Rna17195_path1	2.45372			PtgIS	0.131262											rna1719_path1	0.125567
								Rna17283_path1	1.66707			Ptk2b	0.27535											rna1999_path1	0.174484
								Rna17360_path1	5.41637			PtpRF	0.277142											rna2009_path1	0.327893
								Rna17392_path1	2.37186			PtrF	0.308031											rna2084_path1	0.327267
								Rna17456_path1	2.40179			Rab13	0.407569											rna2153_path1	0.433593
								Rna17767_path1	5.51937			Rab31	0.397564											rna2841_path1	0.278603
								Rna17931_path1	2.36633			Rab43	0.382553											rna2873_path1	0.237072
								Rna18418_path1	2.84662			RasGEf1b	0.366333											rna2896_path2	0.406132
								Rna18514_path1	2.14025			Rbm3	0.484019											rna3017_path2	0.127533
								Rna18900_path1	2.67143			Rbm42	0.444612											rna3055_path1	0.241118
								Rna19066_path1	10.577			ReeP4	0.499722											rna3107_path1	0.447783
								Rna19297_path1	4.21662			RetSAt	0.441331											rna3268_path1	0.442127
								Rna19347_path1	3.4622			Rfx1	0.498112											rna3324_path1	0.0784659
								Rna19363_path1	3.66758			Rgd1304563	0.344589											rna3326_path1	0.0631049
								Rna19796_path2	3.512			Rgd1304622	0.395545											rna3752_path1	0.417705
								Rna19839_path1	2.17868			Rgd1306500	0.29423											rna3925_path1	0.467549
								Rna19987_path1	2.20565			Rgd1308019	0.278199											rna4116_path1	0.27374
								Rna20095_path1	5.69617			Rgd1308350	0.244339											rna4139_path1	4.08147e-05
								Rna20184_path1	2.48407			Rgd1309594	0.434301											rna4684_path1	0.381396
								Rna20185_path1	2.78738			Rgd1309708	0.231393											rna5045_path1	0.385368
								Rna20253_path1	6.67029			Rgd1311892	0.180232											rna5401_path1	0.101808
								Rna20307_path1	3.67348			Rgd1562018	0.435985											rna5406_path1	0.0637588
								Rna20400_path2	2.45535			Rgd1562552	0.474671											rna5440_path2	0.475997
								Rna20460_path1	2.3507			Rgd1564019	0.419204											rna5691_path1	0.18806
								Rna20489_path1	2.67763			Rgd1564854	0.376544											rna6237_path1	0.379541
								Rna20567_path1	2.23372			RgmA	0.332575											rna6326_path1	0.267497
								Rna20674_path1	2.39418			Rgs5	0.305097											rna6355_path1	0.246662
								Rna20705_path1	2.84506			Rgs16	0.0681878											rna6679_path1	0.44986
								Rna20923_path1	2.34942			Ril	0.250113											rna7176_path1	0.224497
								Rna20966_path2	3.33224			rna41_path1	0.495937											rna7190_path1	0.414812
								Rna21350_path1	2.65339			rna63_path1	0.351722											rna7296_path1	0.266316
								Rna21372_path1	5.9932			rna220_path1	0.400299											rna7700_path1	0.204082
								Rna21435_path1	4.0523			rna225_path1	0.492137											rna8030_path1	0.143468
								Rna21707_path1	2.64779			rna226_path1	0.233449											rna8157_path1	0.446135
								Rna21776_path1	2.1335			rna288_path1	0.40622											rna8668_path1	0.293024
								Rna21791_path1	2.108			rna300_path1	0.488838											rna8836_path1	0.205213
								Rna21828_path1	2.07341			rna320_path1	0.396573											rna8928_path1	0.480198
								Rna21854_path2	6.46453			rna495_path1	0.407246											rna9686_path1	0.350825
								Rna21857_path1	4.33686			rna590_path1	0.474528											rna9692_path1	0.115069
								Rna21876_path1	4.33639			rna730_path1	0.459548											rna9906_path1	0.154741
								Rna21952_path1	5.32701			rna817_path1	0.448322											rna10399_path1	0.211925
								Rna21955_path1	3.39961			rna834_path1	0.154433											rna10559_path1	0.338354
								Rna22056_path1	2.27934			rna845_path1	0.335315											rna10727_path1	0.263421
								Rna22086_path2	5.2988			rna970_path1	0.395616											rna10858_path1	0.395418
								Rna22120_path1	5.83481			rna1273_path1	0.20272											rna11173_path1	0.222646
								Rna22127_path3	4.20055			rna1284_path1	0.22477											rna11623_path1	0.356674
								Rna22160_path1	4.81681			rna1520_path1	0.429333											rna11975_path1	0.079305
								Rna22276_path1	3.023			rna1545_path1	0.356058											rna12009_path2	0.160807
								Rna22312_path1	7.89862			rna1648_path1	0.125027											rna12766_path1	0.338813
								Rna22336_path1	3.52425			rna1769_path1	0.105518											rna12991_path1	0.142883
								Rnase4	2.59169			rna1999_path1	0.145685											rna13008_path1	0.495586
								Rnf190	4.08328			rna2095_path1	0.383529											rna13029_path1	0.478229
								Rph3a	3.28029			rna2099_path1	0.077413											rna13474_path1	0.0958752
								Rsad2	4.46109			rna2137_path1	0.421752											rna13635_path1	0.146893
								Rxra	2.43424			rna2293_path1	0.185575											rna13739_path1	0.121079
								S100a1	2.19331			rna2329_path1	0.413308											rna14212_path1	0.126767
								Samd14	2.64696			rna2447_path1	0.415232											rna14234_path1	0.450369
								Scg2	4.37613			rna2467_path1	0.433141											rna14501_path1	0.172884
								Sec23a	2.06219			rna2610_path1	0.42016											rna14763_path1	0.402998
								Sec63	2.06362			rna2873_path1	0.387378											rna15186_path1	0.341613
								Sema4d	3.08133			rna3017_path2	0.281457											rna15269_path1	0.128145
								Sept12	3.93134			rna3226_path1	0.474931											rna15342_path1	0.226118
								Serinc5	2.28652			rna3324_path1	0.183701											rna15388_path1	0.187172
								Serpine1	3.29357			rna3484_path2	0.412899											rna15598_path1	0.195039
								Serpinf1	2.29706			rna3536_path1	0.277472											rna15676_path1	0.231049
								Serpini1	2.39655			rna3827_path1	0.119505											rna16447_path1	0.226743
								Sgca	8.81578			rna3852_path1	0.125343											rna16450_path1	0.143708
								Sh3tc1	4.11648			rna3972_path1	0.347239											rna16730_path1	0.126903
								Sik1	3.87507			rna4060_path1	0.387799											rna16931_path1	0.232272
								Slc1a2	3.14655			rna4064_path1	0.028568											rna17004_path1	0.128017
								Slc12a5	2.33518			rna4119_path1	0.348408											rna17682_path1	0.254112
								Slc16a7	7.92722			rna4411_path1	0.360476											rna17982_path1	0.406945
								Slc22a17	2.68929			rna4465_path1	0.0858478											rna18351_path1	0.490232
								Slc24a3	7.67667			rna4689_path1	0.409257											rna18475_path1	0.0914406
								Slc41a3	2.18519			rna4807_path1	0.438113											rna18557_path1	0.169006
								Slco4a1	6.57625			rna4817_path1	0.107427											rna18688_path1	0.108728
								Slitrk6	12.902			rna5308_path1	0.408988											rna19314_path1	0.458475
								Smad3	6.51212			rna5401_path1	0.190766											rna19460_path1	0.332948
								Smox	2.60786			rna5406_path1	0.171372											rna19663_path1	0.216912
								Sncb	7.52165			rna5489_path1	0.231316											rna19672_path1	0.467038
								Snn	6.38157			rna5607_path1	0.315893											rna20054_path1	0.350336
								Spint2	2.12368			rna5824_path1	0.462178											rna20110_path1	0.368451
								Spns2	3.08989			rna6059_path1	0.417388											rna20381_path1	0.119908
								Spon2	2.25769			rna6237_path1	0.465793											rna20530_path1	0.445331
								Spp1	4.25885			rna6262_path1	0.373597											rna20610_path1	0.200727
								Ssbp2	2.35789			rna6264_path1	0.293785											rna20822_path1	0.387182
								Sspn	2.55442			rna6429_path1	0.179356											rna20994_path1	0.123078
								St3gal4	2.6271			rna6468_path1	0.479477											rna21226_path1	0.387216
								St8sia4	2.10075			rna6533_path1	0.462095											rna21264_path1	0.295459
								St8sia6	3.90157			rna6813_path1	0.470408											rna21972_path1	0.106309
								Stat2	2.14396			rna6960_path1	0.485538											rna22135_path2	0.471638
								Stk32b	2.19976			rna7054_path2	0.432945											rna22322_path1	0.339522
								Stra6	2.14308			rna7085_path1	0.108749											RnaSEh2a	0.237119
								Strc	1.98537			rna7180_path1	0.368713											RnaSEh2b	0.419198
								Stxbp5l	6.49655			rna7205_path1	0.461277											Rpa2	0.285127
								Syn3	4.79156			rna7279_path1	0.253312											Rrm1	0.276858
								Syndig1	9.03112			rna7303_path1	0.383714											RttN	0.433444
								Syne1	7.3117			rna7358_path1	0.307718											SgoL1	0.259129
								Tagln	2.31371			rna7894_path1	0.417118											ShcBP1	0.154163
								Tbc1d21	10.1206			rna7913_path1	0.333515											ShmT1	0.162717
								Tbxas1	3.07984			rna7960_path1	0.449529											Ska1	0.120539
								Tcn2	2.39915			rna8145_path1	0.422357											Ska3	0.109093
								Tcp11l2	2.47816			rna8348_path1	0.101662											Skp2	0.470489
								Tdo2	2.42639			rna8389_path1	0.432773											Slc7a1	0.457011
								Tectb	3.51581			rna8417_path2	0.0695978											Slc7a5	0.342726
								Tex14	2.1355			rna8540_path1	0.299316											Slc36a4	0.391957
								Tfrc	2.79382			rna8722_path1	0.427093											SmaRCb1	0.446989
								Tgfb3	2.09338			rna9234_path1	0.415959											Smc2	0.148397
								Tgm2	3.04857			rna9410_path1	0.467527											Smc4	0.217839
								Thbs2	4.03577			rna9692_path1	0.218447											SnrPA	0.339956
								Thsd7a	2.63439			rna9723_path1	0.374972											SnrPA1	0.456018
								Tiam1	3.29671			rna9771_path1	0.446934											SpaG5	0.122818
								Timp1	2.36962			rna10024_path1	0.0985716											Spc25	0.118861
								Timp2	3.53256			rna10142_path1	0.418168											SrsF3	0.484984
								Tmbim1	2.02429			rna10322_path1	0.443977											StiL	0.197443
								Tmem50b	2.40275			rna10329_path1	0.473623											SulT1d1	0.390205
								Tmem136	7.58606			rna10333_path1	0.392973											SumO2	0.438088
								Tmem170	2.01816			rna10417_path1	0.427292											TfaP4	0.345727
								Tmod1	1.78334			rna10568_path1	0.384329											ThbD	0.336531
								Tnc	2.3316			rna10660_path2	0.223881											TimM8a1	0.279056
								Tnfaip6	3.10916			rna10880_path1	0.50408											Tlr2	0.30909
								Tnfrsf21	2.51956			rna10903_path1	0.413269											Tlr13	0.462516
								Tnfsf10	2.48041			rna10979_path1	0.296674											Tma16	0.410761
								Tnk1	3.79721			rna11011_path1	0.38538											Top2a	0.0931695
								Tnni1	3.28885			rna11087_path1	0.204853											Tpx2	0.157939
								Trak1	2.04332			rna11112_path1	0.390948											TraF4af1	0.0758509
								Trank1	8.89819			rna11113_path1	0.462433											TraIP	0.127032
								Trem1	3.58803			rna11391_path1	0.241414											TriB3	0.257273
								Trim10	3.17123			rna11523_path1	0.420008											TriP13	0.137672
								Trp53inp1	4.7334			rna11553_path1	0.205232											Ttk	0.125977
								Twsg1	2.07843			rna11826_path1	0.478955											TymS	0.421118
								Txnip	2.31636			rna11962_path1	0.340371											Ube2c	0.0810048
								Ube4a	2.15136			rna11975_path1	0.101643											Ube2t	0.092993
								Ubl3	2.01955			rna11979_path1	0.469135											UmpS	0.485801
								Ubqln3	2.49799			rna11995_path1	0.427182											Vim	0.477471
								Vcam1	2.56332			rna12009_path2	0.146826											Vrk1	0.333077
								Vil1	3.87032			rna12207_path1	0.453072											VstM5	0.471132
								Whrn	2.09294			rna12387_path1	0.462021											WdhD1	0.419067
								Wisp2	5.32113			rna12553_path1	0.454886											Wdr62	0.11603
								Xbp1	2.28238			rna12613_path1	0.289483											Wdr67	0.502246
								Xlr3b	2.64061			rna13048_path1	0.296118											Xlr4a	0.266922
								Yipf6	2.08152			rna13105_path1	0.396641											XrcC2	0.166043
								Ypel4	2.51404			rna13285_path1	0.43757											Zfp280b	0.000828217
								Ypel5	2.19837			rna13291_path1	0.365267											Zfp462	0.496361
								Zfp583	3.04733			rna13420_path1	0.390836											ZwiLCh	0.196461
								Zmiz1	2.44875			rna13461_path1	0.345593											ZwiNT	0.122467
								Zpbp	2.3407			rna13474_path1	0.488941
								1810009A15Rik	0.471115			rna13477_path1	0.401043
								2010317E24Rik	0.055752			rna13513_path1	0.478811
								2900011O08Rik	0.333733			rna13869_path1	0.458703
								3200002M19Rik	0.424223			rna14014_path1	0.248172
								4632434I11Rik	0.0684358			rna14087_path1	0.329248
								4930579G24Rik	0.35187			rna14203_path1	0.484292
								Aatf	0.442495			rna14378_path1	0.437522
								Abhd6	0.492405			rna14406_path1	0.450329
								Acot8	0.32974			rna14408_path1	0.612454
								Add2	0.422054			rna14434_path1	0.25786
								Afmid	0.468454			rna14528_path1	0.484272
								Anln	0.0776662			rna14559_path1	0.459005
								Anp32e	0.483279			rna14562_path1	0.0819381
								Ap4s1	0.208063			rna14609_path1	0.431391
								Apip	0.485404			rna14614_path1	0.383499
								Apitd1	0.464163			rna14692_path1	0.473887
								Aprt	0.490472			rna14754_path1	0.130281
								Arhgap11a	0.166945			rna14823_path1	0.368879
								Arl4d	0.455474			rna14847_path1	0.481441
								Asf1b	0.0769878			rna14852_path1	0.131495
								Aspm	0.135215			rna14853_path1	0.489321
								Atf5	0.292666			rna14863_path1	0.208789
								Atic	0.440577			rna14917_path1	0.45293
								Aurka	0.151986			rna15186_path1	0.436608
								Aurkb	0.0357986			rna15274_path1	0.362502
								B230120h23rik	0.482781			rna15342_path1	0.484558
								Bard1	0.143373			rna15388_path1	0.394833
								Bc030867	0.105488			rna15461_path1	0.0146743
								Bcl2l12	0.229716			rna15532_path1	0.458731
								Bdh1	0.489024			rna15598_path1	0.387209
								Birc5	0.070852			rna15613_path2	0.453439
								Blm	0.333953			rna15703_path1	0.343953
								Bora	0.420072			rna15785_path1	0.483853
								Brca2	0.284445			rna15830_path1	0.372344
								Bub1	0.108937			rna15948_path1	0.459147
								C1qbp	0.428425			rna16043_path1	0.256775
								C3ar1	0.495517			rna16068_path1	0.387808
								Caml	0.485071			rna16077_path2	0.134726
								Casc5	0.0717273			rna16218_path1	0.321431
								Cbx5	0.331483			rna16222_path1	0.150311
								Ccdc18	0.280471			rna16418_path1	0.391982
								Ccdc77	0.247274			rna16421_path2	0.433551
								Ccdc86	0.474257			rna16440_path1	0.242991
								Ccdc99	0.220691			rna16654_path1	0.455961
								Ccdc123	0.349444			rna16670_path1	0.147198
								Ccdc150	0.260926			rna16796_path1	0.288913
								Ccdc165	0.479046			rna16919_path1	0.3921
								Ccna2	0.0393373			rna16973_path1	0.314855
								Ccnb2	0.0475139			rna17121_path1	0.381137
								Ccnf	0.208494			rna17324_path1	0.464338
								Cdc6	0.119923			rna17476_path1	0.121593
								Cdc20	0.142847			rna17623_path1	0.115877
								Cdc25a	0.471808			rna17632_path1	0.481924
								Cdc25b	0.145601			rna17753_path1	0.476866
								Cdc45	0.139324			rna17798_path1	0.435919
								Cdca2	0.0915129			rna17892_path1	0.407977
								Cdca3	0.143719			rna18055_path1	0.430076
								Cdca4	0.413889			rna18197_path1	0.479497
								Cdca7	0.240858			rna18265_path1	0.456876
								Cdca8	0.0614872			rna18410_path1	0.148267
								Cdk1	0.0812533			rna18476_path1	0.165145
								Cdk6	0.476649			rna18508_path1	0.449716
								Cdkn1a	0.492548			rna18557_path1	0.147381
								Cdt1	0.099485			rna18586_path2	0.470395
								Cebpe	0.34812			rna18634_path1	0.387779
								Cenpa	0.0520941			rna18688_path1	0.268952
								Cenpf	0.145105			rna18692_path1	0.410728
								Cenpi	0.0750098			rna18821_path1	0.164289
								Cenpl	0.211908			rna18829_path1	0.144802
								Cenpm	0.400477			rna19156_path1	0.247877
								Cenpn	0.2307			rna19796_path2	0.059391
								Cenpo	0.270834			rna19883_path1	0.479647
								Cenpt	0.19409			rna19948_path1	0.456615
								Cenpw	0.0808548			rna19952_path1	0.206123
								Cep44	0.440728			rna20004_path1	0.5046
								Cep55	0.0903299			rna20094_path1	0.359466
								Cep152	0.489505			rna20163_path2	0.419017
								Cfb	0.40713			rna20184_path1	0.418104
								Chaf1b	0.240948			rna20185_path1	0.388803
								Chek1	0.276219			rna20234_path1	0.410557
								Chtf18	0.211105			rna20254_path1	0.220274
								Cidec	0.394375			rna20423_path2	0.418264
								Cisd3	0.474088			rna20460_path1	0.221568
								Cit	0.131403			rna20605_path2	0.384411
								Clcf1	0.315371			rna20606_path1	0.408034
								Clspn	0.0860474			rna20863_path2	0.40259
								Cnksr1	0.29585			rna20887_path1	0.319154
								Cntd1	0.47436			rna20931_path1	0.403348
								Col17a1	0.307697			rna20966_path2	0.160363
								Comtd1	0.222076			rna20991_path2	0.309559
								Crip1	0.348565			rna21005_path1	0.436413
								Csf1r	0.387261			rna21066_path1	0.409621
								Cym	0.16113			rna21137_path2	0.39265
								Cyp11a1	0.492804			rna21184_path1	0.1733
								D3ertd751e	0.484634			rna21195_path1	0.397591
								Dbf4	0.29904			rna21260_path1	0.243429
								Ddr2	0.472033			rna21541_path1	0.170166
								Ddx39	0.437711			rna21671_path1	0.483921
								Dek	0.254454			rna21689_path1	0.488755
								Depdc1b	0.102561			rna21753_path1	0.184893
								Dhfr	0.446869			rna21772_path1	0.477493
								Diap3	0.186966			rna21789_path2	0.0913176
								Dlgap5	0.0688359			rna21834_path1	0.392425
								Dna2	0.25929			rna21876_path1	0.0652456
								Dnajc5b	0.268506			rna21895_path1	0.395184
								Dnajc22	0.289138			rna21914_path1	0.194548
								Dot1l	0.415773			rna21972_path1	0.0986678
								Drp2	0.197861			rna22081_path1	0.282423
								Dsn1	0.116131			rna22116_path1	0.401095
								Dusp10	0.315698			rna22208_path1	0.417667
								Dut	0.0994568			rna22239_path1	0.379903
								E2f1	0.412068			Rpl39l	0.479278
								E2f7	0.148843			RprD1b	0.413683
								E2f8	0.165813			Rsu1	0.453501
								Ebp	0.309274			S100a3	0.227018
								Ect2	0.0538325			S100a4	0.28528
								Edaradd	0.385773			S100a6	0.257379
								Eef1b2	0.468213			S100a10	0.34519
								Efcab11	0.142643			S100a11	0.499255
								Efhd2	0.456773			S100a13	0.431545
								Efs	0.438862			S100a16	0.465675
								Ehd4	0.447189			Scg5	0.474146
								Eif1ad	0.301661			SclY	0.364075
								Eif2ak2	0.407187			SemA3g	0.280097
								Eif4ebp1	0.376532			SetD1b	0.322257
								Eif6	0.40542			SfxN3	0.387909
								Eme1	0.122431			SgsH	0.37034
								Emp1	0.390334			Sh2B3	0.231613
								Eno3	0.468489			Sh2D2a	0.410856
								Ercc1	0.453573			Sh3BGrl3	0.290449
								Ercc6l	0.0810986			Sh3GL1	0.448266
								Erp27	0.160857			Sh3RF2	0.216565
								Esam	0.310552			Sh3TC1	0.203581
								Evi2a	0.201109			ShiSA4	0.316135
								Exo1	0.0944654			ShrOOm3	0.493942
								Exosc2	0.422956			Sik1	0.484494
								Exosc4	0.421923			Slc1a6	0.348539
								Ezh2	0.452989			Slc2a9	0.391754
								Fam72a	0.235422			Slc4a10	0.17181
								Fam83d	0.0923432			Slc6a9	0.476596
								Fam129b	0.413563			Slc6a13	0.490105
								Fam203a	0.437615			Slc7a11	0.220355
								Fanca	0.410901			Slc10a6	0.31851
								Fancb	0.216536			Slc17a6	0.391625
								Fancc	0.410544			Slc22a18	0.149061
								Fancd2	0.131863			Slc25a11	0.424311
								Fanci	0.129251			Slc25a18	0.175122
								Fat4	0.4765			Slc38a4	0.474483
								Fdps	0.396654			Slc43a3	0.200866
								Fhl1	0.407401			Slc47a1	0.399902
								Fignl1	0.162078			SlcO4a1	0.211063
								Fosl1	0.109305			SmoX	0.150154
								Foxm1	0.140034			SmpD2	0.387574
								Fras1	0.428973			SnaP91	0.386776
								Fuz	0.470911			SnrPA	0.508298
								G6pc3	0.473769			SocS3	0.294208
								Gas2l3	0.357939			SpaTA13	0.156087
								Gen1	0.0813345			SpaTA20	0.426269
								Gene295_path1	0.455888			SpeCC1	0.460676
								Gene413_path1	0.444697			Spn	0.134726
								Gene426_path1	0.332934			SpoN2	0.206697
								Gene524_path1	0.36066			Spp1	0.275452
								Gene526_path1	0.325311			SprY2	0.276773
								Gene676_path1	0.0558898			SprY4	0.496686
								Gene933_path1	0.303018			SqlE	0.409242
								Gene1065_path1	0.0602749			SqsTM1	0.477433
								Gene1210_path1	0.4782			Src	0.364117
								Gene1213_path1	0.217702			SrcIN1	0.428262
								Gene1522_path1	0.499528			SreBF2	0.494938
								Gene1647_path1	0.490843			SspN	0.493542
								Gene1662_path1	0.488143			St3GAl4	0.350888
								Gene1796_path1	0.499956			StaT1	0.453715
								Gene1954_path1	0.352688			StaT6	0.325694
								Gene1980_path1	0.161933			Stk32b	0.177616
								Gene2096_path1	0.457087			Stk40	0.299606
								Gene2329_path1	0.370287			SusD1	0.414709
								Gene2441_path1	0.356346			SusD4	0.22468
								Gene2548_path2	0.448682			Tap2	0.332306
								Gene2766_path1	0.242278			TenC1	0.425813
								Gene3100_path1	0.395983			TgfBR2	0.409241
								Gene3223_path1	0.303407			Tgm2	0.132649
								Gene3290_path1	0.485598			TimM17b	0.449185
								Gene3506_path1	0.409272			TinAGl1	0.456735
								Gene3617_path1	0.386969			Tlr2	0.452596
								Gene3618_path1	0.43213			TmeM40	0.468002
								Gene3746_path1	0.304606			TmeM53	0.202822
								Gene3826_path1	0.427372			TmeM108	0.232262
								Gene4372_path1	0.0936891			TmeM176a	0.312437
								Gene4883_path1	0.466988			TmeM176b	0.497091
								Gene4906_path1	0.452912			TmeM180	0.389989
								Gene4927_path1	0.373355			TmoD4	0.459789
								Gene4937_path1	0.333506			Tnc	0.0704872
								Gene4971_path1	0.455944			Tns3	0.348401
								Gene5033_path1	0.46498			Top2a	0.258967
								Gene5275_path1	0.169717			Tpx2	0.475551
								Gene5321_path1	0.193352			TraF3ip2	0.375035
								Gene5574_path1	0.285392			TreM1	0.26933
								Gene5698_path1	0.0347262			TriOBp	0.418136
								Gene5895_path1	0.46864			Trp53inp1	0.452639
								Gene6304_path1	0.376823			Trp63	0.190135
								Gene6341_path1	0.347748			TspAN11	0.0658234
								Gene6453_path1	0.426094			TspO	0.42839
								Gene6725_path1	0.24763			Ttc39d	0.430441
								Gene6990_path1	0.259588			TtyH3	0.467616
								Gene7048_path1	0.477613			Twf2	0.496786
								Gene7106_path2	0.433659			Uba7	0.477348
								Gene7291_path1	0.312486			Ube2c	0.112321
								Gene7343_path1	0.436901			Unc93b1	0.454569
								Gene7427_path1	0.474882			Uxt	0.411797
								Gene7430_path2	0.398143			VamP5	0.486618
								Gene7453_path2	0.360602			VamP8	0.468358
								Gene7592_path1	0.346888			Vat1	0.490373
								Gene7926_path1	0.446559			Vil1	0.388867
								Gene7943_path1	0.465563			Vim	0.172495
								Gene7984_path1	0.0989557			Wdr78	0.472125
								Gene8202_path1	0.450875			WipI1	0.47016
								Gene8652_path1	0.398471			Wls	0.480626
								Gene8682_path1	0.449373			XiaP	0.499253
								Gene8869_path2	0.439302			Yif1a	0.450619
								Gene8884_path1	0.379718			YwhAB	0.462693
								Gene9117_path1	0.475795			Zc3H12d	0.331071
								Gene9949_path1	0.202282			ZfaND2a	0.47412
								Gene10232_path1	0.38717			Zfp608	0.272553
								Gene10260_path1	0.200251			ZmaT1	0.324196
								Gene10293_path1	0.489561			ZmiZ1	0.373492
								Gene10313_path1	0.487868			ZnhIT2	1.39919e-06
								Gene10383_path1	0.426126			ZwiNT	0.281529
								Gene10556_path1	0.227367
								Gene10683_path2	0.475571
								Gene10704_path1	0.463677
								Gene11015_path1	0.470479
								Gene11038_path1	0.432921
								Gene11325_path1	0.138219
								Gene11326_path1	0.413652
								Gene11665_path1	0.272885
								Gene11671_path1	0.387002
								Gene12360_path1	0.240079
								Gene12697_path1	0.440254
								Gene12708_path1	0.26799
								Gene12824_path1	0.286763
								Gene12835_path1	0.261663
								Gene12970_path1	0.450015
								Gene13071_path1	0.412474
								Gene13276_path1	0.279873
								Gene13324_path1	0.46705
								Gene13330_path1	0.447278
								Gene13705_path2	0.418696
								Gene13990_path1	0.33698
								Gene14249_path1	0.337675
								Gene14359_path1	0.490306
								Gene14424_path1	0.418651
								Gene14502_path1	0.439747
								Gene14745_path1	0.479967
								Gene14747_path1	0.351311
								Gene14748_path1	0.0823416
								Gene14865_path1	0.341197
								Gene14885_path2	0.279665
								Gene14925_path1	0.500876
								Gene14927_path1	0.437529
								Gene15396_path1	0.245285
								Gene15452_path1	0.414641
								Gene15800_path1	0.431764
								Gene15912_path1	0.388359
								Gene16374_path1	0.379543
								Gene16660_path1	0.340556
								Gene16724_path1	0.483629
								Gene16865_path1	0.495718
								Gene16897_path1	0.312607
								Gene17170_path1	0.412501
								Gene17218_path1	0.448436
								Gene17633_path1	0.298077
								Gene17785_path1	0.439581
								Gene17935_path1	0.383691
								Gene18238_path1	0.435135
								Gene18439_path1	0.483455
								Gene18526_path2	0.248228
								Gene18824_path1	0.408193
								Gene19216_path1	0.299444
								Gene19320_path1	0.476002
								Gene19554_path1	0.43327
								Gene19803_path1	0.410289
								Gene20487_path1	0.364322
								Gene20543_path1	0.459077
								Gene20640_path1	0.202599
								Gene20732_path1	0.408481
								Gene21046_path1	0.343713
								Gene21315_path1	0.480539
								Gene21971_path1	0.47754
								Gene21988_path1	0.0409259
								Gene22203_path1	0.478495
								Gene22368_path2	0.389385
								Gene22691_path1	0.438664
								Gene22775_path1	0.317438
								Gene22828_path1	0.400016
								Gene22854_path1	0.48316
								Gene23026_path1	0.248287
								Gene23169_path1	0.460455
								Gene23253_path2	0.447434
								Gene23491_path1	0.423386
								Gene24098_path1	0.180252
								Gene24184_path1	0.301747
								Gene24192_path1	0.236584
								Gene24275_path1	0.476505
								Gene24297_path1	0.402466
								Gene24350_path1	0.482074
								Gene24445_path1	0.339295
								Gene24589_path2	0.314067
								Gene24926_path1	0.468088
								Gins1	0.329637
								Gins2	0.187114
								Gins4	0.216896
								Gldc	0.216908
								Gm22	0.378186
								Gpatch4	0.493761
								Gpr19	0.401475
								Gpr61	0.295293
								Gpr77	0.499804
								Gpr115	0.419721
								Gprc5a	0.412362
								Grm1	0.450706
								Gtf2f1	0.435896
								Gtpbp2	0.462831
								Gtse1	0.0538292
								Gulo	0.220219
								G_13	0.286366
								G_69	0.132269
								G_81	0.43354
								G_88	0.427797
								G_107	0.363203
								G_210	1.49583e-05
								G_220	0.213308
								G_239	0.496371
								G_241	0.476294
								G_270	0.460764
								G_298	0.449994
								G_299	0.449994
								G_307	0.478049
								G_335	0.291217
								G_339	0.264936
								G_347	0.309788
								G_395	0.380183
								G_403	0.459329
								G_406	0.459225
								G_420	0.405417
								G_452	0.32888
								G_455	0.335478
								G_492	0.331708
								G_494	0.284786
								G_501	0.452861
								G_531	0.499264
								G_543	0.443137
								G_566	0.315252
								G_567	0.443477
								G_667	0.477186
								G_669	0.161708
								G_688	0.481474
								G_703	0.36914
								G_711	0.294349
								G_712	0.347928
								G_714	0.460443
								G_720	0.280886
								G_724	0.364422
								G_799	0.435221
								G_812	0.425581
								G_845	0.333227
								G_860	0.443848
								G_864	0.445226
								G_871	0.331967
								G_881	0.279599
								G_882	0.304888
								G_912	0.486272
								G_925	0.131082
								G_926	0.153608
								G_948	0.365736
								G_981	0.41556
								G_1026	0.0400869
								G_1027	0.467328
								G_1032	0.497476
								G_1036	0.478469
								G_1045	0.44578
								G_1120	0.263768
								G_1124	0.365449
								G_1125	0.433432
								G_1140	0.404779
								G_1167	0.433032
								G_1194	0.348897
								G_1206	0.386824
								G_1212	0.461231
								G_1221	0.347809
								G_1244	0.341481
								G_1249	0.453684
								G_1267	0.119997
								G_1268	3.67268e-08
								G_1300	0.478083
								G_1310	0.334353
								G_1387	0.467838
								G_1388	0.435034
								G_1448	0.46613
								G_1450	0.377786
								G_1509	0.453089
								G_1541	0.360681
								G_1542	0.423832
								G_1571	0.324307
								G_1618	0.249493
								G_1619	0.40777
								G_1629	0.395418
								G_1661	0.27741
								G_1662	0.465974
								G_1664	0.311701
								G_1669	0.293763
								G_1687	0.380305
								G_1706	0.498623
								G_1763	0.416213
								G_1764	0.432248
								G_1801	0.304584
								G_1905	0.479761
								G_1937	0.464314
								G_1950	0.451052
								G_1962	0.43613
								G_1977	0.497241
								G_1994	0.0521289
								G_1995	0.442514
								G_1996	0.401923
								G_2008	0.426866
								G_2023	0.374574
								G_2061	0.338892
								G_2062	0.365423
								G_2074	0.371973
								G_2097	0.325463
								G_2098	0.427299
								G_2115	0.30637
								G_2117	0.478478
								G_2182	0.475967
								G_2188	0.473012
								G_2194	0.154718
								G_2202	0.214765
								G_2222	0.481117
								G_2230	0.477101
								G_2254	0.318183
								G_2256	0.202785
								G_2312	0.353604
								G_2313	0.260221
								G_2328	0.338216
								G_2337	0.451617
								G_2352	0.417602
								G_2370	0.489625
								G_2383	0.429255
								G_2390	0.125621
								G_2408	0.284786
								G_2432	0.334067
								G_2462	0.34437
								G_2517	0.473009
								G_2634	0.498108
								G_2640	0.28735
								G_2655	0.493405
								G_2666	0.443993
								G_2670	0.0604133
								G_2692	1.88731e-05
								G_2745	0.467723
								G_2754	0.463859
								G_2785	0.423162
								G_2786	0.300298
								G_2793	0.405693
								G_2795	0.395668
								G_2850	0.442071
								G_2854	0.387376
								G_2857	0.0776838
								G_2929	0.484049
								G_2938	0.0766693
								G_2939	0.0277253
								G_2957	0.463985
								G_2984	0.359482
								G_3000	0.43691
								G_3077	0.413082
								G_3101	0.154604
								G_3122	0.461719
								G_3139	0.29931
								G_3151	0.238665
								G_3157	0.059928
								G_3178	0.347809
								G_3185	0.471909
								G_3192	0.208613
								G_3210	0.190385
								G_3212	0.0746365
								G_3239	0.369014
								G_3246	0.441877
								G_3247	0.444679
								G_3248	0.418179
								G_3272	0.447175
								G_3289	0.400372
								G_3306	0.498766
								G_3312	0.468005
								G_3393	0.46199
								G_3442	0.345704
								G_3469	0.439665
								G_3470	0.328804
								G_3519	0.465654
								G_3520	0.455096
								G_3531	0.40329
								G_3581	0.141107
								G_3583	0.173806
								G_3584	0.482138
								G_3589	0.0539332
								G_3590	0.0474583
								G_3592	0.404721
								G_3657	0.490587
								G_3658	0.463984
								G_3659	0.228107
								G_3664	0.377572
								G_3681	0.353863
								G_3698	0.405767
								G_3705	0.0498921
								G_3707	0.363981
								G_3758	0.401423
								G_3788	0.438661
								G_3820	0.344278
								G_3849	0.499254
								G_3852	0.345685
								G_3863	0.359748
								G_3864	0.416749
								G_3869	0.134179
								G_3871	0.465025
								G_3873	0.285691
								G_3884	0.338266
								G_3927	0.501067
								G_3929	0.492806
								G_3936	0.460761
								G_3972	0.469466
								G_3975	0.382751
								G_3977	0.0718818
								G_3996	0.163067
								G_3997	0.366335
								G_4014	0.493765
								G_4057	0.00335785
								G_4112	0.263714
								G_4113	0.34143
								G_4188	0.360881
								G_4214	0.454087
								G_4218	0.432574
								G_4262	0.263336
								G_4263	0.270048
								G_4287	0.273145
								G_4308	0.18421
								G_4322	0.133473
								G_4323	0.4903
								G_4324	0.464759
								G_4325	0.487658
								G_4332	0.465902
								G_4337	0.314566
								G_4365	0.255018
								G_4366	0.239694
								G_4370	0.48745
								G_4371	0.413112
								G_4382	0.498296
								G_4398	0.499899
								G_4399	0.385743
								G_4449	0.487079
								G_4476	0.350208
								G_4477	0.424617
								G_4482	0.126248
								G_4483	0.149663
								G_4490	0.376206
								G_4492	0.406418
								G_4513	0.26138
								G_4537	0.248793
								G_4539	0.322733
								G_4576	0.43303
								G_4590	0.486789
								G_4599	0.410031
								G_4693	0.262798
								G_4708	0.455474
								G_4765	0.361087
								G_4790	0.338624
								G_4816	0.442668
								G_4850	0.0925219
								G_4861	0.205438
								G_4869	0.331534
								G_4874	0.131224
								G_4889	0.469248
								G_4890	0.30803
								G_4895	0.496673
								G_4897	0.398598
								G_5017	0.482125
								G_5025	0.326766
								G_5026	0.310561
								G_5027	0.215865
								G_5040	0.482189
								G_5044	0.207063
								G_5063	0.195504
								G_5105	0.417314
								G_5120	0.398987
								G_5121	0.451399
								G_5123	0.28024
								G_5129	0.461191
								G_5130	0.398135
								G_5131	0.271358
								G_5132	0.243738
								G_5249	0.489138
								G_5250	0.397974
								G_5276	0.488395
								G_5282	0.130112
								G_5300	0.268578
								G_5301	0.255979
								G_5324	0.266154
								G_5325	0.266028
								G_5326	0.453437
								G_5418	0.377431
								G_5433	0.50138
								G_5449	3.05532e-06
								G_5461	0.400421
								G_5475	0.46235
								G_5493	0.330761
								G_5515	0.443147
								G_5522	0.476725
								G_5526	0.22461
								G_5527	0.221153
								G_5544	0.154014
								G_5564	0.0941526
								G_5578	0.479174
								G_5589	0.458656
								G_5594	0.410844
								G_5638	0.425142
								G_5651	0.432537
								G_5682	0.397445
								G_5683	0.384365
								G_5784	0.416502
								G_5812	0.375643
								G_5867	0.485606
								G_5870	0.478598
								G_5876	0.411372
								G_5889	0.113107
								G_5915	0.496974
								G_5970	0.477841
								G_5971	0.132015
								G_5976	0.417701
								G_5978	0.403298
								G_5997	0.276093
								G_5998	0.325171
								G_5999	0.290146
								G_6000	0.250812
								G_6009	0.44335
								G_6100	0.444539
								G_6108	0.474947
								G_6110	0.491062
								G_6179	0.385039
								G_6180	0.393569
								G_6192	0.2592
								G_6198	0.288791
								G_6230	0.495918
								G_6301	0.336858
								G_6302	0.382167
								G_6305	0.259927
								G_6324	0.304359
								G_6368	0.0685102
								G_6376	0.464631
								G_6439	0.458591
								G_6475	0.35174
								G_6545	0.3085
								G_6549	0.467682
								G_6561	0.480027
								G_6644	0.418916
								G_6649	0.389458
								G_6658	0.485846
								G_6670	0.447104
								G_6720	0.124742
								G_6737	2.67124e-09
								G_6785	0.216087
								G_6797	0.436874
								G_6809	0.377163
								G_6810	0.413167
								G_6818	0.413813
								G_6825	0.497728
								G_6826	0.367167
								G_6828	0.387791
								G_6843	0.465921
								G_6893	0.487677
								G_6940	0.491897
								G_6948	0.171029
								G_6949	0.160087
								G_6954	0.43882
								G_7021	0.0682083
								G_7044	0.342931
								G_7094	0.475965
								G_7148	0.481179
								G_7193	0.316872
								G_7194	0.286482
								G_7238	0.350036
								G_7266	0.472442
								G_7276	0.492581
								G_7291	0.257807
								G_7316	0.445848
								G_7317	0.415931
								G_7334	0.42473
								G_7342	0.482229
								G_7343	0.486794
								G_7377	0.306672
								G_7417	0.123427
								G_7419	0.430817
								G_7516	0.303671
								G_7532	0.094045
								G_7533	0.119529
								G_7555	0.255034
								G_7621	0.158968
								G_7622	0.225934
								G_7628	0.0837598
								G_7645	0.145046
								G_7651	0.4233
								G_7735	0.345102
								G_7763	0.429953
								G_7768	0.469343
								G_7770	0.490708
								G_7785	0.472548
								G_7786	0.480877
								G_7787	0.457569
								G_7798	0.351044
								G_7800	0.425867
								G_7823	0.064237
								G_7826	0.0721832
								G_7859	0.452416
								G_7860	0.490544
								G_7901	0.397299
								G_7938	0.439312
								G_7951	0.369608
								G_7959	0.30146
								G_7974	0.43276
								G_7989	0.469575
								G_8118	0.493361
								G_8175	0.386099
								G_8177	0.450408
								G_8188	0.452412
								G_8223	0.39547
								G_8224	0.434243
								G_8263	0.405284
								G_8264	0.440831
								G_8294	0.462576
								G_8295	0.152992
								G_8296	0.124845
								G_8297	0.138113
								G_8298	0.181255
								G_8300	0.298417
								G_8312	0.491724
								G_8315	0.379077
								G_8345	0.0330542
								G_8394	0.449684
								G_8397	0.428276
								G_8401	0.0793405
								G_8406	0.478843
								G_8407	0.423988
								G_8419	0.460955
								G_8421	0.311046
								G_8423	0.250668
								G_8442	0.281876
								G_8451	0.0566836
								G_8477	0.370216
								G_8555	0.316529
								G_8569	0.476817
								G_8576	0.431002
								G_8577	0.495926
								G_8578	0.498854
								G_8579	0.462241
								G_8620	0.400126
								G_8637	0.455386
								G_8677	0.0787123
								G_8680	0.403314
								G_8686	0.41837
								G_8690	0.468351
								G_8722	0.478479
								G_8782	0.495603
								G_8811	0.161788
								G_8824	0.335085
								G_8850	0.498539
								G_8859	0.465975
								G_8892	0.200223
								G_8900	0.479345
								G_8915	0.468745
								G_8999	0.462824
								G_9001	0.424487
								G_9092	0.49604
								G_9101	0.296094
								G_9102	0.378711
								G_9126	0.375361
								G_9144	0.292134
								G_9145	0.337592
								G_9160	0.491259
								G_9243	0.446819
								G_9244	0.433394
								G_9255	0.431623
								G_9262	0.496579
								G_9271	0.31063
								G_9272	0.179646
								G_9273	0.143039
								G_9274	0.322461
								G_9275	0.312426
								G_9276	0.286192
								G_9289	0.498447
								G_9321	0.144931
								G_9327	0.137452
								G_9334	0.0449787
								G_9347	0.276599
								G_9348	0.413734
								G_9359	0.372266
								G_9360	0.383334
								G_9386	0.145914
								G_9393	0.488236
								G_9424	0.135027
								G_9481	0.173448
								G_9497	0.140712
								G_9498	0.136789
								G_9499	0.213094
								G_9506	0.499487
								G_9508	0.293583
								G_9509	0.342748
								G_9517	0.33575
								G_9553	0.463459
								G_9554	0.434733
								G_9555	0.423158
[truncated: 556 more rows]

## Sheet: Fig. 5a
Fold changes of the genes are given in the sheet Fig.4b
Up-regulated			Down-regulated
Names	total	elements	Names	total	elements
Overlap control, uHSD v0.1, uHSD	300	Fam71e2	Overlap control, uHSD v0.1, uHSD	97	Islr
		Nav3			G_6245
		G_1593			G_158
		G_9864			G_9390
		G_10529			G_10402
		G_8981			Chst12
		G_10255			Zfpm1
		G_463			G_8611
		G_3161			Fam83h
		Slc17a6			Fam212a
		G_5053			Rarg
		G_4874			Sucnr1
		Nrp1			G_710
		Slc30a1			Arvcf
		Ttc39c			Ccdc110
		G_5644			Ahdc1
		Tlr2			Sema4d
		Sgk1			Atxn1
		Sdc4			G_3834
		G_10902			Adamts4
		G_1905			Syt17
		G_1555			G_8219
		G_881			G_2976
		G_9750			Mrgprf
		G_10656			Boc
		G_4477			Epor
		G_5313			Tmem246
		G_4262			Htr1d
		G_3384			G_8099
		G_5272			Psrc1
		Arl4d			H6pd
		Jag1			Lrrc25
		G_10525			Tex21
		G_1889			G_8910
		G_7464			Rfx2
		G_10239			G_10012
		G_10133			Tgfbi
		Slc20a1			Kif26b
		G_8891			Exoc3l4
		G_1890			Amotl2
		G_6994			G_5881
		G_1160			Fam169b
		G_689			Sgk2
		G_6688			Bcl9l
		G_10953			Ephb3
		Il10			Nuak1
		G_1291			Ranbp3l
		G_9037			Map2k6
		G_860			Tnfsf10
		G_1305			Etv1
		G_3648			Zfp469
		Fas			Tfcp2l1
		G_3168			G_10809
		G_3272			Plekha6
		G_1553			Lass1
		G_1104			Eepd1
		G_6992			G_7481
		G_10111			G_4717
		G_259			Synpr
		G_4000			Dlc1
		G_6714			Pcyt1b
		G_43			Art4
		G_8294			Rgd1306500
		G_3358			Ptges
		Fam78b			Pld1
		G_8594			Synpo2
		G_6568			Cdkn2d
		G_1587			Cdc42ep2
		G_1087			Jdp2
		G_8941			Mtss1l
		G_3069			G_2977
		G_6508			G_5195
		G_5301			G_5153
		G_8662			Rbm20
		G_7587			Synm
		G_3724			Mcf2l
		G_10237			G_2311
		G_7418			Prosapip1
		G_4712			Rinl
		Pex5			Lamb3
		G_6723			Rasgef1b
		G_7340			Efna4
		G_8720			Cbx2
		G_1430			Adm
		G_10286			G_119
		G_5652			G_2100
		G_439			Klhl38
		Ube2g1			G_7053
		G_2282			Dpysl2
		G_10738			Steap4
		G_10527			Slc25a18
		G_3980			Lrrn3
		G_4737			Slc25a45
		Sat1			Nod2
		G_9768			Fam83a
		G_6968			Bmf
		G_7195			Kbtbd5
		G_10949	Overlap control, uHSD	15	C3ar1
		Spp1			G_1141
		G_2745			G_6443
		G_8760			G_8718
		G_1509			G_8343
		G_1055			Ptpn18
		G_1855			G_3530
		Src			Rgs3
		G_10751			Epb41l4a
		G_3765			Psors1c2
		G_4173			Sema4f
		Gpr39			Zfp583
		G_9274			Dclk3
		G_858			Hsd17b1
		G_3147			G_7324
		G_10655	Overlap uHSD, uHSD v0.1	12	Mrvi1
		G_2283			Cdc42ep1
		Usp4			G_5429
		G_3873			G_730
		Neu2			G_6783
		G_5553			Klhl10
		G_5029			Traf3ip3
		Mmp9			Loc100361147
		G_5044			G_160
		Cdc42ep3			Car4
		Fam20c			Rgd1308428
		G_5650			Taar6
		G_4998	Overlap control, uHSD v0.1	790	Mtmr10
		G_2145			G_9335
		G_1557			G_2621
		Loc681740			Tbc1d24
		Ndp			Nova1
		Egr2			Dysf
		G_5642			G_5853
		G_5157			Wnk4
		G_8972			Lmnb2
		G_10947			Daglb
		G_4723			G_2387
		G_4767			Fam117a
		G_10675			Rhob
		G_9440			G_8098
		G_7107			G_2920
		G_7297			Neil1
		Yod1			Tmem218
		G_8298			Fbxl8
		G_1105			Mtmr12
		G_9443			Prkag2
		G_9272			G_3135
		G_4708			G_4338
		G_4875			Arhgap29
		G_8940			Invs
		G_1857			Pbx4
		Cdk17			G_3483
		Pxn			Cdon
		G_9700			G_9172
		Ttc39b			Loc100363146
		G_3077			Disp1
		G_4118			Hsf4
		G_1086			Ccl7
		G_5643			G_822
		G_7973			G_10102
		G_954			G_7755
		G_7235			Il1r1
		Tsc22d1			Ankrd9
		G_3981			Mdc1
		G_3522			Ganc
		G_7376			Pigv
		G_7083			Phf17
		Zfp36l1			G_994
		G_10321			Batf
		Slc30a4			G_8878
		G_4428			Tor3a
		Sdc1			Zmiz2
		Vps37b			G_3493
		G_1840			Itpkb
		Mmp10			Dusp16
		G_9567			Mmp21
		G_7985			Lpin3
		G_10528			Rhobtb2
		G_7419			Nnmt
		Gpr158			G_10871
		G_8823			Ptpn6
		G_7814			Zfp362
		G_8409			Syt16
		G_6603			G_995
		G_10903			Plce1
		G_9502			G_2433
		G_5832			Rgl1
		G_8770			G_3523
		Gem			Sh3bp4
		G_606			G_7396
		G_5688			Loc100360801
		G_10110			Erbb2
		Irf2bpl			Pfkfb4
		G_44			G_4445
		G_5314			G_6984
		G_4102			Lamc2
		G_7586			G_5714
		G_8031			Tns3
		G_4263			Rgs12
		Zfp263			Akt3
		G_220			Ptpru
		Slc19a2			G_1056
		Mto1			Mybl1
		G_3725			C1qtnf1
		Mmp19			G_5527
		G_9276			Tpst1
		G_9015			G_9205
		G_3442			Ctgf
		G_4950			Stx2
		Col17a1			Evpl
		G_7417			G_1629
		G_8140			Prss36
		G_1161			Zfhx3
		G_4757			G_6735
		G_2572			Sfxn2
		G_3312			Fa2h
		G_10950			Pola2
		G_8517			Ptpn14
		G_1897			Cd59b
		G_4644			Parp3
		G_464			Pou2f3
		Fst			G_8457
		G_7293			Mob3b
		G_882			Efs
		G_9038			G_8054
		Ets2			G_5517
		G_5363			G_77
		Slc7a11			Nfix
		G_3145			Wfs1
		G_8185			Tfeb
		Loc500300			G_625
		G_2281			Pou6f1
		G_9940			Tmem180
		G_3291			G_5121
		G_4724			G_9206
		G_6487			Cysltr2
		G_6238			G_5877
		G_4736			G_806
		G_1054			Poll
		Ehd4			G_9947
		G_2752			Stmn3
		G_5871			Nfkbie
		G_9275			Slc25a19
		G_260			G_9582
		G_6290			G_9109
		G_3664			Tmem106a
		G_718			G_4196
		G_4714			G_6070
		Rgd1308350			Scarb2
		Fam13a			C77080
		Cd53			Cpt1a
		G_3896			Pcbp4
		G_7614			G_3381
		G_4713			Ppt2
		G_460			Trim3
		G_6948			Casp1
		G_3723			G_9342
		G_861			G_4326
		G_6161			Prlr
		Fam129b			Spata7
		G_2284			March3
		G_3930			Capn5
		G_6716			G_8344
		G_1556			Kcnq1
		Eid3			Sirpa
		Slc2a1			Snap47
		G_519			G_5230
		G_5424			Syne1
		G_4488			Extl1
		G_6996			Mageh1
		G_10252			Sh3rf2
		G_3936			G_2030
		Oaf			Layn
		Fam176a			P2ry1
		G_10940			Tspan12
		G_9273			Loc690206
		G_5079			Arl13b
		G_542			Loc687022
		Bcl2l11			G_8110
		Mmp12			Fibin
		G_4321			G_9212
		G_6386			Liph
		G_9025			Rapgef3
		G_1012			G_6181
		G_10132			G_9320
		Cd276			Fam102b
		G_5872			G_8909
		G_4722			Elmod3
		G_2844			G_1165
		G_1022			Agtrap
		G_1619			Mitd1
		Tnc			Wdhd1
		G_3505			Lca5
		G_9833			Nr2e1
		Enc1			Acap3
		Nid67			Rgd1306772
		G_5651			G_10029
		Phf21b			G_7680
		G_8293			Pdk2
		Rin2			Map4k2
		G_10526			Irgm
		G_3929			Meis2
Overlap control, uHSD	107	rna9484_path1			Bc030307
		G_1794			Brca2
		rna14087_path1			Kirrel3
		gene12099_path1			Tpcn1
		1300014I06Rik			Creb5
		rna5013_path1			Hfe
		rna21264_path1			Tcf19
		G_4077			Fnip2
		rna8310_path1			G_3771
		rna8267_path1			Usp21
		rna14763_path1			Hes2
		G_2054			Mmd
		Rgd1566319			G_5635
		G_5002			G_2248
		gene8858_path1			G_798
		rna22116_path1			G_2351
		rna6429_path1			G_1193
		rna18940_path1			Tigd3
		rna15230_path1			G_8913
		rna15156_path1			Rgd1309594
		G_10253			G_2266
		G_4870			Crb1
		rna18410_path1			G_10930
		Slc7a5			Rtp4
		rna10648_path1			G_2961
		G_543			Rab30
		rna10430_path1			Lima1
		rna9910_path1			G_9921
		rna4684_path1			Rgs16
		rna22135_path2			Plekho1
		gene23315_path1			Cntn4
		G_3758			Rgd1565616
		gene24098_path1			Tmod4
		gene1512_path1			Slc43a3
		rna10296_path1			Loc498122
		5430407P10Rik			G_3086
		gene19658_path1			Gjb5
		G_5620			Amot
		G_1528			G_6611
		Fhl2			Man1c1
		rna6288_path1			Dna2
		rna16654_path1			G_731
		G_1939			Loc691931
		G_2680			Kif14
		rna14186_path1			Slc25a10
		G_8804			Ccdc103
		gene21835_path1			G_8204
		rna21343_path1			G_6318
		rna21827_path1			Prrt2
		rna2962_path1			Ccdc24
		rna12457_path1			Rad51c
		gene7427_path1			G_5968
		gene6990_path1			Rgd1559709
		G_5201			Ap4m1
		rna4496_path1			Pgm2l1
		rna18094_path1			Gmip
		rna8232_path1			Palm
		rna1489_path1			Rere
		rna3107_path1			G_10233
		gene0_path1			Pacsin3
		rna17902_path1			Ifi44
		rna19792_path1			Efcab7
		G_8973			Kcnh2
		rna15470_path2			G_4943
		G_5875			Abhd8
		rna14198_path1			Cyp4b1
		rna5157_path1			Ipo13
		rna17682_path1			Arl11
		Tab2			G_7138
		rna9379_path1			G_8903
		rna14598_path1			G_2835
		rna11986_path2			G_5619
		rna20297_path1			Arhgap23
		rna8956_path1			G_7446
		rna15461_path1			Htr7
		rna18409_path1			G_5516
		rna14892_path1			G_1427
		gene10556_path1			G_7048
		rna13274_path1			Bco2
		rna18964_path1			G_2622
		G_7134			G_4605
		rna1352_path1			G_5856
		gene5969_path1			Cenpo
		gene13122_path1			Nrp2
		G_4559			G_10854
		gene2075_path1			Ifltd1
		gene7485_path1			Zbtb8a
		rna7913_path1			G_2307
		rna379_path1			Rab27b
		6530418L21Rik			Slc26a2
		G_4898			Rcor3
		G_852			Mcc
		rna1490_path1			G_3023
		rna19406_path1			Gas7
		G_10238			Tnfaip2
		rna17906_path1			G_582
		G_5554			G_5325
		rna11374_path1			Spon2
		rna18663_path1			Slc25a42
		rna4760_path1			G_3235
		rna20004_path1			Ccng2
		gene12836_path1			G_6943
		rna5344_path2			Mcm2
		gene23822_path1			G_2388
		rna9442_path1			G_9324
		gene13557_path1			Mtus1
		rna9427_path1			Rtn4rl1
Overlap uHSD, uHSD v0.1	122	Nt5dc3			G_4386
		G_3599			G_9912
		Dusp6			G_7600
		Plcxd2			Tmem143
		Cdkn1a			Mxra8
		G_3519			Nell2
		Spag9			G_10707
		Lrrc8d			G_10928
		Smox			G_256
		Hbegf			Arfgap3
		Agpat9			Ip6k1
		Sgms2			Stxbp4
		Timp1			Rab7l1
		Tfap2b			Cep70
		G_10538			G_9182
		G_880			Klf11
		Ptgs2			Arrb1
		G_10310			Zkscan16
		Dusp10			Pstpip1
		G_8473			Elf4
		Thbd			Cyp2d22
		G_5973			G_120
		Spata13			Avpi1
		G_3306			Mid1ip1
		Gch1			Lysmd2
		Runx2			Nagpa
		Cd82			G_5605
		Mertk			Tmem51
		G_2348			G_1357
		Gpatc2			Lfng
		G_2452			G_2249
		Stam			Mfsd6
		Adam19			Slc6a6
		Sh3bp2			Ptprv
		Adamts6			G_5734
		Prkcd			Rps6ka1
		Spry2			Loc690085
		Ccdc112			Tacc2
		Ssfa2			Angpt4
		Tgfbr1			Cgnl1
		Mfsd2a			Tbc1d16
		Ankh			G_10870
		Serpine1			Txnip
		Arhgap22			Krt80
		Iffo2			Loc689914
		Icam5			Magee2
		G_4846			Fam164c
		G_5300			G_9230
		G_1800			G_1259
		Loc100360205			Ppfia4
		Zc3h12a			Plekhg4
		Ippk			Pask
		Csrnp1			Cspg4
		Plcd3			Frmd7
		Rcan1			Nxpe3
		Cflar			Zdhhc8
		Bdnf			G_3518
		Id2			Loc100911456
		Lama3			G_10077
		Lypd1			G_4474
		Areg			G_8911
		Ltbp1			G_5779
		Xylt1			G_4003
		Mapk6			Mef2c
		Bhlhe40			Nhsl2
		Col8a1			G_2149
		G_1584			Tmem140
		Hectd2			G_2263
		Txnrd1			Kbtbd3
		Srxn1			Cdh22
		Bcar3			G_6303
		Best1			Itpka
		Ereg			G_5458
		Vegfc			Cdt1
		Bambi			Rgd1564952
		Arid3b			G_7240
		Peli2			Mtfp1
		G_2755			G_7284
		Zfand2a			G_4302
		Sh2b3			Tifa
		G_4917			Rilpl1
		Il1rap			G_5244
		Prune2			Inhbe
		Socs3			Ppara
		Tmsb4x			Kif13a
		G_4258			Sgsh
		Iqcj-schip1			Stk36
		Shox2			Eef2k
		Lpar1			Plekha8
		G_10580			G_5710
		G_10596			G_8914
		Rpe65			Tlr6
		Errfi1			G_2224
		Jhdm1d			G_9699
		Dusp5			G_10997
		Gpr21			Gm22
		Pthlh			Pdgfc
		G_5804			G_3087
		Dennd2c			G_9317
		Ninj1			Reck
		Hivep3			Msh2
		Rai14			G_810
		Gfod1			Xkr8
		Tshz1			G_530
		Gprc5a			G_7946
		Dlgap1			Mllt3
		Arntl			Ahrr
		Sema4b			Dzip1l
		Adarb1			Zfp710
		Flrt3			Cbx4
		Dnajc1			Impa2
		Polk			Ntn3
		G_6388			G_2350
		Nlrp3			G_5162
		Dgat2			Nudt18
		Rhbdf2			Ifih1
		Clcf1			G_2943
		Foxo1			G_5486
		Sgtb			G_9694
		Dusp4			G_8189
		Cotl1			G_9146
		Pitpnc1			Hoxc5
Overlap control, uHSD v0.1	88	G_3129			Dars2
		Slc35e3			G_10033
		Stk40			Zfp219
		G_6949			Aw554918
		G_10941			Abl1
		G_855			Suv420h2
		G_6242			Akap17b
		Tex16			Cbx7
		G_6367			Mmp2
		G_8769			Nfatc4
		Dot1l			Inpp5j
		G_7555			Eya1
		G_4735			Ldb1
		G_7739			Mmp28
		G_535			G_6379
		G_1125			Kirrel
		G_6928			Zmat1
		G_6844			Rnf213
		G_6995			Pdgfrb
		G_4698			Kif21b
		G_926			Hsf2bp
		G_6886			G_7601
		G_5299			G_737
		G_4079			Stradb
		G_10240			Irx4
		G_2591			G_5967
		G_5362			G_10032
		Sec61a2			Zfp251
		G_1134			Ubr7
		G_5069			Smyd4
		G_6521			Sipa1l1
		G_4284			Wnt8b
		G_8974			Fam123b
		G_4137			G_10273
		G_7974			Rab20
		G_8939			G_6102
		G_2657			Mettl20
		G_9617			Trank1
		G_3878			G_4604
		G_1554			G_11017
		G_536			Gjb3
		G_7721			G_5416
		Ush2a			Axin2
		G_6991			Bad
		Lhx9			G_6947
		G_4771			Gpr19
		G_8319			G_10853
		G_9751			Bnc2
		G_761			Rhobtb1
		G_7938			G_3802
		G_4322			Srgap3
		G_9312			Pcyox1
		G_8610			Zmym3
		G_11024			G_5893
		G_7193			S100a7a
		G_3701			Murc
		G_3156			Lad1
		G_9123			Ror1
		G_3092			Pex26
		G_1586			Mfsd11
		G_5057			Tmem135
		G_2799			Nudt13
		G_2773			G_7674
		Pim2			G_70
		G_596			G_2885
		G_9412			Hells
		G_9475			G_5015
		G_8492			Prr5l
		G_1184			Cand2
		G_5722			Ankrd26
		G_1429			Ctdsp1
		G_4739			Rundc3b
		G_9439			G_3728
		G_6582			G_3956
		G_2808			Fmo5
		G_10530			Iyd
		G_9441			Dok1
		Eaf1			G_1286
		G_4990			Fat4
		G_3880			G_2669
		G_9548			Hes6
		G_3440			Tlr3
		Mro			G_605
		G_4740			Haus4
		G_3091			Coq10a
		G_7781			Fut11
		G_9677			G_9821
		G_86			Snx33
uHSD	95	gene13017_path1			Clspn
		Atp6v1c2			Pdzd7
		G_531			Speg
		rna5452_path1			Csf1
		G_5269			G_7735
		G_4626			E2f8
		G_1153			Zfp395
		G_2954			Heatr5b
		G_9832			Kif24
		Il4ra			Zc4h2
		gene6209_path1			Adck3
		rna15830_path1			Aatk
		G_4450			G_4532
		C1qbp			G_6021
		G_8983			Arhgef33
		Lrrc59			G_2832
		G_4753			G_9478
		G_1450			Ifit3
		rna21834_path1			Ddr1
		gene13182_path1			Il22ra1
		rna19320_path1			Fan1
		Rps6ka2			Tns1
		rna9656_path1			Plscr4
		Tbx22			Acad11
		G_8640			Sfi1
		G_205			Tspan14
		G_7836			Mxd3
		Ndufaf4			Ccdc88c
		G_1640			Kansl1l
		gene3985_path1			Irf1
		G_7999			G_6744
		Fem1c			Pygo1
		rna3786_path1			Hoxb7
		G_9577			G_3624
		Abhd6			G_7468
		Pdzrn3			G_10326
		G_1011			Vps37d
		G_3277			Plcd1
		gene19325_path1			G_3198
		gene3834_path1			Cep250
		rna2704_path1			G_9316
		Fndc3a			G_11005
		rna4689_path1			Kif3a
		gene6845_path1			St3gal3
		Tprg			Mlph
		Upk2			G_5831
		G_8315			Fam176b
		Mgat3			Loc691979
		rna13478_path1			Gpr137c
		Zadh2			G_7452
		G_10676			D2hgdh
		G_2928			Pik3r3
		Dyrk3			Prim1
		gene18773_path1			Lamb2
		gene24468_path1			Unc5b
		Angptl3			Mum1
		G_63			Ccdc46
		G_7651			Rhod
		rna21648_path2			Mras
		Slc30a2			Ldlrap1
		rna17486_path1			Xkrx
		rna9032_path1			Grip1
		gene9699_path1			Etl4
		rna21066_path1			Rgd1311164
		Rgd1312026			Aer61
		G_4032			St6galnac6
		G_2418			Slc44a2
		rna20887_path1			Dusp3
		Taar3			G_10044
		G_3656			G_3282
		G_3808			Ptch1
		Serping1			G_10736
		1810011O10Rik			G_4608
		G_3659			G_6699
		rna11985_path1			G_4198
		Cd55			G_10426
		Man1a1			Fam189b
		G_3048			Loc100912251
		G_6332			G_7219
		rna20107_path1			G_4988
		rna6859_path1			Phlpp1
		G_151			G_8912
		gene1344_path1			G_1887
		E330009J07Rik			Antxr1
		G_5330			Ptx3
		G_10189			Artn
		Tbx18			Pter
		G_2482			Phf15
		Esrrg			Pgap1
		G_1202			G_252
		gene4698_path1			Maml3
		G_8218			Snx10
		G_3284			G_8121
		G_5231			G_2003
		Dnaaf2			Trerf1
control	479	G_3928			G_9173
		G_233			G_3592
		G_7963			Hnf4a
		G_4818			G_736
		G_9227			Zdhhc15
		TfaP2b			Etv6
		G_9561			G_1869
		G_5113			Hsd3b7
		G_283			G_2247
		G_8837			Il6r
		G_5921			G_296
		DusP6			Hyal2
		G_3062			G_646
		G_4770			Specc1
		G_3266			Tgfbr3
		G_8059			Alad
		G_1842			Foxn3
		G_9442			Gpank1
		G_8380			Rgd1305721
		G_10234			G_7602
		G_434			Add2
		PolK			Tmem25
		CsnK1d			G_1572
		G_8124			Cldn22
		DhrS9			Loc684901
		HcfC1r1			G_7563
		G_8318			Syt8
		G_787			G_9880
		StaM			Megf6
		G_6888			G_4237
		G_10424			G_2886
		G_6167			Nphp4
		DlgAP1			Loc100912262
		G_9856			Ppfibp2
		G_4751			Slc27a3
		G_3800			Mpnd
		GclM			G_2173
		G_9692			Pdgfra
		G_2843			G_2668
		G_10323			G_4784
		FlrT3			Ccnjl
		CsrNP1			Prune
		G_2424			Recql4
		G_8943			G_6368
		G_1585			Rgd1304827
		GclC			Parp14
		rna12351_path1			Ucp3
		G_3746			G_7599
		G_3366			Ugcg
		RunX2			Ttc39d
		RipK1			Ikzf2
		G_5390			Magi3
		G_6647			G_1866
		G_1132			G_9394
		gene4787_path1			Oasl2
		G_4772			G_5323
		G_6029			Coro2a
		DgaT2			G_7975
		gene9430_path1			Samd4a
		rna1284_path1			Nod1
		G_7883			Cdc6
		gene1767_path1			Pole2
		OasL			Rpusd1
		BamBI			Pml
		G_2911			G_8792
		G_10744			Clasp2
		G_8313			G_6280
		G_7784			Nipa1
		G_90			Tm4sf1
		BesT1			G_5941
		gene15355_path1			G_5655
		G_3655			Nudt12
		ZfaND2a			Hexim2
		G_10653			G_1437
		G_9424			Orai3
		G_9628			Aldh4a1
		G_4593			Rxra
		gene7926_path1			G_1375
		G_7652			G_1648
		G_8297			G_6164
		SgtB			Igsf9
		ArhGAp22			G_7673
		G_3757			Fam187a
		G_4480			Dalrd3
		G_3288			Slc24a6
		G_7720			Gramd3
		G_5703			G_193
		gene23892_path1			G_10767
		rna16997_path1			Rgd1304622
		Il1RAp			Pif1
		G_10844			G_7819
		G_4826			Apbb1
		SsfA2			G_8869
		G_1550			G_9194
		G_8923			Sp7
		G_7218			Ppl
		JhdM1d			Ston1
		TimP1			Gpd1l
		G_6987			G_6752
		AbhD5			G_251
		G_9397			Trim66
		Klf5			Col1a1
		G_9307			Lzts2
		G_8376			Sgcg
		rna1999_path1			G_4621
		G_10576			Mtmr4
		SprED2			Cage1
		PtgS2			Faah
		G_5245			G_7451
		G_3140			G_2421
		rna16402_path1			G_7683
		G_384			Kcnip2
		G_2807			Usp18
		G_6780			Eppk1
		G_5154			G_9225
		G_8949			Wisp2
		G_2373			G_5120
		rna1626_path1			G_6627
		G_8947			Mmp14
		G_7942			Frk
		G_6497			Kank1
		G_2811			Lmln
		G_1124			Tmem164
		RhbDF2			Wdr91
		gene20794_path1			G_7291
		G_2525			Tceal1
		G_2660			Cntnap1
		MllT11			G_9315
		G_9364			G_3197
		rna20616_path1			Mogat2
		rna51_path1			Calhm1
		Sc4MOl			G_2250
		G_8729			Sdccag8
		SpaTA13			G_1044
		Hsd17b7			G_8179
		G_515			G_2402
		CacNA2d3			G_3449
		G_6128			Rbl1
		AbcC1			Loc684122
		G_3448			Tnfrsf21
		rna11011_path1			Fry
		Sh3TC1			G_2833
		G_8960			G_3341
		G_1379			G_3131
		G_349			Mtfmt
		G_10996			Gramd1b
		G_3805			Pipox
		Thg1l			St3gal4
		rna14628_path1			Cubn
		G_4019			Megf9
		GlrX			Rhbdd3
		DusP10			Mcf2
		G_959			Tonsl
		TshZ1			Usp35
		G_3146			Rasa3
		AloXE3			G_2588
		G_9514			Chtf18
		G_9124			Rassf9
		Evi2a			G_8404
		G_3722			Azi1
		G_1248			Sorbs1
		G_4775			Gltpd1
		G_2530			G_520
		G_8570			Rgag1
		9130008F23Rik			Reep4
		G_8959			Abca9
		G_7719			Abca7
		G_3709			G_394
		NppB			Mast3
		G_6452			G_7142
		rna18557_path1			Relt
		rna12009_path2			G_9702
		SemA4b			G_5780
		G_4738			Arsk
		G_10905			Gbp5
		G_7811			G_9174
		G_7566			G_1322
		SrxN1			G_7628
		gene23139_path2			Poli
		G_9575			Slbp
		rna12775_path1			Slc52a2
		gene13096_path1			G_5617
		G_5160			Coq9
		MapK6			Tenc1
		rna10002_path1			Lrrk1
		G_1034			Pik3r2
		MerTK			Ccdc61
		G_1777			Ctc1
		PitPNc1			Arid3a
		G_5918			Lekr1
		G_848			Ttc26
		rna17908_path1			E2f2
		rna8475_path1			Steap2
		G_9306			G_8399
		PrkCD			G_7879
		ZdhHC18			Lpar4
		G_3204			G_5957
		G_7311			G_3478
		G_3942			Bcar1
		G_140			Fbxo31
		G_3753			G_10987
		G_10754			G_10043
		G_8045	uHSD	55	rna9215_path1
		G_5287			rna15176_path1
		G_284			rna13048_path1
		G_5139			Aldh18a1
		G_5633			rna3782_path1
		rna22200_path1			G_2258
		G_3902			rna22160_path1
		Slc7a1			Rims3
		FoxO1			rna6599_path1
		G_4889			rna12386_path1
		rna74_path1			G_7058
		G_2292			rna19091_path2
		G_9362			rna18634_path1
		G_2528			G_9875
		G_2580			rna4817_path1
		Slc6a9			rna20806_path1
		G_10131			rna7180_path1
		PlcD3			Pcp2
		G_8858			Hecw2
		IppK			rna3563_path1
		G_10301			rna22182_path2
		gene7869_path1			Elfn2
		Rgd1304953			Zfp672
		Sp1			rna1346_path1
		G_1494			rna8783_path1
		TmeM185b			rna19738_path1
		G_1083			rna495_path1
		G_9311			G_7065
		G_1136			rna13241_path1
		Olr448			gene23995_path1
		G_10003			gene14009_path1
		G_6125			rna20539_path1
		G_8945			rna826_path1
		G_7377			G_4991
		G_4592			Ndnf
		AanAT			gene162_path1
		1700020O03Rik			rna12296_path1
		G_3583			rna14729_path1
		ShoX2			rna1160_path1
		G_2168			rna6168_path1
		rna1799_path1			rna9244_path1
		FoxA1			gene12913_path1
		G_6567			rna11316_path2
		G_1210			G_5285
		G_6927			rna18186_path1
		G_10568			rna17430_path1
		G_10241			rna19547_path1
		SprY2			gene20494_path1
		G_409			rna1416_path1
		G_4805			rna5055_path1
		G_6772			rna14333_path1
		rna21579_path1			rna16218_path1
		rna7685_path1			rna7966_path1
		G_1350			G_9241
		G_2529			rna21789_path2
		TxnRD1	control	924	6530401n04Rik
		rna4331_path1			G_2772
		G_5524			Rna22122_Path1
		G_6887			Rna10243_Path1
		G_445			Gldc
		G_3535			Rna16123_Path1
		G_9727			G_2848
		G_9396			G_7292
		LonRF1			G_1166
		rna12906_path1			Lpxn
		Sh2B3			4931414p19Rik
		G_5920			Rna20966_Path2
		MphOSph6			Rna12553_Path1
		G_8946			Rna10417_Path1
		G_10287			Rna11222_Path1
		G_282			Rna5164_Path1
		G_1919			Rna19163_Path1
		rna11087_path1			Rna8081_Path1
		AnkH			Rna11786_Path1
		G_10771			Rna21508_Path1
		PtpRQ			Rna1111_Path1
		PhyHIpl			Rhebl1
		G_6075			Rna12530_Path1
		Rph3a			Rna2467_Path1
		HecTD2			Nek6
		G_2527			Rna12386_Path1
		TmsB4x			Rna15835_Path1
		SrsF5			Rna20941_Path1
		G_433			Rna6730_Path1
		DusP4			G_5077
		G_475			Rna11471_Path1
		G_1328			G_95
		rna6091_path1			Ercc4
		G_2681			G_4243
		gene19340_path1			G_8793
		DusP5			Rna19039_Path1
		G_5732			Rna2610_Path1
		XylT1			G_8205
		rna7728_path1			Rna4871_Path1
		G_5922			G_264
		G_6345			Rna10692_Path1
		CotL1			Spata2l
		SerPIne1			G_113
		TgfBR1			Rna6995_Path1
		G_8249			Chek2
		G_1653			Rna12450_Path1
		gene7923_path1			Hs1bp3
		G_6404			Rna15731_Path1
		ThbD			Rna9377_Path1
		G_6654			Gli1
		rna5925_path1			Rna17765_Path1
		G_7607			Rna7182_Path1
		YpeL5			G_4499
		GpaTC2			G_9115
		G_3160			Vgll4
		G_1209			Rna20209_Path1
		G_1183			Rna6942_Path1
		G_2981			G_6100
		G_6522			Fam117b
		G_8217			Kcnh5
		PlcXD2			Gene23181_Path1
		Rdh11			Pip4k2b
		G_3782			Ostalpha
		AriD3b			Rna5536_Path1
		G_293			Gene20494_Path1
		G_8663			2310022b05Rik
		NlrP3			Rna5424_Path1
		Lin7b			Rna20250_Path1
		rna19745_path1			Rna5055_Path1
		G_444			Rna14396_Path1
		DnaJC1			Rna9244_Path1
		G_8375			Agpat3
		G_8944			Rna7279_Path1
		SocS3			G_8905
		G_9779			Rna20460_Path1
		PanX1			Rna13877_Path1
		G_6496			N4bp2l1
		G_7808			Kcnk5
		MafK			Dclre1b
		G_4377			G_2947
		rna22161_path1			Gene1127_Path1
		rna6264_path1			G_3231
		G_2087			Hapln4
		G_7374			G_3364
		G_6416			Rna6316_Path1
		G_2630			G_9302
		G_4615			Adora3
		A2lD1			Gab1
		G_207			Slc25a43
		G_7943			Rna14867_Path1
		G_5037			Ascl2
		PraGMin			G_9050
		AreG			Rna15201_Path1
		G_7237			Rna12943_Path1
		IcaM5			Rna22022_Path1
		HmgCR			Tmem116
		Ahr			Rna14204_Path1
		G_9021			G_3783
		BcaR3			Gene6956_Path1
		SipA1l2			G_2585
		G_442			Sh2b2
		G_7108			G_5739
		rna318_path1			Cbp
		G_2723			Fam71f1
		LamA3			G_1579
		G_1884			Rna3768_Path1
		rna6118_path1			Capn9
		G_3410			G_241
		G_5100			Zfand4
		gene21765_path1			G_9183
		CflAR			Rna14528_Path1
		RcaN1			Rna300_Path1
		NfrKB			1110057k04Rik
		G_10018			Prph
		G_10552			G_7821
		G_5632			Gene15354_Path1
		gene2004_path1			2810408a11Rik
		G_10254			Rna20806_Path1
		G_5415			Rna22371_Path2
		G_4813			Rbm43
		MthFD2			Nab2
		DenND2c			G_4293
		rna13018_path1			Rna9616_Path1
		G_3876			Rna18070_Path1
		ClcF1			Rna15424_Path1
		G_788			Kiaa0415
		G_5665			Gpd1
		G_10643			Rapgefl1
		G_4523			Gene5251_Path1
		G_1133			Rna7176_Path1
		G_4925			G_5897
		rna17982_path1			G_2304
		Nt5DC3			G_1968
		ArnTL			Rna21300_Path1
		G_2831			G_2409
		AbtB2			G_423
		G_10554			Gene3325_Path1
		ErrFI1			G_8224
		Slc1a4			Rna10479_Path1
		G_6782			G_6941
		G_7604			Gene20514_Path1
		G_3472			Zfp94
		G_6960			G_8223
		G_8314			Rna3536_Path1
		CdkN1a			Rna12779_Path1
		CebPG			Rna21803_Path2
		G_3643			F2r
		G_7171			Gene16655_Path1
		G_9771			Rna19791_Path1
		G_5919			G_7670
		VegFC			Rna12065_Path1
		Sh3BP2			Rna467_Path1
		GabPB1			Chst15
		G_1123			Slc25a38
		G_544			Sox8
		G_6127			Tmem119
		G_7126			1700013f07Rik
		G_9454			G_541
		G_8439			Fam53b
		G_685			Loc100910681
		Zc3H12a			Ppargc1b
		BdnF			Elavl2
		G_7312			Gene4603_Path1
		G_4188			Rna288_Path1
		G_10285			Rna7476_Path1
		PthLH			Rna6923_Path1
		Mt1A			Rna9934_Path1
		CcdC94			Rna12934_Path1
		G_465			Smad9
		G_6846			Cep97
		Ern1			6430571l13Rik
		G_7121			Gene15131_Path2
		G_5724			2310008h04Rik
		TmbIM1			Hmha1
		G_5936			Rna9215_Path1
		G_8763			4930427a07Rik
		Kif5a			Rna2828_Path1
		G_8065			G_244
		gene3540_path1			Ppdpf
		G_153			Gene23995_Path1
		IffO2			Rna3703_Path1
		G_4539			G_9156
		rna16796_path1			G_2606
		AgpAT9			Rna3972_Path1
		G_6126			Rna7356_Path1
		G_5408			Apobec1
		G_3481			Rna10045_Path1
		GprC5a			G_6517
		G_7718			Slc39a3
		G_3894			Rna10481_Path1
		G_2253			Shpk
		HbeGF			Hoxb5
		G_246			Aadacl1
		rna21863_path1			Rna13978_Path1
		G_6718			Rna5090_Path1
		G_9671			Fam178a
		GfoD1			Rna5061_Path1
		SpaG9			Rna13030_Path1
		G_2810			Rna10753_Path2
		CcdC64b			Rna6364_Path1
		G_8355			G_9506
		gene24874_path2			Snx30
		G_2059			Mllt4
		LypD1			Gdf11
		AcsS1			Rna8908_Path2
		G_2439			G_8510
		EreG			G_4500
		rna1708_path1			Rna14416_Path1
		G_6063			Trib2
		FosL1			Pgrmc2
		gene24445_path1			Rna18588_Path1
		SgmS2			Rna21930_Path1
		gene20726_path1			Rna6326_Path1
		G_6305			Fam46d
		AdaRB1			Fzd1
		G_294			Rna3850_Path1
		rna9143_path1			Fam26e
		rna12765_path1			Gatm
		G_4073			Gene1065_Path1
		G_10868			4933432b09Rik
		rna15158_path1			Gene14657_Path1
		PrdM2			Zfp426
uHSD v0.1	185	Gene19325_path1			Rna12793_Path1
		Rna3151_path1			Pik3r1
		Rna74_path1			G_10509
		G_4783			Lrrc56
		G_9870			G_4423
		Gene24098_path1			Rna1894_Path1
		Rna1489_path1			Rna4262_Path1
		Rna17906_path1			Rna8216_Path1
		Rna5157_path1			Gnb5
		Rna14598_path1			G_6749
		Rna4684_path1			Gene4664_Path1
		Gene6990_path1			G_5024
		G_8292			Dffb
		Rna845_path1			G_6471
		Ppap2b			B4galt3
		Gene3540_path1			Rna8889_Path1
		Asb5			Klhdc1
		Gene21765_path1			Rna7596_Path1
		Rna13274_path1			Gene23589_Path2
		9130008f23rik			Emilin2
		G_9024			Rna6786_Path1
		Gene7427_path1			G_6695
		G_6078			Rna12579_Path1
		Rna8310_path1			Rna16218_Path1
		Gene5157_path1			Rna22487_Path2
		Rna4331_path1			Rna6885_Path1
		Rna14198_path1			G_3665
		G_3178			Rna21789_Path2
		Matn4			Rna4116_Path1
		Tnfsf4			Pkp3
		Rna21264_path1			Rna22473_Path1
		Aloxe3			Slc26a4
		G_10053			Efna5
		Rna11200_path1			Rna19835_Path1
		G_2579			Rna6617_Path1
		Rna20004_path1			G_3667
		Rna17908_path1			Gene22616_Path1
		Rna9484_path1			Sbk1
		Rna2962_path1			G_8067
		Gene23822_path1			Lgr4
		Phyhipl			G_265
		Rna20297_path1			Rna9433_Path1
		G_7899			Atg16l2
		Gene19658_path1			Rna12110_Path1
		Nppb			Rna22296_Path1
		G_6054			Gene6670_Path1
		1810011o10rik			Rna2500_Path1
		Rna10648_path1			Rna17930_Path1
		Sh3tc1			G_10510
		Rna10430_path1			Rna824_Path1
		Rna9442_path1			Fadd
		G_8338			Slc35b2
		Gene12099_path1			Stra6
		Ccrn4l			G_7665
		Rna3107_path1			G_8426
		Zdhhc18			G_8906
		Hus1b			Cebpd
		Pragmin			Rna7966_Path1
		Gene24874_path2			Rna14724_Path1
		Gene12836_path1			G_10793
		Rna5013_path1			Rna5854_Path1
		Rna10296_path1			Scara3
		Rna14957_path1			Rna6168_Path1
		Rna8267_path1			Emilin1
		G_10251			Rna10517_Path1
		Gene1512_path1			Cnksr3
		Gene2004_path1			Rna11460_Path1
		Rna1352_path1			G_9731
		Rna15461_path1			Rna20054_Path1
		Aldoc			G_8737
		5430407p10rik			G_1422
		Rna21834_path1			L2hgdh
		Nr1d1			Rfx8
		Rna18409_path1			Vps26b
		Rna7913_path1			Rna9761_Path1
		G_6694			Rna1097_Path1
		Rna12009_path2			Xrra1
		Gene19436_path1			1700029j07Rik
		Fpr2			Rna2165_Path1
		G_1221			G_4920
		Rna19406_path1			Gene2518_Path1
		G_10490			Rna16678_Path1
		Rna17486_path1			G_2320
		Rna4760_path1			G_8221
		Rna17682_path1			Rna22078_Path1
		Rna12906_path1			Rna1012_Path1
		Rna14763_path1			Rna16715_Path1
		Rna12722_path1			Rna5661_Path1
		Gene8858_path1			Nudt22
		G_10051			Mettl8
		Ptprq			Krt78
		Gene10556_path1			Rna19547_Path1
		G_7531			Rna17366_Path1
		Rna18663_path1			Rna14729_Path1
		Rna6429_path1			Gene15432_Path1
		Rna14892_path1			Gpr162
		Rna10909_path1			Rna3997_Path1
		Rna21579_path1			Rna13285_Path1
		Rna22116_path1			Nxnl1
		Rna14302_path1			Inha
		Rna21066_path1			Helb
		G_8807			Rna10024_Path1
		G_505			Rna20954_Path1
		G_4104			Map3k13
		F2rl2			Rna10520_Path1
		Rna5925_path1			G_3323
		Panx1			Rna14063_Path1
		E330009j07rik			Aqp11
		Hmga1			Fam189a2
		Rna13478_path1			Cln8
		Rna11087_path1			Rna22475_Path2
		Rna9427_path1			Pms1
		Fosl1			Lats2
		G_8836			Rna1203_Path1
		Gene1789_path1			Hhat
		Rna11985_path1			Gene2591_Path1
		Rna9910_path1			Rna9821_Path1
		G_3106			1700106j16Rik
		Aanat			Gene18778_Path1
		G_9661			Rna21707_Path1
		Rna4496_path1			Rna17916_Path1
		Gene21590_path1			Rna4466_Path1
		Rna19320_path1			Six4
		Rna1284_path1			Rnf135
		Pcp2			G_1601
		Rna18940_path1			Rna18832_Path1
		G_9842			Rna1457_Path1
		Gene13122_path1			Rna7893_Path1
		Rna379_path1			Rna2531_Path1
		Rna51_path1			Micall2
		Rna18964_path1			G_4817
		Gene18929_path1			Rna826_Path1
		Rna12457_path1			Rna495_Path1
		Gene6845_path1			Rna8592_Path1
		G_9467			Rna22119_Path2
		Gene2075_path1			Rna5505_Path1
		Rna18557_path1			B3galnt1
		Rna17902_path1			Rna18805_Path1
		Rna11374_path1			Thap11
		Rna15470_path2			Epn2
		G_7177			Klhl36
		G_7194			Ttll3
		Rna11986_path2			2010317e24Rik
		Rna10002_path1			Gene1940_Path1
		Sipa1l2			Rna14428_Path2
		G_10828			Rna16565_Path1
		G_6498			Tnnt2
		Gene3834_path1			Rna19832_Path1
		G_3058			G_6022
		Rna8232_path1			4922501c03Rik
		Rna5344_path2			Armcx1
		Olfr1015			Gli2
		Rna14087_path1			Rna11658_Path2
		Rna10908_path1			Cdkl1
		Gene0_path1			Ppapdc3
		Rna21343_path1			Rna1417_Path1
		Rna9032_path1			Rna14223_Path1
		Hcfc1r1			Rna12086_Path1
		Zbed5			Rna9851_Path1
		G_3093			Acp6
		Rna6288_path1			G_968
		Rna19792_path1			Rna3540_Path1
		G_10322			Rna19781_Path1
		Rna22135_path2			Rna9663_Path1
		Rna8956_path1			Rna1094_Path1
		Rna15230_path1			Gene6890_Path1
		Ccdc90a			Il11ra1
		Ccdc64b			G_1809
		Gene24468_path1			Rna10695_Path1
		G_10904			G_1145
		Zc3h12d			Dhrs3
		Rna1999_path1			G_10969
		Rna1490_path1			Rna5640_Path1
		Gene15898_path2			Trpt1
		1300014i06rik			Mast1
		Nfkbiz			Rna7018_Path1
		Rna14186_path1			G_8907
		Rna18410_path1			Rna17430_Path1
		Rna21827_path1			Rna12991_Path1
		G_7400			Rna6070_Path1
		Fscn3			Ift172
		Rna15156_path1			Rna22182_Path2
		G_6712			Gemin7
		Rna18094_path1			Rna5628_Path1
		Rna11461_path2			Gene22287_Path1
					Rna541_Path1
					Rna13137_Path1
					Gene14035_Path1
					Zfp418
					Rna7183_Path1
					Rna6927_Path1
					Rna13251_Path1
					Rna15188_Path1
					Rgd1560386
					Rna19823_Path1
					Prelp
					Rna19414_Path1
					G_6909
					Rna6251_Path1
					Loc688286
					Rna919_Path1
					Tmem203
					Bmper
					Gene21567_Path1
					G_7678
					Gene15425_Path1
					Mrps16
					G_4057
					Dcdc2b
					Rna3106_Path1
					Rna21241_Path1
					G_2303
					Sec16b
					Timm13
					Ubac1
					Rna7180_Path1
					Rna10109_Path1
					Spns3
					Adamtsl1
					Gene3408_Path1
					G_624
					Phf12
					Rna18981_Path1
					Gene162_Path1
					Rna8348_Path1
					Ppp1r13b
					Ankrd16
					Camkk2
					G_6470
					Rna11137_Path2
					Rna7456_Path1
					G_5636
					Spata21
					Zfp775
					Trim32
					Rna15012_Path1
					Rna1978_Path1
					Rna14287_Path2
					Sgk196
					G_1941
					Rna22332_Path2
					Fpgs
					G_10411
					G_5634
					Rna20674_Path1
					Rnd3
					Fam100b
					Rna8106_Path1
					Sema6c
					G_11018
					Rna17915_Path1
					Rna18185_Path2
					Zfp608
					Rna8417_Path2
					Rna15803_Path1
					Dkk4
					Rna14786_Path1
					Trcg1
					Zfp771
					Rna3340_Path1
					Rpgrip1l
					Rna16955_Path1
					Rna1816_Path1
					Plch1
					Rna9780_Path1
					G_4039
					Rna21678_Path1
					G_6026
					Mdh1b
					G_3056
					Rna20729_Path1
					Rna15228_Path1
					Rna16118_Path1
					Rna6456_Path1
					Ppcs
					Rna4794_Path1
					Rna4060_Path1
					Rna15205_Path1
					Rna4730_Path1
					Rna14784_Path1
					Rna17924_Path1
					Akap3
					Rna8_Path1
					Rna16713_Path1
					G_3804
					Rna17195_Path1
					Wdr81
					Nudt6
					Rna14469_Path1
					Rna1558_Path2
					G_1049
					Rna7132_Path1
					Mmp11
					G_6792
					G_9688
					Ftsj2
					Rna11656_Path1
					Rna19955_Path1
					Rna20991_Path2
					G_567
					Rna10712_Path1
					Uba7
					Synpo
					G_8052
					G_5324
					Rna18002_Path1
					4632415k11Rik
					Tcf4
					Rna507_Path1
					Zfhx4
					Rna16220_Path2
					Tbl1xr1
					Rna2071_Path1
					Ccr7
					Rna3806_Path1
					Gene22286_Path1
					Insig2
					Ticam1
					G_4806
					Rna16934_Path1
					Rna22144_Path1
					Lrrc71
					Rna6878_Path1
					Klhl8
					Rna12341_Path1
					Rna16440_Path1
					Rna21410_Path1
					Rna12328_Path1
					Gene10213_Path1
					Crtc1
					Wtip
					Gene24639_Path1
					Rna18877_Path2
					Rna16800_Path1
					8430406i07Rik
					Gene19268_Path1
					G_809
					1600002h07Rik
					Gene13719_Path1
					G_257
					G_1716
					G_10443
					Fgf7
					Rna8276_Path1
					Rna19724_Path1
					Gene4006_Path1
					Rna22247_Path1
					Narf
					G_3919
					Rna4294_Path1
					Apc2
					Rna873_Path1
					G_3123
					Rna751_Path1
					Rgd1562552
					Rna18285_Path1
					Cebpe
					Rna10589_Path1
					Gene12913_Path1
					G_10415
					Gene23975_Path1
					Rna18699_Path1
					Rna4249_Path1
					Kctd21
					Rna1458_Path1
					Rna3709_Path1
					Rna15697_Path1
					Trim50
					G_1020
					Rna18634_Path1
					Rna20508_Path1
					Gene11325_Path1
					Rna17129_Path1
					Rna19182_Path1
					G_1563
					Mta3
					Daam1
					G_1258
					G_1260
					Rna13263_Path1
					5430435g22Rik
					Rna7188_Path1
					Vav2
					Rna2434_Path1
					Rna10329_Path1
					Rna3750_Path1
					Rna4981_Path1
					G_8339
					Rna834_Path1
					Rna12211_Path1
					Rna120_Path1
					Cep78
					Calr4
					Rna8887_Path1
					Chrnb2
					Rna6599_Path1
					G_8203
					Gm5901
					G_4231
					Rna6498_Path1
					Rna14434_Path1
					Plag1
					Rna22303_Path1
					Rna9805_Path1
					Rna12897_Path1
					Lax1
					Rna2138_Path1
					Gene13414_Path2
					Bdh1
					Rna11173_Path1
					Trim25
					Myadm
					4930412f15Rik
					Gli3
					Dnajc28
					G_8291
					G_663
					Rna15855_Path1
					Gene19173_Path1
					G_5899
					Rna12940_Path1
					G_3785
					Gene22243_Path2
					G_1808
					Tti1
					Mpst
					G_5837
					G_4303
					Rna12920_Path1
					1700094d03Rik
					G_6731
					Iqch
					Rna6193_Path1
					Celsr2
					Gene14009_Path1
					G_10361
					Rna12431_Path1
					Ipp
					4931406c07Rik
					Plxnd1
					Nr1h3
					Rna8029_Path1
					Unc93b1
					Rgd1561270
					Glg1
					Rna10254_Path1
					4930525f21Rik
					Rna8461_Path2
					Rna13136_Path1
					Rna4146_Path1
					Rna10444_Path1
					Pex11g
					Rna2452_Path1
					Rna7190_Path1
					G_6374
					Rna7385_Path1
					Dennd4b
					Rna11215_Path1
					Rna9074_Path1
					Rna11316_Path2
					Pla2g15
					Il17re
					2210009g21Rik
					Prtg
					Rna11019_Path1
					Unc45b
					Irs1
					Tlr7
					Mtmr7
					Rna4565_Path1
					Ssx2ip
					Mthfr
					G_4587
					Il6
					Rna12922_Path1
					G_9693
					G_9204
					G_3859
					Skp2
					Rna10322_Path1
					Alkbh2
					Fut8
					G_3482
					G_8904
					Grasp
					Gpr110
					Tmcc3
					Rna2600_Path1
					Stx1a
					Rna9306_Path1
					Rna9723_Path1
					G_8795
					Rna10660_Path2
					Csk
					Rna6425_Path1
					Rna9777_Path1
					Cxcl10
					Kifc2
					Rna20539_Path1
					Col4a1
					Loc690217
					Rna21381_Path1
					Paqr7
					Rna8783_Path1
					Ptprj
					Rufy2
					G_3784
					G_1069
					Lrp2bp
					Pard6b
					Gene5856_Path1
					Tnni3k
					Ip6k3
					Rna20365_Path1
					Rna16392_Path1
					Nmnat2
					Rna12048_Path1
					Rna20067_Path1
					G_800
					Prx
					Cln5
					G_3689
					Rna3268_Path1
					Rna22240_Path1
					Rna14224_Path1
					G_5366
					Rna21398_Path1
					Rna7113_Path1
					Rna10234_Path2
					G_8350
					Zbtb25
					Slc37a4
					Rna11459_Path1
					Gene17719_Path1
					G_4037
					G_1591
					Rna1516_Path1
					Gatsl3
					Spsb4
					8430427h17Rik
					G_6790
					Rna17427_Path1
					Rna16593_Path1
					Gene2600_Path1
					G_9051
					Cblb
					Map3k1
					Rabepk
					Rna5511_Path2
					G_4395
					Rna3782_Path1
					Gene20353_Path1
					Rna35_Path1
					G_6659
					Chl1
					Tmem121
					Odf1
					G_8519
					G_2244
					Polm
					Rna4424_Path1
					Klf3
					G_324
					Rna20675_Path1
					Cdsn
					Rna7565_Path1
					Rna20484_Path1
					Rna10949_Path1
					Cdc42ep4
					Loc499418
					Rna21779_Path2
					Dyrk2
					Rna13381_Path1
					Rna16842_Path1
					Gprasp2
					Lrrc8e
					Rna11543_Path1
					Rna526_Path1
					Rna1416_Path1
					Rna17840_Path1
					Rna3712_Path1
					Cldn17
					Rna19726_Path1
					Rna19066_Path1
					Rna6051_Path2
					Ccdc148
					Rna1191_Path1
					Rna13241_Path1
					Hapln3
					G_5182
					Bcl9
					Nfe2
					Rna20867_Path1
					Nfkbil1
					Atp12a
					Mblac2
					Rna10113_Path1
					G_8055
					Rna20933_Path1
					G_9261
					G_10074
					Rna20181_Path1
					Rna4614_Path1
					Nars2
					Plekhd1
					G_3237
					Bc100451
					Rna15141_Path1
					Pik3ip1
					Bicd1
					Rna8333_Path1
					Kcnrg
					Zfhx2
					Irx6
					Rna15388_Path1
					Rna7689_Path1
					Rna19091_Path2
					Rna3636_Path1
					Ankrd1
					Rna8927_Path1
					Rna11826_Path1
					Rna1874_Path1
					Rna6901_Path1
					Rna3484_Path2
					Rna20811_Path1
					Rna11091_Path1
					Rna16786_Path1
					Rna14451_Path1
					Sh2d3c
					Rna13942_Path1
					Rna16594_Path1
					Chrm3
					Npy1r
					G_7207
					Rna8229_Path1
					G_5972
					Rna5747_Path1
					G_9108
					Rna14362_Path1
					Rna10333_Path1
					Zfp652
					Rna549_Path1
					Rna7708_Path1
					Rna8937_Path1
					Klf15
					G_6506
					Icam2
					Rna10406_Path1
					Iqcg
					G_1313
					Gene20536_Path1
					Zc3h8
					G_5622
					G_827
					Rna13048_Path1
					Rna3557_Path2
					G_4980
					Gpr68
					Zfp827
					Gene17663_Path1
					Rgd1565310
					Sh3rf3
					Tgfbr2
					G_2029
					Rna20156_Path1
					G_66
					G_1810
					Rna19770_Path1
					G_6785
					G_262
					Fblim1
					Rna16164_Path1
					Loc688318
					Pcdhgc5
					Ipcef1
					Rna6803_Path1
					Rna12181_Path1
					Ucp2
					Rna17917_Path1
					Pdxp
					Ggt6
					G_2305
					Rna7312_Path1
					Rna7439_Path1
					G_9789
					Rna13334_Path1
					G_6942
					Rna1960_Path1
					G_10484
					Hunk
					G_328
					Loc500077
					Sgpp1
					Abcc6
					G_10511
					Gene18772_Path1
					Rna1237_Path1
					Ankrd10
					Lat
					G_279
					Bcor
					Rna8954_Path1
			uHSD v0.1	624	G_2259
					8430406I07Rik
					Tsnaxip1
					G_9850
					G_8220
					Itgb7
					Rna14897_path1
					Rna19987_path1
					Rna4606_path1
					Slc41a3
					Rna18185_path2
					Tekt5
					Rna14784_path1
					Rna19549_path1
					G_9655
					Camp
					Vsig8
					G_10433
					Rna19832_path1
					Rna271_path1
					Rna4653_path1
					Sharpin
					Rna20966_path2
					Rna11222_path1
					Rna7132_path1
					Rna15855_path1
					G_6972
					Rna10322_path1
					Accn2
					Rsph10b
					Rna8783_path1
					Rna7113_path1
					Rna7182_path1
					Rna9433_path1
					Rna15228_path1
					Rna7180_path1
					Rna22332_path2
					Rna10265_path1
					Rna12897_path1
					Cdh11
					4922501C03Rik
					1700106J16Rik
					Rna3540_path1
					Clec16a
					Rna15180_path1
					G_3978
					Cntd1
					Rna4794_path1
					Rna22192_path2
					Klc4
					Rna12431_path1
					G_10407
					Rna15077_path1
					Rna507_path1
					Ppp2r5b
					Rna5090_path1
					Rna6498_path1
					Rna22119_path2
					Rna13877_path1
					Rna6326_path1
					Rna7188_path1
					G_10791
					Rna2467_path1
					Rna9761_path1
					Gene5141_path1
					Rna22473_path1
					Loc690079
					Mboat1
					Rna19163_path1
					G_3236
					Rna7183_path1
					Mlycd
					G_10617
					Rna8887_path1
					Rna8908_path2
					Efhc1
					Rna8348_path1
					Rna22247_path1
					Pak6
					Rna3806_path1
					Gene6890_path1
					Rna6617_path1
					Rna9821_path1
					Rna20250_path1
					Npl
					Rna12048_path1
					Rna5511_path2
					Rna13360_path1
					4930427A07Rik
					Rna3703_path1
					Rna20710_path1
					Rna16713_path1
					Rna6878_path1
					4931406C07Rik
					Rna495_path1
					Cstl1
					Rna10695_path1
					Rna17430_path1
					Cyr61
					G_10085
					Rna1776_path1
					Lrrc15
					Sirt3
					Rna12991_path1
[truncated: 520 more rows]
